# Supplementary material for: Genome-wide analysis of the human p53 transcriptional network unveils a lncRNA tumour suppressor signature
Source: Nat Commun. 2014 Dec 19;5:5812. doi: 10.1038/ncomms6812 (PMC4284803; doi:10.1038/ncomms6812)
Supplement: Supplementary Data 1 — Transcripts differentially expressed upon DNA damage treatment with 5-FU identified by the RNA-seq analysis. [file ncomms6812-s2.xlsx]

## Sheet: All 
GENE NAME	LOCUS	logFC	p_value	q_value	Biotype
ISG15	chr1:948297-950161	1.99189	3.24602e-05	0.0316268	protein_coding
B3GALT6	chr1:1167686-1170394	1.35468	0.00962445	0.654657	protein_coding
SKI	chr1:2241275-2241652	1.9293	0.00925879	0.647313	protein_coding
SMIM1	chr1:3689259-3692716	-3.44328	0.00675224	0.588452	protein_coding
SLC25A33	chr1:9599464-9642780	1.85308	0.0067188	0.586953	protein_coding
SLC25A33	chr1:9643807-9645394	2.62038	0.000431919	0.158485	protein_coding
KIF1B	chr1:10270568-10316338	-1.91236	0.00785703	0.616284	protein_coding
KIF1B	chr1:10318547-10425306	-3.21993	0.00273788	0.397994	protein_coding
VPS13D	chr1:12290056-12464126	-4.07806	0.000220025	0.110137	protein_coding
TMEM51	chr1:15479046-15546944	2.07826	0.00239576	0.375432	protein_coding
SPEN	chr1:16174197-16266954	-2.02026	0.000986018	0.23958	protein_coding
PADI3	chr1:17575575-17610706	-3.17452	0.00393824	0.467069	protein_coding
ZBTB40	chr1:22778280-22857588	1	0.00309481	0.420375	protein_coding
ZNF593	chr1:26496323-26497361	1.68082	0.00131412	0.275454	protein_coding
SYTL1	chr1:27677471-27677729	2.05305	0.00691239	0.590193	protein_coding
MED18	chr1:28661683-28662656	1.76925	0.00588284	0.560049	protein_coding
-	chr1:29047989-29048258	2.3895	0.00255265	0.386373	unassigned
PTPRU	chr1:29562995-29653313	-1	0.00568411	0.552541	protein_coding
-	chr1:33974460-33974740	-3.87899	0.00528877	0.535065	unassigned
ZMYM4	chr1:35827214-35888550	-1.80039	0.00222275	0.362067	protein_coding
-	chr1:36325642-36326835	-4.19869	0.00243779	0.377799	unassigned
37104	chr1:36348804-36396499	-1.77722	0.000820137	0.218951	protein_coding
TEKT2	chr1:36550483-36553344	4.3014	0.00207228	0.348641	other
-	chr1:39425593-39426012	2.40313	0.0088845	0.640215	unassigned
MACF1	chr1:39570910-39952652	-1.83013	0.00175718	0.321578	protein_coding
MFSD2A	chr1:40420778-40435623	2.43736	0.0055538	0.546895	protein_coding
CTPS1	chr1:41457435-41478716	1.39545	0.00621191	0.570158	protein_coding
-	chr1:42890456-42891429	-3.33858	0.0092165	0.647112	unassigned
C1orf50	chr1:43256394-43258511	-3.86737	0.000173697	0.0933622	protein_coding
C1orf50	chr1:43258765-43259693	-4.62186	0.00434337	0.491697	protein_coding
-	chr1:43988995-43989437	3.79354	0.00929934	0.648967	unassigned
-	chr1:46889093-46889893	-4.30184	0.00848596	1	unassigned
OSBPL9	chr1:52082737-52135185	-2.2817	0.00151532	0.298792	protein_coding
KRT8P21	chr1:73570974-73571138	1.88484	0.0020221	0.344486	pseudogene
NEXN	chr1:78353690-78409138	3.40088	0.00924186	0.647112	protein_coding
GIPC2	chr1:78463701-78465100	-5.26306	0.000994289	0.240062	protein_coding
GIPC2	chr1:78490264-78490708	3.10605	0.00588679	0.560129	protein_coding
RP5-896L10.1	chr1:99473769-99474032	1.77911	0.000995699	0.240062	lncRNA
AGL	chr1:100315506-100389571	-1.32744	0.00980021	0.657895	protein_coding
AMY2B	chr1:104098300-104099894	-2.5595	0.00641869	0.576096	protein_coding
KIAA1324	chr1:109740093-109745860	2.23778	0.00136203	0.281759	protein_coding
STRIP1	chr1:110616838-110622799	-4.89126	0.000269244	0.12423	protein_coding
CEPT1	chr1:111708476-111712245	-2.41528	0.0036834	0.45446	protein_coding
MAN1A2	chr1:117909455-118069029	-1.90991	0.00161028	0.306887	protein_coding
-	chr1:143877553-143878690	-4.29089	0.00865484	0.635812	unassigned
SRGAP2B	chr1:143913757-144094600	-1.65375	0.00294364	0.410499	lncRNA
RP11-325P15.1	chr1:146522469-146523245	-1.60187	0.00902381	0.643009	pseudogene
RP11-353N4.5	chr1:149654389-149656684	-2.69415	0.00508636	0.527107	lncRNA
RP11-353N4.4	chr1:149675083-149677138	2.01238	0.00282124	0.403135	lncRNA
FLG-AS1	chr1:152336477-152338000	2.45902	0.0038475	0.462738	lncRNA
LCE1E	chr1:152759884-152760335	3.42965	0.00531518	0.535425	protein_coding
INTS3	chr1:153700521-153721237	-1.65309	0.00908618	0.643787	protein_coding
-	chr1:153959601-153959996	4.7022	0.00551427	0.545319	unassigned
UBAP2L	chr1:154243335-154244298	1.59434	0.00902894	0.643009	protein_coding
-	chr1:154644075-154647082	-4.13914	0.000399827	0.15421	unassigned
LMNA	chr1:156065872-156067637	-2.71035	0.00792428	0.618325	protein_coding
VANGL2	chr1:160389154-160397327	1	0.00432327	0.49097	protein_coding
FCGR2A	chr1:161478098-161478359	4.448	0.000243253	0.117705	protein_coding
POU2F1	chr1:167189366-167396567	-1.71137	0.00712834	0.59824	lncRNA
-	chr1:168543935-168545101	-4.42581	0.00656433	0.581922	unassigned
-	chr1:173468277-173469293	2.12232	0.00515052	0.529921	unassigned
RABGAP1L	chr1:174932311-174934125	-3.66636	0.00195718	0.338174	protein_coding
RABGAP1L	chr1:174937991-174964546	-1.58066	0.0091488	0.64499	other
TOR3A	chr1:179051155-179065429	1.48537	0.00367295	0.45386	protein_coding
XPR1	chr1:180780539-180805852	-1.50103	0.00984476	0.657895	protein_coding
SMG7	chr1:183440395-183498182	-2.20184	0.000864646	0.22473	protein_coding
SMG7	chr1:183498529-183523609	1	0.000668522	0.196838	protein_coding
C1orf21	chr1:184592184-184598060	-2.57975	0.0003485	0.142142	protein_coding
HMCN1	chr1:185894249-185950176	-2.7425	0.00927351	0.648141	protein_coding
-	chr1:192930333-192941546	-1.76691	0.00937996	0.649546	unassigned
CDC73	chr1:193224422-193234241	-1.74582	0.00626133	0.571535	protein_coding
-	chr1:194376625-194376930	3.36196	0.00272829	0.397164	unassigned
IPO9	chr1:201798241-201832735	-1.76396	0.000612327	0.190805	protein_coding
-	chr1:203282922-203283881	4.07976	7.68688e-05	0.0544284	unassigned
ATP2B4	chr1:203595739-203713182	-2.44837	0.000110815	0.0696603	protein_coding
SNRPGP10	chr1:205320340-205320531	1.40999	0.00310192	0.420588	pseudogene
CDK18	chr1:205502744-205505694	-2.45575	0.00478014	0.513469	protein_coding
NENF	chr1:212606161-212619723	1.38499	0.00965386	0.655378	protein_coding
-	chr1:213189642-213190280	2.97045	0.00166723	0.312417	unassigned
RP11-396C23.3	chr1:226314854-226315121	2.24968	0.000978784	0.23907	pseudogene
ADCK3	chr1:227114075-227115114	-3.16405	0.00520282	0.532037	protein_coding
ADCK3	chr1:227115334-227116658	-3.08446	0.00435739	0.49241	protein_coding
OBSCN	chr1:228505327-228548648	-2.79653	0.000896312	0.229285	protein_coding
-	chr1:228626027-228626955	-4.24102	0.00896954	0.641579	unassigned
URB2	chr1:229796679-229805939	-2.07115	0.000388168	0.15281	protein_coding
SLC35F3	chr1:234101589-234102824	2.60772	0.00963305	0.654657	protein_coding
SLC35F3	chr1:234342227-234343081	4.92487	0.000519639	0.176482	protein_coding
RPL35P1	chr1:237144610-237144935	1.57087	0.00313374	0.423005	pseudogene
RP11-177F15.1	chr1:238655547-238655716	3.99416	5.83397e-06	0.0101195	lncRNA
-	chr1:247523603-247525180	-3.78395	0.00276419	0.39956	unassigned
WASH7P	chr1:15478-15709	4.39531	0.0098522	0.657895	pseudogene
ANKRD65	chr1:1356181-1356795	4.5504	0.00749122	0.606588	protein_coding
-	chr1:5919509-5920617	-3.39618	0.00790168	0.617304	unassigned
CHD5	chr1:6171881-6240238	-2.76502	0.0099326	0.658721	protein_coding
EXOSC10	chr1:11124936-11126355	2.96039	0.00873892	0.63716	protein_coding
UBR4	chr1:19427694-19536941	-2.87987	1.17512e-07	0.000515095	protein_coding
ALPL	chr1:21865932-21866448	4.55941	0.000427342	0.157877	protein_coding
SDC3	chr1:31342202-31381373	-1.73335	0.00866626	0.635812	protein_coding
RP4-803A2.1	chr1:33442276-33446052	-2.65002	0.001096	0.251596	pseudogene
-	chr1:33446315-33447532	-3.18367	0.000928855	0.232298	unassigned
-	chr1:33448227-33449274	-2.63959	0.00204942	0.346524	unassigned
RP1-117O3.2	chr1:33454130-33455940	-2.55612	0.00296392	0.411822	lncRNA
RP1-117O3.2	chr1:33460801-33464702	-2.74154	0.000636263	0.193969	lncRNA
YRDC	chr1:38268546-38273865	2.07477	0.000390892	0.152946	protein_coding
HIVEP3	chr1:41972065-42166646	1	0.00043079	0.158485	protein_coding
HIVEP3	chr1:41972065-42166646	-1	0.00127455	0.270972	protein_coding
HIVEP3	chr1:42302059-42303732	-4.25627	0.00208497	1	protein_coding
EBNA1BP2	chr1:43630080-43638257	1.43881	0.00251421	0.38432	protein_coding
KRT8P47	chr1:44569691-44570038	2.28961	9.15343e-05	0.060347	pseudogene
-	chr1:45457611-45457861	2.11975	0.00158847	0.30633	unassigned
DOCK7	chr1:62920859-63048918	-2.28612	0.0017067	0.315451	protein_coding
DOCK7	chr1:63052175-63119833	-2.76139	9.05545e-06	0.0133926	protein_coding
DOCK7	chr1:63128625-63154147	2.84215	0.000551873	0.180818	protein_coding
SAMD13	chr1:84759116-84765125	-2.05503	0.00346879	0.443501	protein_coding
-	chr1:86788260-86789450	-1	0.00613195	0.565453	unassigned
RP11-305E17.6	chr1:100726160-100731692	-2.82062	0.00581767	0.558137	lncRNA
DPH5	chr1:101482864-101483391	-4.93803	0.00222018	0.362067	protein_coding
TAF13	chr1:109605111-109621278	1.53189	0.0020375	0.345296	other
UBE2FP3	chr1:111978214-111980658	-1.8968	0.00568665	0.552541	pseudogene
KCND3	chr1:112317304-112318451	-2.78896	0.0079582	0.618903	protein_coding
TRIM33	chr1:115005697-115053867	-2.25756	0.000242653	0.117705	protein_coding
-	chr1:118391510-118396778	-3.04191	0.000119865	0.0728096	unassigned
-	chr1:120155999-120157975	-3.42256	0.00232669	0.370861	unassigned
RP11-417J8.6	chr1:142713594-142713720	4.45561	0.0090013	0.642472	lncRNA
PDE4DIP	chr1:144839487-144840390	-3.69413	0.00545447	0.54205	protein_coding
RP11-315I20.1	chr1:145503146-145503902	4.86003	0.00387806	0.464862	lncRNA
NBPF24	chr1:147602566-147603579	-4.04789	0.00179501	0.324314	protein_coding
-	chr1:150018738-150019910	-2.51717	0.00314528	0.42421	unassigned
RN7SL473P	chr1:150535944-150537048	-3.95221	0.0045357	0.502224	other
S100A10	chr1:151955538-151966872	2.2711	2.26386e-06	0.00517128	protein_coding
S100A11	chr1:152004120-152009545	1.42538	0.00631352	0.572518	protein_coding
S100A2	chr1:153533634-153541920	1.67544	0.00348314	0.444635	protein_coding
THBS3	chr1:155176585-155177723	-2.37511	0.000959784	0.236208	protein_coding
ARHGEF2	chr1:155965379-155966419	-2.7353	0.00945982	0.649546	protein_coding
SMG5	chr1:156216623-156224386	1.28739	0.00847714	0.63134	protein_coding
-	chr1:156270038-156270464	3.9394	0.0065846	0.582764	unassigned
LRRC71	chr1:156891196-156892494	-4.57034	0.00463589	0.506818	protein_coding
-	chr1:161260490-161261977	-2.65732	0.00296529	0.411822	unassigned
-	chr1:161265564-161266526	-4.48378	0.00589119	0.560226	unassigned
FCGR3A	chr1:161533896-161534086	1	0.00986132	0.657895	protein_coding
TMCO1	chr1:165694427-165712792	1.39322	0.00546912	0.542828	protein_coding
RP1-15D23.2	chr1:172767519-172774592	-1.92205	0.00480589	0.514873	lncRNA
-	chr1:173892750-173893446	3.54803	0.0074207	0.60602	unassigned
-	chr1:182012085-182013212	-4.56058	0.00467679	0.508376	unassigned
-	chr1:182014712-182015290	-4.73382	0.00336163	0.437328	unassigned
EDEM3	chr1:184686667-184724041	-2.04739	0.00060707	0.190216	protein_coding
FAM129A	chr1:184760007-184943688	-1.60607	0.00530219	0.535412	protein_coding
IVNS1ABP	chr1:185261944-185263680	-3.80626	0.00654636	0.580734	protein_coding
TPR	chr1:186303490-186390405	-2.04977	0.000742988	0.206706	protein_coding
-	chr1:192917887-192919581	-2.66439	0.00365774	0.45305	unassigned
KIF21B	chr1:200941353-200978136	-3.82096	0.00565689	0.551545	protein_coding
RP11-175B9.3	chr1:202317810-202557647	1.67578	0.00260865	0.390913	pseudogene
NUAK2	chr1:205271184-205290939	1.84167	0.0016437	0.310365	protein_coding
ELK4	chr1:205576830-205601118	-1	0.00364942	0.45275	protein_coding
PLXNA2	chr1:208200067-208383757	-2.68702	0.00457941	0.504554	protein_coding
LAMB3	chr1:209788216-209806260	1.6708	0.0010853	0.250881	protein_coding
NSL1	chr1:212899207-212910212	-2.17978	0.0074203	0.60602	protein_coding
-	chr1:214451731-214452784	-4.84644	0.00259442	0.390018	unassigned
ZC3H11B	chr1:219786214-219786475	-2.44696	0.0025995	0.390548	pseudogene
ACTBP11	chr1:224052192-224052461	2.88414	5.54109e-05	0.0441609	pseudogene
CDC42BPA	chr1:227259817-227506776	-2.63778	9.23055e-06	0.0134869	protein_coding
TRIM11	chr1:228581500-228589032	1.42773	0.00923667	0.647112	protein_coding
RP5-827C21.1	chr1:234492665-234492906	1.34368	0.00885713	0.63991	pseudogene
HEATR1	chr1:236755821-236767938	-2.33203	6.62255e-05	0.0497254	protein_coding
TFB2M	chr1:246704094-246729967	1.54729	0.00448461	0.49954	protein_coding
RP11-554I8.2	chr10:6779283-6782825	2.01022	0.00171033	0.315687	lncRNA
CDC123	chr10:12287344-12292556	1.40854	0.00689736	0.590193	protein_coding
-	chr10:13344475-13345125	4.46135	0.00891302	0.64115	unassigned
TMEM236	chr10:18087258-18088879	3.18771	0.00449043	0.499618	protein_coding
KIAA1217	chr10:24755412-24755707	-3.54903	0.00519292	0.531875	protein_coding
BAMBI	chr10:28966385-28971595	1.92902	0.000702779	0.201223	protein_coding
-	chr10:43905996-43906212	4.49191	0.00815061	0.622282	unassigned
GPRIN2	chr10:46999363-47001221	-3.65962	0.00388584	0.465068	protein_coding
GPRIN2	chr10:47001373-47007443	-1.98149	0.00595631	0.560589	protein_coding
ANXA8L2	chr10:47747095-47762701	2.36541	0.00373841	0.456515	protein_coding
ANXA8	chr10:48255302-48265387	2.70642	0.00480809	0.514873	protein_coding
DKK1	chr10:54073961-54079335	1.69262	0.000421959	0.157141	protein_coding
ARID5B	chr10:63661070-63856670	-3.82873	0.00170466	0.315451	protein_coding
TBATA	chr10:72540169-72540668	-4.46049	0.00598783	0.561125	protein_coding
-	chr10:73128130-73130030	-2.90537	0.00773792	0.614453	unassigned
FAM149B1	chr10:74990571-74991722	-2.69283	0.0033055	0.433912	protein_coding
-	chr10:75726171-75726761	2.33544	0.00887941	0.640215	unassigned
VCL	chr10:75757646-75849960	-2.09196	4.57408e-05	0.0391473	protein_coding
VCL	chr10:75854008-75874603	-1.75924	0.000906327	0.230527	protein_coding
KAT6B	chr10:76585146-76791138	-2.11172	0.000181643	0.096116	protein_coding
ZMIZ1	chr10:80828720-81065363	-2.17937	0.00510114	0.527848	protein_coding
RPL22P18	chr10:81885713-81885902	3.40805	4.71731e-05	0.039641	pseudogene
RP11-399O19.9	chr10:90776185-90776603	2.97966	0.00131904	0.275678	lncRNA
KIF20B	chr10:91461251-91469850	-2.45397	0.000233636	0.115348	protein_coding
KIF11	chr10:94415862-94417842	-2.66533	0.00364577	0.452571	protein_coding
HHEX	chr10:94449661-94455389	1.42117	0.00971151	0.656529	protein_coding
-	chr10:95722356-95723756	-4.39684	0.00683145	0.589706	unassigned
PLCE1	chr10:95753628-96022491	-2.83845	0.000396635	0.153743	protein_coding
-	chr10:97884385-97884916	-3.85367	0.00564855	0.551545	unassigned
-	chr10:102332906-102333348	-4.42865	0.00128123	0.271983	unassigned
SEMA4G	chr10:102729256-102733368	-2.5497	0.000725618	0.204695	protein_coding
TRIM8	chr10:104402075-104418103	1.41958	0.00378905	0.460246	protein_coding
C10orf32	chr10:104613834-104629313	1.5169	0.00792652	0.618351	protein_coding
RP11-225H22.4	chr10:105212484-105213055	-3.43226	0.00693065	0.590193	lncRNA
SMC3	chr10:112328892-112331456	-2.92009	0.00329019	0.432426	protein_coding
-	chr10:114592565-114594374	-3.13876	0.00368845	0.454506	unassigned
-	chr10:114596135-114597837	-2.8659	0.00302558	0.416199	unassigned
-	chr10:114598454-114600132	-3.37973	0.00167445	0.312507	unassigned
-	chr10:114600420-114600896	-3.77145	0.0073365	0.604044	unassigned
-	chr10:114605609-114609120	-2.12649	0.00359414	0.450297	unassigned
-	chr10:114615940-114617749	-2.09631	0.00663816	0.584106	unassigned
-	chr10:114618191-114623074	-1.81099	0.00992989	0.658721	unassigned
-	chr10:114707011-114708118	-1.6734	0.00917938	0.646157	unassigned
-	chr10:116758834-116760342	4.30225	0.00093591	0.233079	unassigned
-	chr10:116760428-116761720	3.95412	0.00606138	0.562747	unassigned
-	chr10:120950186-120950535	4.49021	0.00848115	0.63134	unassigned
INPP5F	chr10:121485535-121563708	-1.85217	0.00530511	0.535412	protein_coding
-	chr10:125288938-125289948	-3.76756	0.00711465	0.597532	unassigned
-	chr10:125291568-125293233	-3.52345	0.0029208	0.409784	unassigned
-	chr10:849952-851159	2.31649	0.00446462	0.499027	unassigned
-	chr10:22535257-22535662	2.35105	0.000675349	0.197352	unassigned
-	chr10:23095557-23105929	2.76309	0.00732187	0.603551	unassigned
FAM25C	chr10:49203434-49207915	3.94603	0.00659417	0.583133	protein_coding
ASAH2	chr10:51945332-51945484	3.6605	0.00164755	0.310884	protein_coding
-	chr10:52423995-52424626	-2.85167	0.00946707	0.649631	unassigned
ANK3	chr10:61786730-62278721	-2.73182	0.00994115	0.65875	protein_coding
EGR2	chr10:64571825-64576126	1.91543	0.00447798	0.49954	lncRNA
C10orf54	chr10:73507325-73533355	1	0.00488097	0.518607	protein_coding
-	chr10:82206846-82207239	4.76142	0.00486817	0.518579	unassigned
-	chr10:92484672-92489155	-3.21607	0.00041217	0.156209	unassigned
-	chr10:92491674-92497328	-2.83236	0.000830988	0.220338	unassigned
MYOF	chr10:95163787-95242564	-2.01883	0.000446606	0.161679	protein_coding
ARHGAP19-SLIT1	chr10:98794282-98820445	-3.6376	0.00936066	0.649546	protein_coding
AVPI1	chr10:99437181-99447187	2.58551	0.000175496	0.093473	protein_coding
FBXW4	chr10:103379456-103382765	-2.28388	0.00653168	0.580614	protein_coding
FBXW4	chr10:103383228-103383904	-4.28468	0.00875186	0.63722	protein_coding
C10orf76	chr10:103613107-103613699	4.47335	0.00841781	0.629138	protein_coding
SH3PXD2A	chr10:105353794-105452957	-1.7707	0.00533537	0.536127	protein_coding
SMNDC1	chr10:112048877-112064753	1.70789	0.00457483	0.504393	protein_coding
DCLRE1A	chr10:115594536-115613912	-1.89341	0.0070426	0.594465	protein_coding
KIAA1598	chr10:118687303-118764907	-1.843	0.00266794	0.393576	protein_coding
-	chr10:119694600-119695681	4.69128	0.00095274	0.235547	unassigned
EIF3A	chr10:120828971-120840397	-1.84388	0.000274627	0.125465	protein_coding
WDR11-AS1	chr10:122558944-122560323	-4.33015	0.00172559	0.316944	lncRNA
WDR11-AS1	chr10:122570759-122571953	-4.2485	0.00948721	0.650005	lncRNA
MKI67	chr10:129885934-129915158	-4.06657	0.000469239	0.166709	protein_coding
MKI67	chr10:129916857-129924658	-3.49611	3.74351e-07	0.00126385	protein_coding
-	chr10:134240891-134242178	-5.08624	0.00146497	1	unassigned
RP11-326C3.11	chr11:324641-325363	-2.49954	0.00753831	0.608102	lncRNA
RASSF7	chr11:560919-564130	1.86462	0.00758599	0.60929	protein_coding
CDHR5	chr11:620012-620934	-1	0.00837975	0.62758	protein_coding
CDHR5	chr11:624458-625486	-4.48758	0.00568984	0.552541	protein_coding
-	chr11:634313-635375	-2.80556	0.00101662	0.242579	unassigned
TNNI2	chr11:1860172-1862897	3.77884	0.00118549	0.260701	protein_coding
MRPL23	chr11:1993555-2007216	-7.46511	0.00392693	0.466752	protein_coding
TIMM10B	chr11:6515745-6517704	-2.20319	0.00168916	0.314348	protein_coding
KRT8P41	chr11:9116518-9116819	1.82422	0.0049965	0.523848	pseudogene
ZNF143	chr11:9549712-9550029	5.2598	0.0016014	0.306451	protein_coding
CTR9	chr11:10772505-10778389	-2.02688	0.000304458	0.133094	protein_coding
RP13-631K18.3	chr11:12093755-12095195	2.14455	0.00841634	0.629138	lncRNA
RP11-159H22.1	chr11:27505428-27505635	5.71521	2.08659e-08	0.000125337	pseudogene
RP11-587D21.4	chr11:27743256-27747998	-1	0.00837975	0.62758	lncRNA
DCDC1	chr11:31159137-31357020	1	0.00900806	0.642472	protein_coding
PRRG4	chr11:32851304-32879667	1.44167	0.00471109	0.510494	protein_coding
QSER1	chr11:32914633-32995373	-1.46602	0.00499946	0.523854	protein_coding
RAG1	chr11:36531948-36598657	-4.94737	6.59273e-05	0.0496163	other
HSD17B12	chr11:43670349-43672003	2.35116	0.00186946	0.329919	protein_coding
ALX4	chr11:44286908-44289332	-1	0.00780599	1	protein_coding
CD82	chr11:44587116-44642653	1.44418	0.00945441	0.649546	protein_coding
-	chr11:57589399-57591815	-2.52611	0.000207926	0.10661	unassigned
-	chr11:57592063-57604115	-1.81031	0.00142966	0.289892	unassigned
FAM111A	chr11:58911061-58911395	-2.99951	0.000478411	0.168309	protein_coding
AP000442.4	chr11:59332819-59333062	1	0.00986132	0.657895	lncRNA
CCDC86	chr11:60609470-60619821	1.51898	0.00234973	0.372519	protein_coding
TMEM138	chr11:61138700-61139823	-3.93013	0.00178008	0.323474	protein_coding
-	chr11:62511166-62511698	4.39185	0.00985141	0.657895	unassigned
-	chr11:63732026-63733642	-2.10544	0.0067468	0.58829	unassigned
ZFPL1	chr11:64852307-64852431	3.34673	0.00706614	0.59595	protein_coding
DRAP1	chr11:65679055-65705841	1.42841	0.00345298	0.442743	protein_coding
GAL3ST3	chr11:65810373-65812002	3.4845	0.00283838	0.404338	protein_coding
C11orf80	chr11:66614357-66615619	3.71458	0.0048161	0.515402	protein_coding
RHOD	chr11:66824294-66840358	3.6708	0.00735485	0.604831	protein_coding
RHOD	chr11:66840462-66841316	2.14047	0.00336253	0.437328	protein_coding
RHOD	chr11:66841455-66842847	3.44526	0.000506811	0.1747	protein_coding
-	chr11:67104478-67104994	4.42286	0.00934335	0.649546	unassigned
PPP6R3	chr11:68228173-68355489	-2.30009	0.000580452	0.185497	protein_coding
GAL	chr11:68451943-68458642	2.19851	0.000110639	0.0696603	protein_coding
RP11-554A11.7	chr11:68874363-68875109	-4.4637	0.00587853	0.560049	lncRNA
MYEOV	chr11:69061518-69064733	3.17409	0.00443391	0.49728	protein_coding
PPFIA1	chr11:70116735-70179704	-1.38153	0.00759297	0.60929	other
ENPP7P8	chr11:71445493-71446808	-1	0.00754693	0.608187	pseudogene
ATG16L2	chr11:72545956-72546668	-4.26677	0.00918371	1	protein_coding
RELT	chr11:73087394-73108619	1.91408	0.0050358	0.525056	protein_coding
RP11-707G14.7	chr11:73641864-73642345	4.80522	0.00456604	0.504106	lncRNA
RNF169	chr11:74460033-74555834	-1.7433	0.00355739	0.448712	protein_coding
C11orf82	chr11:82612456-82645792	2.09344	0.00170631	0.315451	protein_coding
KIAA1731	chr11:93394768-93459000	-2.20226	0.00499139	0.523848	protein_coding
-	chr11:102155806-102156761	4.84758	0.00379253	0.460394	unassigned
-	chr11:104210154-104210837	4.70996	0.00534949	0.536611	unassigned
RP11-832N8.1	chr11:107779090-107779509	1.27335	0.00856314	0.633672	pseudogene
DIXDC1	chr11:111807856-111863249	-2.56627	9.00664e-05	0.0597435	protein_coding
ANKK1	chr11:113261709-113263635	-4.80991	0.000433742	0.158974	protein_coding
IL10RA	chr11:117857152-117871544	1	0.00512027	0.528655	other
IL10RA	chr11:117857152-117871544	-1	0.00460888	0.505741	protein_coding
KMT2A	chr11:118307416-118397511	-3.11672	0.000118158	0.0722506	protein_coding
ARHGEF12	chr11:120206930-120312912	-3.12124	6.26397e-08	0.000317473	protein_coding
ARHGEF12	chr11:120315976-120360617	-1.60985	0.0011936	0.261575	protein_coding
ST3GAL4	chr11:126289441-126290537	3.46102	0.00504742	0.525337	protein_coding
BET1L	chr11:148886-180470	-2.10179	0.0034729	0.443851	protein_coding
IFITM3	chr11:319715-320989	1.42858	0.00365467	0.452982	protein_coding
AC129929.5	chr11:2356371-2357209	1.42182	0.00331108	0.434252	lncRNA
PHLDA2	chr11:2949662-2952076	1.46209	0.0039243	0.46661	protein_coding
RP11-23F23.3	chr11:4232848-4233346	-2.63824	0.00982008	0.657895	pseudogene
RIC3	chr11:8130713-8131299	5.38182	0.00119571	0.261575	protein_coding
-	chr11:8340944-8343510	-3.81627	0.00116144	0.257508	unassigned
RP11-685M7.5	chr11:10817373-10818227	4.88269	0.00366791	0.453411	lncRNA
PLEKHA7	chr11:16799000-17035974	1.59223	0.00108568	0.250881	protein_coding
-	chr11:27328262-27329011	3.65811	0.0054421	0.541318	unassigned
LIN7C	chr11:27515007-27528337	-1	0.00353979	0.448162	protein_coding
IMMP1L	chr11:31459069-31462596	-2.86587	0.000416547	0.156745	protein_coding
IMMP1L	chr11:31464473-31469654	-1.68754	0.00803128	0.620113	protein_coding
FBXO3	chr11:33761454-33762042	4.09299	0.00439786	0.495562	protein_coding
LRP4	chr11:46919760-46940169	-3.07537	0.00827348	0.626371	protein_coding
RP11-61N20.3	chr11:49454979-49456196	1.72783	0.00157588	0.304627	pseudogene
FADS3	chr11:61640998-61659052	1.61476	0.00288174	0.40765	protein_coding
-	chr11:61938273-61938752	3.31743	0.00218457	0.358614	unassigned
AHNAK	chr11:62283226-62314364	-1.85407	0.000187003	0.0983107	protein_coding
PPP1R14B	chr11:64011949-64018874	2.05153	0.000767706	0.210142	protein_coding
-	chr11:65333619-65335095	2.17835	0.00834296	0.62758	unassigned
FOSL1	chr11:65659947-65668080	2.688	8.62233e-05	0.0584878	protein_coding
C11orf24	chr11:68028901-68039479	1.44679	0.00741209	0.605991	protein_coding
SHANK2	chr11:70323273-70781461	-2.37987	0.00107183	0.24994	protein_coding
COA4	chr11:73583862-73588025	1.38622	0.00800667	0.619537	protein_coding
INTS4	chr11:77618770-77705874	-1.57445	0.00371027	0.455698	protein_coding
NDUFC2	chr11:77779356-77791399	1.41936	0.00568913	0.552541	protein_coding
GAB2	chr11:77925897-78128862	-1	0.00159443	0.30641	protein_coding
TENM4	chr11:78368900-78369642	3.04565	0.00711359	0.597532	protein_coding
FZD4	chr11:86656739-86666447	-3.04212	0.00066223	0.196838	protein_coding
-	chr11:88019986-88022222	-3.4081	0.00776898	0.615074	unassigned
KBTBD3	chr11:105919584-105920372	-3.72473	0.00335509	0.437061	protein_coding
EXPH5	chr11:108376159-108464532	-3.08081	0.00284802	0.404968	protein_coding
RDX	chr11:110091843-110092097	3.13106	0.00785461	0.616284	protein_coding
RPL37AP8	chr11:111760039-111760152	1.58182	0.00131225	0.275454	pseudogene
SDHD	chr11:112011026-112011222	4.77246	0.0047701	0.513018	other
-	chr11:121799982-121800828	-4.35871	0.00753755	0.608102	unassigned
RP11-166D19.1	chr11:121959719-122074368	-3.14207	0.00606697	0.562747	lncRNA
MSANTD2	chr11:124656056-124657204	-4.30826	4.97452e-05	0.0414584	protein_coding
MSANTD2	chr11:124657633-124657869	-4.15846	0.000895886	0.229285	protein_coding
MSANTD2	chr11:124661732-124662460	-2.90992	0.00744323	0.60602	protein_coding
MSANTD2	chr11:124664768-124665182	-4.28014	0.0084594	0.630708	protein_coding
NCAPD3	chr11:134090463-134094444	-2.23554	0.00117316	0.259043	protein_coding
ERC1	chr12:1100394-1481145	-4.28158	0.00129112	0.272994	protein_coding
ERC1	chr12:1517307-1602690	-1.91154	0.000855834	0.223191	protein_coding
ITFG2	chr12:2946561-2949581	-1.90748	0.00536991	0.537263	protein_coding
ITFG2	chr12:2950170-2950876	-2.8754	0.00371376	0.455778	protein_coding
ITFG2	chr12:2951684-2956837	-2.13137	0.00189774	0.333387	protein_coding
ITFG2	chr12:2957418-2959340	-2.91693	0.00028077	0.127374	protein_coding
ITFG2	chr12:2963249-2966626	-2.04245	0.00473083	0.510997	protein_coding
-	chr12:3420202-3422572	2.14367	0.00871621	0.636768	unassigned
RP11-1038A11.1	chr12:5515860-5517439	-2.59883	0.00412068	0.480105	lncRNA
RP11-1038A11.1	chr12:5517600-5520147	-2.3502	0.0031711	0.426417	lncRNA
C1S	chr12:7119196-7121061	-4.81254	0.00280821	0.402786	protein_coding
PEX5	chr12:7365834-7366178	-1	0.00858932	0.634212	protein_coding
ATF7IP	chr12:14518430-14655907	-2.51878	0.00736766	0.60502	protein_coding
AEBP2	chr12:19738289-19739387	1	0.00939551	1	protein_coding
AEBP2	chr12:19755759-19757028	3.43208	0.00999415	0.660373	protein_coding
AEBP2	chr12:19804799-19806224	1	0.00677918	0.588452	protein_coding
-	chr12:19876801-19877317	4.73391	0.00504336	0.525337	unassigned
-	chr12:19914237-19915699	1	0.00986132	0.657895	unassigned
SLCO1B1	chr12:21279046-21358594	2.26167	0.00876522	0.637546	protein_coding
-	chr12:27346926-27348865	-3.55298	0.00269188	1	unassigned
SLC4A8	chr12:51818592-51903121	-2.69276	0.00299014	0.413252	protein_coding
RP11-1100L3.4	chr12:52294535-52295102	-3.62176	0.0097846	0.657895	pseudogene
ACVRL1	chr12:52306176-52315058	-1	0.00882562	0.639103	protein_coding
KRT18	chr12:53342465-53347019	1.63916	0.00151299	0.298518	protein_coding
RP11-834C11.12	chr12:54397295-54402799	-3.26151	5.34523e-06	0.0094744	protein_coding
NCKAP1L	chr12:54891494-54903747	-3.65743	0.000406065	0.15514	protein_coding
GLI1	chr12:57857393-57865999	-3.79846	0.00686959	0.590055	protein_coding
KIF5A	chr12:57943809-57980377	-3.00033	0.00188073	0.331367	protein_coding
-	chr12:64549601-64551257	-2.66026	0.00114417	0.255425	unassigned
MDM2	chr12:69201840-69240864	2.9122	0.00350984	0.446287	other
CPM	chr12:69241014-69244944	2.08404	0.000538475	0.17841	other
PTPRB	chr12:70941537-70944605	-2.60462	0.00195618	0.338174	protein_coding
-	chr12:72199027-72199954	3.4805	0.00842941	0.629715	unassigned
-	chr12:76732438-76736347	-4.00782	0.00121622	0.263315	unassigned
SOCS2	chr12:93936247-93969724	1.81882	0.00680806	0.589669	protein_coding
SNRPF	chr12:96252541-96259837	1.3223	0.00593076	0.560531	protein_coding
SNRPF	chr12:96273195-96274734	2.91957	0.00721836	0.60082	protein_coding
ELK3	chr12:96587987-96663603	2.41259	0.0070226	0.593647	protein_coding
-	chr12:97352370-97358083	-2.049	0.00903053	0.643009	unassigned
RP11-181C3.1	chr12:98894918-98895221	5.24359	0.00170237	0.315451	protein_coding
UTP20	chr12:101673876-101779774	-1.59644	0.00876478	0.637546	protein_coding
DRAM1	chr12:102271230-102317547	2.04301	0.00993733	0.65875	protein_coding
C12orf45	chr12:105380068-105389362	1.74391	0.000944356	0.234268	protein_coding
C12orf75	chr12:105767509-105769225	-2.55589	0.00752868	0.607998	protein_coding
ACAD10	chr12:112123834-112194902	-3.05737	0.00727199	0.603176	protein_coding
PTPN11	chr12:112856683-112910838	-1.8427	0.000312888	0.13502	protein_coding
PTPN11	chr12:112915375-112922720	-1.63893	0.00298456	0.413009	protein_coding
RP11-809C9.2	chr12:116984823-116989607	-4.10254	0.000347306	0.14207	lncRNA
-	chr12:118859737-118865033	-2.85515	0.000226124	0.112563	unassigned
HCAR1	chr12:123153495-123153975	4.51948	0.00776769	0.615074	protein_coding
RP11-324E6.6	chr12:123190950-123192594	2.57224	0.00914862	0.64499	lncRNA
DDX55	chr12:124105186-124105439	2.34042	0.000333067	0.138257	protein_coding
-	chr12:132286294-132288428	2.78039	0.0047349	0.511267	unassigned
C1RL	chr12:7258679-7259673	-3.78931	0.000706586	0.201223	protein_coding
-	chr12:10831924-10833819	2.96578	0.00894228	0.641579	unassigned
PRR4	chr12:10986008-10990112	-2.95769	0.00364131	0.45219	lncRNA
PRR4	chr12:11094356-11095062	-3.99758	0.00393794	0.467069	lncRNA
PRR4	chr12:11100903-11101972	-1	0.00613195	0.565453	lncRNA
PRR4	chr12:11164850-11165592	-4.25493	0.00909431	0.644082	lncRNA
LRP6	chr12:12268965-12420102	-1.76309	0.00099458	0.240062	other
GRIN2B	chr12:13700946-13720319	-1.81952	0.000670556	0.196838	protein_coding
GRIN2B	chr12:13722757-13724763	-3.58464	0.000566166	0.183702	protein_coding
RERG	chr12:15262018-15374294	-1	0.00861761	0.634999	protein_coding
C2CD5	chr12:22688186-22697496	-2.93888	0.000995304	0.240062	protein_coding
TMTC1	chr12:29655798-29658509	-2.77755	0.000908438	0.230527	protein_coding
-	chr12:31408302-31408950	2.90335	0.00989974	0.658453	unassigned
-	chr12:42367157-42368006	3.89588	0.000754787	0.207949	unassigned
WNT10B	chr12:49359111-49365628	2.29082	0.00158044	0.305144	protein_coding
KRT8	chr12:53290975-53296420	1.94109	0.00143029	0.289892	protein_coding
KRT8	chr12:53296759-53320295	1.41985	0.00550775	0.54484	protein_coding
PHC1P1	chr12:55803584-55808843	-1.41341	0.00744442	0.60602	pseudogene
RPSAP52	chr12:66151649-66169640	2.33657	0.00522026	0.532813	lncRNA
ZFC3H1	chr12:72003470-72071074	-2.14418	0.00148939	0.297297	protein_coding
RP11-560G2.1	chr12:75663605-75664653	3.3703	0.00645046	0.576708	lncRNA
CAPS2	chr12:75731204-75733902	-1.98844	0.00372125	0.455783	protein_coding
-	chr12:75913932-75916421	-4.19139	0.000158025	0.0885289	unassigned
RP11-114H23.1	chr12:76350123-76378069	-3.72707	0.00795023	0.618903	lncRNA
OSBPL8	chr12:76745366-76953615	-1.79023	0.000911922	0.230605	protein_coding
RP11-669B18.1	chr12:77377872-77378371	1.69654	0.00625469	0.571336	pseudogene
RP11-123M21.2	chr12:79187324-79187662	2.79585	3.32632e-05	0.0320163	pseudogene
-	chr12:79905983-79907038	1	0.00939551	0.649546	unassigned
RP11-359M6.1	chr12:79935461-79938300	2.70731	0.00390358	0.465855	lncRNA
PPP1R12A	chr12:80166877-80335643	-1	0.00137771	0.28349	protein_coding
-	chr12:88771170-88778927	2.99828	0.00150767	0.298376	unassigned
UBE2N	chr12:93803702-93836003	1.28446	0.00719006	0.600281	protein_coding
CCDC53	chr12:102410786-102413079	-3.2927	0.000173273	0.0933622	protein_coding
CCDC53	chr12:102413200-102414119	-5.3342	0.000841574	0.221934	protein_coding
CCDC53	chr12:102414858-102416441	-3.02665	0.00137827	0.28349	protein_coding
CCDC53	chr12:102416744-102419344	-3.77214	0.00026217	0.122535	protein_coding
-	chr12:109153626-109162700	-2.29776	0.0042358	0.487016	unassigned
GLTP	chr12:110288750-110318380	1.5945	0.00177134	0.322971	protein_coding
MED13L	chr12:116391697-116715493	1	0.00358547	0.449733	protein_coding
MED13L	chr12:116391697-116715493	-1.60751	0.00751705	0.607596	protein_coding
CIT	chr12:120123177-120315149	-2.27245	0.00853981	0.633505	protein_coding
GCN1L1	chr12:120565445-120632649	-1.94176	0.00309479	0.420375	protein_coding
NCOR2	chr12:124904503-125052139	-2.16643	0.00455145	0.503012	protein_coding
-	chr12:125071890-125072985	1	0.00728821	0.603427	unassigned
RP11-417L19.4	chr12:132410624-132412866	2.36969	0.00780036	0.615373	lncRNA
TPTE2P6	chr13:25154805-25160195	-3.20254	0.00961109	0.654657	pseudogene
-	chr13:29149098-29157511	3.93103	0.00624947	0.571181	unassigned
POMP	chr13:29233064-29252944	1.34743	0.00587122	0.560049	protein_coding
FRY	chr13:32652838-32711037	-1	0.00903934	0.643009	protein_coding
FRY	chr13:32758811-32805440	-5.45197	0.000605122	0.190216	protein_coding
FRY	chr13:32808708-32821473	-4.34315	0.00536004	0.536611	protein_coding
PDS5B	chr13:33160587-33247494	-2.58736	6.30158e-05	0.0487834	protein_coding
-	chr13:37409580-37413120	-4.28402	5.43284e-05	0.0437279	unassigned
RGCC	chr13:42031457-42045009	1.7576	0.00925533	0.647313	protein_coding
DGKH	chr13:42619980-42817021	-1	0.00359094	0.450071	protein_coding
DNAJC15	chr13:43684189-43685407	-2.60023	0.00767583	0.613097	protein_coding
-	chr13:44880347-44881389	2.03334	0.00239485	0.375432	unassigned
-	chr13:44885577-44891409	-4.11432	0.00044327	0.16122	unassigned
-	chr13:44891524-44892260	-4.42012	0.00673327	0.587847	unassigned
-	chr13:44895444-44896352	-4.67123	0.00389509	0.465184	unassigned
TPT1-AS1	chr13:45944971-45948043	-1.83179	0.00651588	0.57947	lncRNA
SUGT1	chr13:53263966-53267220	-2.2711	0.000909692	0.230527	protein_coding
SUGT1	chr13:53267274-53271044	-1.9044	0.00333207	0.435988	protein_coding
ZDHHC20P4	chr13:69559223-69560182	-1.48467	0.00632681	0.573243	pseudogene
RBM26-AS1	chr13:79983171-79983800	-3.67202	0.00916811	0.646064	lncRNA
RBM26-AS1	chr13:79985829-79986424	-4.61991	0.00425614	0.487827	lncRNA
RBM26-AS1	chr13:79987641-79988504	-4.96931	0.00201191	0.343472	lncRNA
RBM26-AS1	chr13:79990134-79991195	-3.77873	0.00703225	0.593953	lncRNA
DDX6P2	chr13:86927919-86928455	-1.99441	0.00852697	0.632857	pseudogene
HS6ST3	chr13:97484760-97485925	-4.44412	0.00124852	0.26749	protein_coding
FARP1	chr13:98795466-99091454	-2.25946	0.00294106	0.410315	protein_coding
-	chr13:99428731-99429222	5.13512	0.00216481	0.356805	unassigned
TPP2	chr13:103268598-103298680	-1.50153	0.00387733	0.464862	protein_coding
LINC00443	chr13:107315895-107316152	1.90047	0.00732733	0.603695	lncRNA
COL4A1	chr13:110874826-110875231	1.85547	0.00658947	0.582876	protein_coding
ATP11A	chr13:113344244-113459358	-2.28233	0.000515661	0.175697	protein_coding
ATP11A	chr13:113460522-113541415	-2.15681	0.00230969	0.370217	protein_coding
-	chr13:114224539-114226756	-5.39473	0.000705246	0.201223	unassigned
LINC00452	chr13:114606052-114606867	5.24101	0.000208696	0.10661	lncRNA
PSPC1	chr13:20264260-20265532	-3.29839	0.00998767	0.660348	protein_coding
ESRRAP2	chr13:21856281-21857265	-4.23819	0.00982884	0.657895	lncRNA
ESRRAP2	chr13:21858736-21859932	-3.60865	0.00471252	0.510494	lncRNA
-	chr13:23365125-23367681	2.85244	0.00358358	0.449733	unassigned
PARP4	chr13:25033182-25043676	-2.03238	0.00368939	0.454506	protein_coding
PARP4	chr13:25043823-25087869	-2.50818	7.67229e-05	0.0544284	protein_coding
-	chr13:27785119-27789982	-2.13901	0.00594477	0.560589	unassigned
-	chr13:27790129-27792462	-2.67793	0.00305119	0.417723	unassigned
-	chr13:27792882-27794987	-3.69264	0.00172879	0.317353	unassigned
N4BP2L1	chr13:32998216-33001624	2.00016	0.0020313	0.344787	protein_coding
-	chr13:41296917-41297721	4.55594	0.00716612	0.599628	unassigned
TSC22D1	chr13:45146486-45151628	-1.67766	0.0018308	0.32802	protein_coding
MED4	chr13:48643331-48649046	-2.12559	0.00885458	0.63991	protein_coding
RPSAP53	chr13:67841658-67841816	3.59016	0.00789138	0.61683	pseudogene
MYCBP2	chr13:77661608-77718699	-4.36978	0.000424687	0.15752	protein_coding
MYCBP2	chr13:77720298-77844201	-3.10319	0.00234553	0.372218	protein_coding
MYCBP2	chr13:77720298-77844201	-5.44793	0.00102648	0.243297	protein_coding
MYCBP2	chr13:77844426-77901262	-2.4717	0.000138914	0.0811562	protein_coding
DOCK9	chr13:99536062-99738812	-2.21193	6.35496e-05	0.0490795	protein_coding
-	chr13:100139576-100142029	-2.72703	0.00496089	0.522563	unassigned
-	chr13:100144300-100146478	-4.14906	0.000390049	0.152946	unassigned
-	chr13:106613684-106615440	-5.4752	0.000576264	0.185097	unassigned
IRS2	chr13:110406172-110438460	1.46529	0.00751413	0.607531	protein_coding
ANKRD10	chr13:111551771-111553271	-1.63646	0.00281591	0.403084	protein_coding
ANKRD10	chr13:111554833-111556014	-2.66451	1.85238e-05	0.0211567	protein_coding
ANKRD10	chr13:111556160-111556665	-3.0219	1.77511e-06	0.00439532	protein_coding
ANKRD10	chr13:111556930-111557157	-4.61974	6.94523e-05	0.051266	protein_coding
ANKRD10	chr13:111557693-111557812	-4.31647	7.53192e-06	0.011976	protein_coding
-	chr13:114634324-114637056	-2.39692	0.00845026	0.630546	unassigned
PNP	chr14:20937392-20946074	1.36203	0.00694345	0.590515	protein_coding
-	chr14:21092171-21092782	5.51725	0.000908959	0.230527	unassigned
SLC7A7	chr14:23241777-23243943	2.10816	0.00904948	0.643295	protein_coding
LRRC16B	chr14:24521385-24529244	-2.8241	0.00944857	0.649546	protein_coding
-	chr14:24981832-24982738	-3.94192	0.00469172	0.509221	unassigned
-	chr14:24983091-24985365	-5.32153	0.000859679	0.223797	unassigned
CTD-2302E22.3	chr14:64060507-64108666	1.73701	0.000764547	0.209454	pseudogene
SYNE2	chr14:64557594-64656959	-2.30514	0.00555107	0.546799	protein_coding
PAPLN	chr14:73728216-73728994	-3.7201	0.00160516	0.306451	protein_coding
SLIRP	chr14:78138945-78183914	1.3617	0.0080293	0.620113	protein_coding
PPP4R4	chr14:94640644-94746187	-1	0.00891748	0.641219	protein_coding
RP11-404P21.8	chr14:96708348-96709915	-4.48983	0.00566571	1	protein_coding
VRK1	chr14:97381911-97384379	2.60722	0.00600646	0.561465	protein_coding
-	chr14:97575481-97576353	-4.32904	0.0078432	0.616284	unassigned
-	chr14:100652991-100653276	4.00993	0.00567834	0.552541	unassigned
ZNF839	chr14:102783820-102785035	-3.05527	0.00486123	0.51835	protein_coding
TECPR2	chr14:102829266-102843282	-1.89959	0.00962726	0.654657	protein_coding
-	chr14:103056360-103057586	2.67045	0.00578059	0.556582	unassigned
-	chr14:103978656-103979595	2.61969	0.00684726	0.589885	unassigned
TRMT61A	chr14:103995473-104003971	1.89658	0.00159353	0.30641	protein_coding
TTC5	chr14:20736603-20741524	-2.98276	5.94048e-05	0.0462085	protein_coding
TTC5	chr14:20741634-20742768	-4.19729	0.000326081	0.137008	protein_coding
TTC5	chr14:20744689-20747745	-2.31849	0.00154839	0.301799	protein_coding
TEP1	chr14:20833829-20835509	1.56068	0.00802945	0.620113	protein_coding
CHD8	chr14:21853377-21924345	-3.4359	0.00874913	0.63722	protein_coding
AJUBA	chr14:23440383-23452904	1.44285	0.005243	0.534076	protein_coding
BTF3P2	chr14:29142695-29142916	1	0.00464656	0.507071	pseudogene
HEATR5A	chr14:31761068-31889819	-3.73824	0.00119904	0.261575	protein_coding
RP11-176H8.1	chr14:31906472-31907223	2.39386	0.0053256	0.535937	protein_coding
RP11-320M16.1	chr14:32953742-32954183	-4.96051	0.00194403	0.337174	other
RALGAPA1	chr14:36192231-36192821	-2.99428	0.000338804	0.139818	protein_coding
RALGAPA1	chr14:36211575-36278479	-3.49051	0.00894734	0.641579	protein_coding
RP11-317N8.5	chr14:36287446-36288244	-4.67791	0.00384431	0.462738	lncRNA
CDKL1	chr14:50868098-50868716	3.11624	0.00807594	0.621193	protein_coding
PYGL	chr14:51367209-51367882	3.42728	0.00970309	0.656495	protein_coding
FRMD6	chr14:52108003-52108924	-5.4284	0.000652806	0.19552	lncRNA
FRMD6	chr14:52113088-52114445	-4.6065	0.000799082	0.215279	lncRNA
FRMD6	chr14:52115871-52117091	-3.89556	0.00526039	0.534387	lncRNA
KTN1-AS1	chr14:55959162-55964322	-2.36518	0.00366613	0.453411	lncRNA
C14orf37	chr14:58465504-58466507	-1	0.00980167	0.657895	protein_coding
C14orf37	chr14:58468657-58469872	-1	0.00707717	0.596415	protein_coding
TEX21P	chr14:64812225-64829517	-2.36985	0.00909911	0.644228	other
RPS6KL1	chr14:75372264-75373093	2.75195	0.00239561	0.375432	protein_coding
PGF	chr14:75409214-75422289	2.70726	0.000371125	0.14807	protein_coding
SEL1L	chr14:81958820-82000248	-2.10341	0.000132291	0.0781617	protein_coding
CATSPERB	chr14:92225462-92227077	-4.71919	0.00346105	0.442743	protein_coding
SYNE3	chr14:95918579-95983025	-1	0.00894992	0.641579	protein_coding
-	chr14:101155384-101155947	3.39849	0.00601901	0.561672	unassigned
-	chr14:101156164-101157517	4.65976	0.000313463	0.135029	unassigned
CDC42BPB	chr14:103415040-103523925	-1.79765	0.002719	0.396561	protein_coding
RPL5P32	chr15:28141150-28141498	1.76487	0.0086791	0.636184	pseudogene
-	chr15:31067912-31069885	-4.05381	0.00123994	1	unassigned
-	chr15:31072135-31073182	-1	0.00980167	0.657895	unassigned
RP11-164J13.1	chr15:42694066-42696801	-3.79228	0.00421934	0.486968	lncRNA
FAM227B	chr15:49662963-49663205	4.67772	0.00567246	0.552374	protein_coding
TMOD2	chr15:52043743-52108531	-2.72035	0.00855457	0.633672	protein_coding
C15orf61	chr15:67813422-67818862	1.92145	0.00199451	0.341941	protein_coding
THSD4	chr15:71407762-72075684	-2.20557	0.0019306	0.336498	protein_coding
COMMD4	chr15:75634522-75635073	4.58648	0.00690335	0.590193	protein_coding
UBE2Q2P2	chr15:82691094-82692000	-3.74956	0.00739359	0.605137	pseudogene
EFTUD1P1	chr15:84749902-84770821	-2.36575	0.0042897	0.490287	other
ALPK3	chr15:85382246-85383625	-1	0.00597487	0.561125	protein_coding
ALPK3	chr15:85383736-85400759	-4.35429	0.000477512	0.168309	protein_coding
PDE8A	chr15:85524370-85619154	-1.81255	0.00807968	0.621298	protein_coding
AKAP13	chr15:85923816-86278387	-2.50904	3.09563e-06	0.00647819	protein_coding
AEN	chr15:89164516-89177863	2.20953	0.00526822	0.534518	protein_coding
KIF7	chr15:90176927-90179539	-2.6117	0.0060446	0.562597	protein_coding
IQGAP1	chr15:90931420-91045463	-1.43138	0.00312725	0.422501	protein_coding
NR2F2	chr15:96797338-96938166	1.82427	0.000329887	0.137892	protein_coding
-	chr15:99191678-99192039	-3.08084	0.00223821	0.363236	unassigned
HERC2	chr15:28356279-28507897	-2.13998	0.00186349	0.329583	protein_coding
FAM189A1	chr15:29413883-29414248	-4.62343	0.000742563	0.206706	protein_coding
BMF	chr15:40382435-40383398	-3.84074	0.00581153	0.558074	protein_coding
RAD51-AS1	chr15:40978430-40985192	-1.58082	0.00890544	0.640921	lncRNA
INO80	chr15:41362659-41409161	-2.14046	0.000675967	0.197355	protein_coding
ZNF106	chr15:42729276-42764519	-2.5467	0.000523244	0.176482	protein_coding
UBR1	chr15:43258313-43398325	-2.84571	0.000905491	0.230527	protein_coding
ATP5HP1	chr15:43560145-43560549	1.86465	0.00344592	0.442743	pseudogene
AC011330.5	chr15:43930508-43969708	-2.34826	0.00640522	0.575524	other
SPG11	chr15:44880777-44953411	-2.72253	0.00956536	0.653186	protein_coding
SECISBP2L	chr15:49280870-49338967	-2.17932	0.00215606	0.356347	protein_coding
TRPM7	chr15:50884103-50979001	-1.83399	0.000311615	0.13502	protein_coding
DMXL2	chr15:51758382-51915182	-5.93319	0.000360752	0.144286	protein_coding
DMXL2	chr15:51758382-51915182	-2.56005	0.000298324	0.132651	protein_coding
LYSMD2	chr15:52015284-52030485	1.89566	0.00622416	0.570959	protein_coding
CNOT6LP1	chr15:56297726-56299451	-1.87324	0.00416254	0.482383	pseudogene
LIPC	chr15:58831510-58832391	3.77611	0.00947313	1	protein_coding
ADAM10	chr15:58974388-59041996	-1.54116	0.00650623	0.579145	protein_coding
RNF111	chr15:59158178-59158496	2.23842	0.00550028	0.544433	protein_coding
RP11-59H7.3	chr15:59417793-59423500	-2.68799	0.00613626	1	lncRNA
GTF2A2	chr15:59931209-59949789	1.32929	0.00935784	0.649546	protein_coding
VPS13C	chr15:62155101-62352667	-2.87216	3.03966e-07	0.00106018	protein_coding
RPS27L	chr15:63440484-63442265	2.51302	0.00822465	0.624194	protein_coding
RPS27L	chr15:63446052-63450290	1.42727	0.00363945	0.452132	protein_coding
STOML1	chr15:74273878-74274585	-5.16425	0.00123648	0.266141	protein_coding
EFTUD1	chr15:82533607-82555097	-2.76261	0.00436316	0.492781	protein_coding
HOMER2	chr15:83512306-83513394	-3.1401	0.00868819	0.636233	protein_coding
HOMER2	chr15:83515145-83516001	-1	0.00837975	0.62758	protein_coding
-	chr15:90040924-90041557	1	0.0070242	0.593647	unassigned
TM2D3	chr15:102161679-102164070	2.28982	0.00724296	0.602096	protein_coding
NPRL3	chr16:188725-189180	2.58011	0.00446948	0.499074	protein_coding
ATP6V0C	chr16:2563865-2569805	1.38268	0.00552118	0.545343	protein_coding
PDPK2	chr16:2689199-2690232	-2.23732	0.00445255	0.498192	lncRNA
PDPK2	chr16:2690829-2693313	-1.83742	0.00600046	0.561465	pseudogene
VASN	chr16:4404654-4466675	2.1223	0.00795619	0.618903	protein_coding
HMOX2	chr16:4525797-4588754	1.43903	0.00386839	0.464217	protein_coding
NUDT16L1	chr16:4743507-4745828	1.93669	0.000628727	0.19265	protein_coding
-	chr16:9085976-9086366	4.62369	0.00635251	0.573968	unassigned
RP11-166B2.8	chr16:11957852-11958978	2.46885	0.00323047	0.429694	lncRNA
MKL2	chr16:14165007-14360984	-3.65313	0.00554672	0.546799	protein_coding
MIR3179-1	chr16:14994749-14996082	2.3426	0.00309962	0.4205	lncRNA
SMG1P1	chr16:22470681-22494887	-2.05977	0.000847635	0.222675	other
-	chr16:25087096-25088523	-4.24027	0.00962666	0.654657	unassigned
NPIPB8	chr16:28648103-28649111	-2.4388	0.0026822	0.394208	protein_coding
STX4	chr16:31053096-31061115	1.85503	0.00945641	0.649546	lncRNA
C16orf98	chr16:31215966-31216900	5.45649	0.00102759	0.243297	protein_coding
ORC6	chr16:46733702-46734328	3.92841	0.0066423	0.584106	protein_coding
RP11-42I10.1	chr16:48780138-48782041	-2.60772	0.00240544	0.375527	lncRNA
MT2A	chr16:56642360-56643409	2.30112	3.7906e-06	0.00754321	protein_coding
CCDC113	chr16:58283837-58293842	-1.66162	0.00651229	0.579367	protein_coding
CMTM3	chr16:66637707-66647842	1.71788	0.00422814	0.486968	protein_coding
KCTD19	chr16:67337959-67338542	-4.91265	0.00222091	0.362067	lncRNA
ZFP90	chr16:68564014-68564231	-5.00739	0.00177422	0.323132	protein_coding
CDH3	chr16:68733444-68734414	2.22964	0.00153072	0.300373	protein_coding
-	chr16:69525488-69526931	3.39389	0.00161407	0.307429	unassigned
RP11-505K9.4	chr16:83951563-83954810	-2.50703	0.00123183	0.265491	protein_coding
OSGIN1	chr16:83986786-84012112	2.66687	0.00148288	0.296559	protein_coding
-	chr16:85588396-85589069	-3.98882	0.00150859	0.298376	unassigned
-	chr16:85589121-85589503	-2.62906	0.00273863	0.397994	unassigned
RP11-482M8.1	chr16:87546126-87547258	-5.27071	0.000970268	0.238066	lncRNA
CDT1	chr16:88870143-88875793	1.32626	0.00682505	0.589706	protein_coding
SPG7	chr16:89566164-89566999	3.05334	0.00286423	0.406369	protein_coding
POLR3K	chr16:96885-101928	1.39252	0.00712195	0.597858	other
-	chr16:896631-897667	-4.76245	0.000494111	0.172346	unassigned
C16orf91	chr16:1469708-1471164	1.57518	0.00461368	0.505947	protein_coding
PDPK1	chr16:2608843-2610977	-1.90016	0.00645297	0.576708	protein_coding
LA16c-321D4.2	chr16:3002323-3003350	4.90147	0.00358505	0.449733	lncRNA
SRL	chr16:4262875-4263362	1	0.00788103	0.616284	protein_coding
-	chr16:9158039-9158658	3.88251	0.00730624	0.603427	unassigned
RP11-1212A22.1	chr16:18447858-18448385	-3.40847	0.00776232	0.615074	pseudogene
SMG1	chr16:18814005-18865195	-2.45922	0.000118293	0.0722506	protein_coding
SMG1	chr16:18865908-18903778	-2.27939	0.000262015	0.122535	protein_coding
RP11-645C24.2	chr16:21914782-21922686	-1.96238	0.00511297	0.528515	other
-	chr16:22207889-22208197	2.88856	0.00274289	0.398256	unassigned
NDUFAB1	chr16:23592322-23607710	1.32903	0.00565315	0.551545	protein_coding
RP11-449H11.1	chr16:25108349-25109319	-3.19217	0.00757127	0.608984	lncRNA
NPIPB11	chr16:29412480-29413861	-2.37037	0.00451601	0.501488	protein_coding
RP11-347C12.2	chr16:30234205-30234944	1.5666	0.00270264	0.39542	pseudogene
RP11-347C12.2	chr16:30281374-30293596	-1.97241	0.00121876	0.263315	other
BCL7C	chr16:30839465-30843211	-2.19997	0.00262385	0.391936	protein_coding
BCL7C	chr16:30899122-30905539	1.57465	0.0031794	0.426738	protein_coding
HERC2P8	chr16:33111071-33120995	-2.24615	0.00123265	0.265491	other
-	chr16:53001489-53002011	4.7102	0.00526747	0.534518	unassigned
RP11-467J12.4	chr16:53071943-53073640	2.34016	0.0043513	0.492298	lncRNA
FAM192A	chr16:57183965-57185869	-3.12187	0.00400865	0.472142	protein_coding
CNOT1	chr16:58553571-58663957	-5.44692	0.00113945	0.255236	other
RP11-430C1.2	chr16:60058494-60058608	1.73304	0.00281134	0.402786	pseudogene
C16orf86	chr16:67702477-67704081	-3.53648	0.00278241	0.400817	protein_coding
AP1G1	chr16:71789924-71843131	-2.18137	0.00448373	0.49954	protein_coding
-	chr16:75657569-75657957	4.88182	0.0037731	0.459012	unassigned
-	chr16:81752019-81753020	2.16027	0.00606567	0.562747	unassigned
COTL1	chr16:84599346-84651788	1.37687	0.00401125	0.472142	protein_coding
C16orf74	chr16:85738204-85739749	-2.48502	0.00914132	0.64499	protein_coding
-	chr17:8030905-8031689	4.10834	0.00167069	0.31249	unassigned
-	chr17:8033344-8033839	5.35924	0.00129189	0.272994	unassigned
-	chr17:8116206-8116864	3.02965	0.00131048	0.275454	unassigned
TMEM220	chr17:10615008-10617544	-2.0284	0.00696447	0.591373	protein_coding
RP11-471L13.2	chr17:12067249-12123333	3.60938	0.00910233	0.644228	lncRNA
IL6STP1	chr17:15686640-15687608	-2.8348	0.000397796	0.153792	pseudogene
ADORA2B	chr17:15848322-15879367	1.64626	0.00569526	0.552769	protein_coding
CCDC144A	chr17:16688396-16688999	-4.6681	0.00402277	0.472773	protein_coding
USP32P3	chr17:20306376-20344088	-3.41422	0.00447719	0.49954	other
MAP2K3	chr17:21187382-21218539	1.40647	0.00507937	0.526552	protein_coding
MTRNR2L1	chr17:22023731-22023861	2.77885	0.00110556	0.252467	protein_coding
TAOK1	chr17:27717325-27878907	-2.6094	0.00010951	0.069378	protein_coding
CPD	chr17:28705755-28771150	-2.26995	0.00033255	0.138257	protein_coding
RAB11FIP4	chr17:29815025-29865203	-2.31215	0.00124192	0.266509	protein_coding
RP11-227G15.9	chr17:30756907-30758283	2.84604	0.00691108	0.590193	lncRNA
CDK12	chr17:37617575-37690983	-1.87228	0.00564019	0.551252	protein_coding
RARA	chr17:38463564-38467832	-1.98214	0.00775554	0.615074	protein_coding
RARA	chr17:38468515-38469978	-3.43114	0.00713815	0.598599	protein_coding
RARA	chr17:38472009-38474130	-4.3499	0.00765977	1	protein_coding
RP11-156P1.2	chr17:45019507-45021884	-3.41279	1.51517e-05	0.0187585	protein_coding
RP11-156P1.2	chr17:45022055-45023521	-2.23784	0.00773842	0.614453	protein_coding
RP11-156P1.2	chr17:45024063-45025159	-2.92724	0.000500286	0.173372	protein_coding
RP11-156P1.2	chr17:45025259-45033649	-2.79237	0.00615015	0.566252	protein_coding
RP11-6N17.10	chr17:46059308-46062073	-2.58876	0.00560846	0.549694	lncRNA
-	chr17:46945997-46951706	-1.82058	0.00607277	0.562802	unassigned
NME1	chr17:49230809-49240278	1.3377	0.00571806	0.553822	protein_coding
-	chr17:55201919-55204404	2.10729	0.00433502	0.49097	unassigned
-	chr17:55210014-55210815	3.08358	0.00868724	0.636233	unassigned
-	chr17:56815045-56815671	3.52503	0.00404346	0.474346	unassigned
-	chr17:56819957-56821799	3.74598	0.00215938	0.356636	unassigned
CLTC	chr17:57695921-57747021	-1.75405	0.000247358	0.11836	protein_coding
-	chr17:58744536-58745026	3.6569	0.00557626	0.548108	unassigned
EFCAB3	chr17:60459092-60459309	1.33753	0.005067	0.52611	protein_coding
TLK2	chr17:60679822-60681186	-3.89283	0.00204592	0.34618	protein_coding
-	chr17:60701624-60703990	2.38209	0.00258113	0.389049	unassigned
TANC2	chr17:61043660-61505052	-1.89828	0.00013911	0.0811562	protein_coding
BPTF	chr17:65821923-65850885	-2.92115	3.28459e-07	0.00113342	protein_coding
-	chr17:66180434-66181862	-3.25614	0.00633593	0.573604	unassigned
PRKAR1A	chr17:66533637-66543551	-1.82917	0.00427811	0.489653	protein_coding
RPL38	chr17:72206162-72208721	2.98922	0.00371264	0.455778	protein_coding
ITGB4	chr17:73717418-73738845	-2.00992	0.00444265	0.497429	protein_coding
SEC14L1	chr17:75095413-75096032	3.50826	0.00111566	0.253953	protein_coding
SEC14L1	chr17:75133077-75134831	2.60515	0.00525082	0.534124	protein_coding
-	chr17:75218979-75220160	2.34029	0.00946502	0.649628	unassigned
RNF213	chr17:78234593-78341646	-3.81489	0.00424839	0.487456	protein_coding
RNF213	chr17:78341755-78363966	-1.65555	0.0021239	0.35402	protein_coding
C17orf89	chr17:79212931-79217661	1.89889	7.50272e-05	0.0536043	protein_coding
ACTG1	chr17:79477044-79477440	2.3034	0.000489586	0.171682	protein_coding
-	chr17:80453843-80455283	2.33381	0.00125114	0.267697	unassigned
METRNL	chr17:81037724-81052871	1.87113	0.000533947	0.178157	protein_coding
-	chr17:50731-52668	-4.32678	0.00824719	1	unassigned
MIR22HG	chr17:1614887-1619514	4.0432	0.00162652	0.307992	lncRNA
ZZEF1	chr17:3990676-4027353	-2.66648	2.07763e-05	0.0228445	protein_coding
ALOX15	chr17:4541863-4542922	-4.03458	0.00376219	0.458254	protein_coding
AC027763.2	chr17:6902035-6906900	-1.92205	0.00699343	0.592436	protein_coding
ACAP1	chr17:7239494-7241701	-5.83223	1.60536e-05	0.0193678	protein_coding
ACAP1	chr17:7242998-7244067	-3.68951	0.000352004	0.142142	protein_coding
PER1	chr17:8043784-8059649	2.05412	0.00895503	0.641579	protein_coding
MYH10	chr17:8377545-8534714	-2.22427	0.00324937	0.429749	protein_coding
COX10-AS1	chr17:13796076-13972780	-3.54634	0.00810958	0.621863	lncRNA
RP11-1113L8.1	chr17:19480544-19483190	2.28287	0.00420217	0.486032	lncRNA
TMEM11	chr17:21098849-21118924	1.7731	0.00820508	0.623557	lncRNA
-	chr17:22020690-22020818	1.62213	0.00151276	0.298518	unassigned
KIAA0100	chr17:26950770-26972253	-2.49304	0.00785162	0.616284	protein_coding
SDF2	chr17:26985704-26986166	2.4528	0.000724355	0.204666	protein_coding
SDF2	chr17:26986475-26986822	2.07424	0.009774	0.657895	protein_coding
ACACA	chr17:35441893-35549286	-1.76878	0.00395811	0.468741	protein_coding
C17orf96	chr17:36827923-36831239	1.36592	0.00601516	0.561635	protein_coding
-	chr17:36834470-36834773	4.23938	0.00321576	0.429694	unassigned
AC004231.2	chr17:39106513-39106894	4.15483	0.00398071	0.470729	lncRNA
KRT13	chr17:39659532-39659972	2.85783	0.000293358	0.131249	protein_coding
KRT13	chr17:39660944-39661903	2.05419	0.00472516	0.510725	protein_coding
KRT15	chr17:39669689-39678321	3.06523	0.00226235	0.365571	protein_coding
KRT19	chr17:39680037-39684810	1.60211	0.00118548	0.260701	protein_coding
KRT14	chr17:39740009-39740165	5.15729	0.00209493	0.351175	protein_coding
KRT16	chr17:39767125-39767475	3.03021	0.0074833	0.606588	protein_coding
JUP	chr17:39777842-39778727	4.39688	0.000735488	0.205785	protein_coding
U3	chr17:42101932-42103604	-2.29893	0.00852509	0.632857	other
GPATCH8	chr17:42468397-42580970	-2.07224	0.00118369	0.260658	protein_coding
HIGD1B	chr17:42923343-42924615	2.21058	0.00323481	0.429694	protein_coding
ARL17A	chr17:44607616-44611540	-1.9237	0.00638557	0.574873	protein_coding
RP11-156P1.3	chr17:45115253-45115491	-4.95037	0.00200127	0.342557	lncRNA
CDC27	chr17:45249357-45266760	-2.37829	0.000148066	0.0850046	protein_coding
HOXB2	chr17:46620018-46626316	2.62999	0.0058391	0.558706	protein_coding
HOXB3	chr17:46633287-46641740	-2.82868	2.05143e-05	0.0227105	protein_coding
HOXB3	chr17:46641952-46661000	2.32376	0.00945179	0.649546	protein_coding
RP5-1029K10.2	chr17:47647005-47647379	4.29254	0.00281753	0.403135	lncRNA
MBTD1	chr17:49323821-49324157	5.01127	0.00290343	0.40929	protein_coding
RP11-60A24.3	chr17:55849204-55849801	2.77564	0.00887428	0.640098	lncRNA
RP11-60A24.3	chr17:55911477-55915600	1.41493	0.00870256	0.636233	lncRNA
MRPS23	chr17:55917235-55928798	1.3089	0.00601444	0.561635	protein_coding
CTD-2319I12.1	chr17:58160882-58165740	5.5565	0.00200725	0.343331	lncRNA
USP32	chr17:58329736-58469805	-2.00683	0.00025449	0.120367	protein_coding
INTS2	chr17:59968870-60005363	-1.85323	0.0035557	0.448712	protein_coding
MED13	chr17:60064364-60130415	-2.79982	4.93481e-07	0.00158484	protein_coding
MED13	chr17:60140419-60142734	-2.46738	2.47892e-05	0.0262771	protein_coding
-	chr17:60142904-60143367	-2.81266	3.71895e-05	0.0343676	unassigned
HELZ	chr17:65212015-65241363	-2.41191	0.00019613	0.101789	other
-	chr17:66178363-66178890	3.0791	0.00133577	0.278278	unassigned
HN1	chr17:73151388-73152026	5.49046	0.000936292	0.233079	protein_coding
JMJD6	chr17:74708795-74729743	1.34897	0.00884048	0.639509	protein_coding
SOCS3	chr17:76352859-76356268	1.81149	0.000601864	0.189907	protein_coding
EIF4A3	chr17:78106538-78108174	2.44855	0.00324848	0.429749	protein_coding
SIRT7	chr17:79869812-79885547	2.02162	0.00203302	0.344898	protein_coding
SMCHD1	chr18:2655696-2804949	-2.70024	0.000242291	0.117705	protein_coding
RP11-183C12.1	chr18:4459270-4459419	1.84207	0.00130438	0.274738	pseudogene
-	chr18:10586056-10586724	-4.52614	0.00528875	0.535065	unassigned
MIB1	chr18:19320729-19450844	-3.25507	0.000101722	0.0654604	protein_coding
-	chr18:20617845-20619274	3.59933	0.00194018	0.3369	unassigned
-	chr18:20620113-20620703	4.96751	0.00304433	0.417539	unassigned
-	chr18:28625342-28628718	-2.68827	0.000688846	0.199856	unassigned
GAREM	chr18:29720073-29720807	4.62677	0.00604725	0.562597	protein_coding
FHOD3	chr18:33877676-34298288	-3.77238	0.00590221	0.560484	protein_coding
ACTBP9	chr18:60109983-60110138	1.58074	0.0030534	0.417723	pseudogene
ROCK1	chr18:18622052-18691815	-1.9018	0.00075313	0.207907	protein_coding
TRAPPC8	chr18:29479117-29523108	-2.21398	0.000337454	0.139616	other
VPS4B	chr18:61054342-61055670	3.13588	0.00761626	0.610079	protein_coding
BDP1P	chr18:75148596-75148953	-2.34632	0.00962441	0.654657	pseudogene
PARD6G	chr18:77915089-78005465	1.42909	0.0077769	0.615208	protein_coding
FSTL3	chr19:676354-683386	2.56553	0.000664201	0.196838	protein_coding
MISP	chr19:750910-764712	1.33084	0.00676986	0.588452	protein_coding
-	chr19:997399-998417	2.65286	0.00527466	0.534835	unassigned
-	chr19:1480166-1480752	2.91035	0.00585126	0.559309	unassigned
GADD45B	chr19:2476125-2478488	1.97944	0.000318847	0.136141	protein_coding
EBI3	chr19:4229502-4232014	3.11578	0.00573352	0.55437	protein_coding
EBI3	chr19:4232300-4232832	4.16163	0.00382442	0.462163	protein_coding
AC005783.1	chr19:4726356-4726915	3.10033	0.000591319	0.188043	miRNA
HSD11B1L	chr19:5681037-5691571	1.28213	0.00743627	0.60602	protein_coding
TNFSF9	chr19:6531033-6535901	1.69581	0.00232085	0.37055	protein_coding
CNN1	chr19:11649477-11661118	4.67459	0.000301325	0.132808	protein_coding
ZNF441	chr19:11892938-11894745	1.88337	0.00462909	0.506635	protein_coding
ZNF763	chr19:12065508-12065751	3.36989	0.00676634	0.588452	protein_coding
JUNB	chr19:12901998-12904480	1.78397	0.00053536	0.178157	protein_coding
HOOK2	chr19:12927926-12928873	3.31508	0.00730452	0.603427	lncRNA
CYP4F3	chr19:15771669-15773702	3.27337	1.79749e-05	0.0207548	protein_coding
-	chr19:16351479-16351831	4.58544	0.0066966	0.585961	unassigned
GTPBP3	chr19:17447492-17452757	1.68441	0.0076367	0.610874	protein_coding
CERS1	chr19:18983528-18984209	2.27805	0.00323805	0.429694	protein_coding
CERS1	chr19:18984340-18986059	2.17071	0.00807043	0.621193	protein_coding
CERS1	chr19:18986112-18986887	2.36256	0.00618138	0.568643	protein_coding
PLEKHF1	chr19:30156306-30166366	2.01268	0.00178807	0.324031	protein_coding
CCNE1	chr19:30302754-30314842	1.69518	0.00179855	0.324467	protein_coding
PDCD5	chr19:33071990-33078250	1	4.60976e-05	0.0393352	protein_coding
LRP3	chr19:33675434-33675811	2.5212	0.00251309	0.38432	protein_coding
PDCD2L	chr19:34895270-34917028	1.39797	0.00518368	0.531588	protein_coding
FXYD5	chr19:35660931-35661896	2.78931	0.00236406	0.374059	protein_coding
C19orf33	chr19:38794739-38806681	2.18847	6.03108e-05	0.0468011	protein_coding
AC026806.2	chr19:38822949-38824163	2.10486	0.00492253	0.520439	lncRNA
AC005789.11	chr19:38890904-38891513	-3.98786	0.00406256	0.476216	lncRNA
AC104534.3	chr19:39325904-39326507	-5.46564	0.000599026	0.189315	protein_coding
NFKBIB	chr19:39390471-39399535	1.65054	0.00117772	0.259874	protein_coding
PSMC4	chr19:40476912-40521413	1.29884	0.00771224	0.614279	protein_coding
EGLN2	chr19:41305040-41314340	1.49771	0.0042356	0.487016	protein_coding
CTC-490E21.12	chr19:41350326-41351783	-3.53715	0.00554653	1	protein_coding
CTC-490E21.12	chr19:41360971-41362700	-5.19692	0.00115096	0.256234	protein_coding
LIPE-AS1	chr19:43054029-43055910	-3.87456	0.00554149	0.546511	lncRNA
ZNF155	chr19:44473855-44478760	-2.6723	0.000148611	0.0851672	protein_coding
-	chr19:44692723-44694582	-3.85573	0.00231009	0.370217	unassigned
-	chr19:46529185-46530468	-2.63064	0.00686342	0.590055	unassigned
IGFL2	chr19:46651460-46664588	4.5384	0.00605769	0.562747	protein_coding
AC006262.6	chr19:46716642-46717865	4.24545	0.000881515	0.226932	lncRNA
ARHGAP35	chr19:47364249-47508333	-1.70475	0.00166224	0.312091	protein_coding
CTD-2571L23.6	chr19:48263622-48265465	3.85568	0.00325858	0.430338	lncRNA
SNRNP70	chr19:49588067-49611906	1.53534	0.00725336	0.602497	protein_coding
-	chr19:50637427-50637771	3.74559	0.00231214	0.370298	unassigned
NR1H2	chr19:50877307-50878380	-2.99919	0.00813669	0.622282	protein_coding
ASPDH	chr19:51014857-51015318	-3.13515	0.00548251	0.543531	protein_coding
AC008753.3	chr19:54278824-54278962	1.79851	0.0057492	0.555314	pseudogene
AC003006.7	chr19:58217358-58218092	4.89622	0.00362107	0.451368	protein_coding
ERVK3-1	chr19:58816634-58826203	1.71462	0.00748971	0.606588	lncRNA
GRIN3B	chr19:1006307-1008204	2.36705	0.00195567	0.338174	protein_coding
-	chr19:1716245-1717330	-4.41558	0.00132436	0.276255	unassigned
ABHD17A	chr19:1874832-1885496	1.90317	0.00419273	0.485362	protein_coding
TIMM13	chr19:2425103-2428051	1.41922	0.00584928	0.559309	protein_coding
AC006538.4	chr19:2727684-2729591	1.75037	0.00761674	0.610079	protein_coding
SH2D3A	chr19:6752123-6767570	1.6132	0.00262156	0.391936	protein_coding
-	chr19:8218558-8219161	2.25276	0.002625	0.391936	unassigned
-	chr19:8571244-8572005	-4.41632	0.00658895	0.582876	unassigned
-	chr19:9246421-9247193	3.96292	0.00609677	0.564059	unassigned
ZNF846	chr19:9858169-9862149	-2.86001	0.00167039	1	protein_coding
ZNF709	chr19:12618213-12619012	-4.69272	0.00353911	0.448162	protein_coding
MIR24-2	chr19:13944773-13947258	1.76995	0.00363418	0.451823	lncRNA
MIR23A	chr19:13947330-13948584	3.28737	0.00013083	0.0774396	miRNA
-	chr19:13968744-13969437	4.02693	0.000276092	0.12578	unassigned
AC004791.2	chr19:15961332-15974439	2.04084	0.00197752	0.340179	lncRNA
NR2F6	chr19:17342686-17357333	1.79665	0.00613165	0.565453	protein_coding
UNC13A	chr19:17753654-17799165	-2.31025	0.00318945	0.427324	protein_coding
KIAA1683	chr19:18370880-18373937	-2.18751	0.00294079	0.410315	protein_coding
LINC00663	chr19:19869598-19871686	-2.34737	0.00472903	0.510974	lncRNA
CTC-523E23.4	chr19:35303852-35307756	-2.29521	0.00165659	0.311631	lncRNA
LGI4	chr19:35628053-35629330	-3.59607	0.00448373	0.49954	protein_coding
RINL	chr19:39356586-39357194	4.84388	0.00399806	0.471649	protein_coding
-	chr19:39548511-39549102	3.62201	0.00619172	0.56911	unassigned
-	chr19:39553410-39553841	4.28057	0.00283213	0.403944	unassigned
-	chr19:40442875-40444056	-3.47228	0.00641551	0.576074	unassigned
-	chr19:42763925-42764195	2.46638	0.00512049	0.528655	unassigned
PLAUR	chr19:44149996-44184673	1.64271	0.00772615	0.614377	protein_coding
ERCC1	chr19:45950852-45951101	4.96858	0.00311152	0.421409	protein_coding
EML2	chr19:46108439-46108811	3.85022	0.00803224	0.620113	protein_coding
BBC3	chr19:47724077-47736250	2.93653	0.00662331	0.584106	other
CTB-147C22.9	chr19:51496155-51498769	-2.30567	0.00942365	0.649546	lncRNA
DNAAF3	chr19:55669696-55678262	3.46541	0.00268473	0.394222	protein_coding
ZSCAN5A	chr19:56832044-56832289	-2.74367	0.00726649	0.603124	protein_coding
ID2	chr2:8819782-8824718	1.68171	0.0018326	0.32802	other
RRM2	chr2:10260805-10271365	2.06533	0.00384146	0.462727	protein_coding
RRM2	chr2:10271674-10272890	2.94026	0.000196981	0.102067	protein_coding
SMARCE1P6	chr2:26371973-26372567	2.76379	0.00913477	0.64499	pseudogene
DRC1	chr2:26629753-26630890	3.50781	0.00164384	0.310365	protein_coding
MRPL33	chr2:27993913-28002394	2.73381	0.000149714	0.0855739	other
SPDYA	chr2:29015039-29015793	-3.22657	0.00667382	0.584598	protein_coding
AC016907.3	chr2:30313945-30314236	3.79737	0.00108336	0.250881	lncRNA
BIRC6	chr2:32582220-32843760	-1.76338	0.000774954	0.210704	protein_coding
EML4	chr2:42396456-42559758	-3.07522	0.00395116	0.468088	protein_coding
SPTBN1	chr2:54683462-54896417	-3.23312	0.00914609	0.64499	protein_coding
EHBP1	chr2:63208416-63210504	-2.92389	0.00201924	0.344181	protein_coding
EHBP1	chr2:63212332-63214318	-3.12459	0.00592437	0.560499	protein_coding
AC074391.1	chr2:65794639-65795002	1	0.00986132	0.657895	lncRNA
DOK1	chr2:74779092-74780979	-2.89902	0.00422609	0.486968	protein_coding
-	chr2:74918512-74920484	-2.57903	0.00218463	0.358614	unassigned
-	chr2:74926499-74928105	-2.78622	0.00495145	0.522135	unassigned
-	chr2:74930159-74932024	-1	0.00480451	0.514873	unassigned
-	chr2:74933315-74935448	-4.38255	7.40309e-05	0.0531265	unassigned
HK2	chr2:75116812-75120548	1.30779	0.00722279	0.600973	protein_coding
AC105399.2	chr2:78019927-78020038	1.70526	0.00976059	0.65756	pseudogene
ANAPC1P1	chr2:87098503-87105980	-4.75929	0.00114846	0.255853	other
LINC00152	chr2:87754946-87821033	2.71458	0.00024769	0.11836	lncRNA
AC009237.8	chr2:96198433-96199469	-3.67876	0.00879894	0.638435	pseudogene
ANKRD36	chr2:97932119-97933809	-2.55818	0.00363315	0.451823	protein_coding
MAP4K4	chr2:102439904-102452447	-1.85003	0.000570287	0.184797	protein_coding
RANBP2	chr2:109335480-109387213	-3.47765	3.36674e-05	0.0321194	protein_coding
ZC3H6	chr2:113093023-113096275	-3.54001	0.000154673	0.0875581	protein_coding
RP11-395L14.17	chr2:114415454-114416093	1.28326	0.00973451	0.657231	pseudogene
EPB41L5	chr2:120884153-120885301	-4.40118	0.00697275	0.591766	protein_coding
GLI2	chr2:121493386-121750127	-1	0.00502343	0.524832	protein_coding
UGGT1	chr2:128848730-128917299	-2.28423	0.00170676	0.315451	protein_coding
POTEKP	chr2:132349563-132366992	-4.06588	0.00121929	0.263315	other
CDC27P1	chr2:133018713-133020556	-1.60294	0.00460633	0.505631	pseudogene
THSD7B	chr2:137740730-137740848	2.66013	0.00162971	0.308236	protein_coding
ACVR2A	chr2:148676931-148677400	-4.59315	0.00459171	0.504881	protein_coding
RIF1	chr2:152345704-152347266	-4.06624	0.00346087	0.442743	protein_coding
UBR3	chr2:170683887-170732385	-2.07012	0.00137096	0.282946	protein_coding
PDK1	chr2:173464852-173467048	-1	0.00707717	0.596415	protein_coding
PDK1	chr2:173467141-173470112	-3.40098	0.000383523	0.15171	protein_coding
-	chr2:176868135-176870333	-2.6306	0.00836898	0.62758	unassigned
-	chr2:177227617-177228410	4.3022	0.00266819	0.393576	unassigned
AC009948.5	chr2:179278401-179295710	-2.65741	0.002535	0.385425	lncRNA
ITGAV	chr2:187454512-187521133	-2.21212	0.00101049	0.241541	protein_coding
-	chr2:192604499-192605446	4.47721	0.00166689	0.312417	unassigned
SLC39A10	chr2:196521723-196602425	-1.6264	0.00530787	0.535412	protein_coding
COQ10B	chr2:198318097-198340001	1.40629	0.00514921	0.529921	protein_coding
HSPE1-MOB4	chr2:198374753-198375480	3.7516	0.00431775	0.49097	protein_coding
RFTN2	chr2:198440680-198442026	2.56953	0.00677485	0.588452	protein_coding
RFTN2	chr2:198444180-198446625	3.18384	0.00668022	0.584843	protein_coding
AOX1	chr2:201515894-201531472	4.60283	0.00639895	0.575428	protein_coding
AC079354.1	chr2:203043990-203044231	2.33973	0.000171414	0.0929786	protein_coding
NBEAL1	chr2:203879562-204000980	-2.98417	0.000565112	0.183702	protein_coding
-	chr2:207673241-207674726	3.33102	0.000409728	0.155806	unassigned
PIKFYVE	chr2:209130757-209223679	-3.13077	0.00251012	0.38432	protein_coding
RPL37A	chr2:217362673-217366111	1.47545	0.00428206	0.489932	protein_coding
CXCR2	chr2:218990424-219001854	1	0.0020796	0.349329	protein_coding
-	chr2:220948301-220953065	-2.62595	0.000584869	0.186406	unassigned
-	chr2:220954551-220966679	-1.84513	0.00440092	0.495562	unassigned
AC114765.1	chr2:221012393-221013819	-5.05356	0.00162149	0.307793	lncRNA
AC114765.1	chr2:221016341-221024083	-3.29105	6.76294e-05	0.0504293	lncRNA
AC114765.1	chr2:221099505-221101245	-3.12056	0.00589731	0.560484	lncRNA
KCNE4	chr2:223918203-223919513	1	0.00857574	0.633833	protein_coding
KCNE4	chr2:224050581-224051115	4.53518	0.00148492	0.296587	protein_coding
-	chr2:228434922-228436124	2.38585	0.00727686	0.603367	unassigned
-	chr2:228473568-228474048	4.39669	0.00960641	0.654492	unassigned
AC079135.1	chr2:237076064-237078604	2.81564	0.000271512	0.124786	lncRNA
AC079135.1	chr2:237076064-237078604	3.57212	0.000934393	0.233079	lncRNA
KLHL30	chr2:239060745-239061574	2.60021	0.0085605	0.633672	protein_coding
-	chr2:239200508-239201229	1	0.00939551	0.649546	unassigned
-	chr2:242638824-242639372	4.88805	0.00354751	0.448712	unassigned
AC093642.3	chr2:242912525-242913972	-1	0.00991229	0.65848	lncRNA
-	chr2:8646059-8646903	-4.96384	0.00197793	0.340179	unassigned
ROCK2	chr2:11319793-11485114	-2.25702	0.000261142	0.122407	protein_coding
-	chr2:17714153-17715151	-4.25441	0.000685582	0.199273	unassigned
-	chr2:17718544-17720181	-3.23645	0.00683877	0.589885	unassigned
TP53I3	chr2:24290466-24307961	1.49112	0.00355911	0.448712	protein_coding
ASXL2	chr2:25953602-26101452	-1.37284	0.00516332	0.530339	protein_coding
KIF3C	chr2:26149550-26205440	-1.8879	0.00959381	0.654314	protein_coding
IFT172	chr2:27670352-27712697	-2.29098	0.00419511	0.485464	protein_coding
-	chr2:32057079-32058460	2.3528	0.00541634	0.539749	unassigned
-	chr2:32059500-32060756	2.99073	0.00345676	0.442743	unassigned
STRN	chr2:37073607-37193785	-1.67303	0.00110368	0.252467	protein_coding
PRKD3	chr2:37477742-37551965	-2.55236	0.00865747	0.635812	protein_coding
ZFP36L2	chr2:43449540-43453791	1.33659	0.00675571	0.588452	protein_coding
PIGF	chr2:46812946-46813346	-2.31121	0.00966995	0.655783	protein_coding
PIGF	chr2:46814086-46814943	-2.0405	0.00438273	0.494169	protein_coding
FANCL	chr2:58393856-58394139	-4.7612	0.00308513	0.419763	protein_coding
FANCL	chr2:58433998-58434595	-3.84519	0.00109148	0.251221	protein_coding
USP34	chr2:61404556-61697946	-2.64618	0.00112694	0.254285	protein_coding
RP11-681L4.1	chr2:62083623-62085334	3.83344	0.00831122	0.627004	pseudogene
-	chr2:65450852-65452025	3.08493	0.00881629	0.638757	unassigned
snoU13	chr2:71151686-71161153	-2.4084	0.000174424	0.0933622	other
PCGF1	chr2:74732228-74734835	1.88366	0.00256616	0.387514	other
LSM3P3	chr2:85329621-85329824	1.35944	0.00578811	0.556618	pseudogene
-	chr2:96489989-96553700	-3.81954	0.00499225	0.523848	unassigned
-	chr2:96489989-96553700	-3.96052	0.00760298	0.609831	unassigned
DUSP2	chr2:96808901-96811456	1.94942	0.00230744	0.370157	protein_coding
ANKRD36B	chr2:98106685-98107273	-3.5104	0.0057767	0.556582	pseudogene
ANKRD36B	chr2:98169647-98175338	-3.59861	0.00134305	0.279258	other
LONRF2	chr2:100899437-100908713	-3.2426	0.00825276	0.625748	protein_coding
FHL2	chr2:105977500-106015536	2.81539	0.00253808	0.385425	protein_coding
RGPD3	chr2:107068673-107074088	-2.89759	0.00437109	0.493332	protein_coding
LINC00116	chr2:110969160-110970139	1.97325	0.00345178	0.442743	lncRNA
MIR4435-1HG	chr2:111960709-112253376	2.27456	0.00866598	0.635812	lncRNA
CLASP1	chr2:122260688-122408976	-2.8316	0.000454326	0.163198	protein_coding
PROC	chr2:128181206-128184035	2.01566	0.00737898	0.605137	protein_coding
-	chr2:130811035-130813192	-2.56811	0.00222612	0.362067	unassigned
-	chr2:130813308-130813755	-3.92755	0.00474563	0.511859	unassigned
AC097721.2	chr2:139218901-139219947	2.8701	0.00242354	0.376834	lncRNA
NXPH2	chr2:139426830-139429229	2.80001	0.00222623	0.362067	protein_coding
NXPH2	chr2:139484462-139484959	3.43778	0.00960209	0.654465	protein_coding
LRP1B	chr2:141116409-141680720	-1.92343	0.00583313	0.558629	protein_coding
AC093375.1	chr2:156843411-156878228	-2.11657	0.00116835	0.258686	lncRNA
AHCTF1P1	chr2:162357326-162364200	-1.94004	0.00381683	0.461626	pseudogene
-	chr2:174394418-174395705	-3.76459	0.000428376	0.158079	unassigned
AC016739.2	chr2:177065589-177066114	1.43286	0.00328331	0.431924	pseudogene
NFE2L2	chr2:178156632-178158082	-3.15652	0.00539144	0.538966	protein_coding
NFE2L2	chr2:178166238-178168235	-4.60746	0.00446639	0.499053	protein_coding
NFE2L2	chr2:178177183-178178815	-3.12569	0.00204841	1	protein_coding
KRT8P10	chr2:183936523-183936797	1.43894	0.00361834	0.451238	pseudogene
-	chr2:187263311-187263991	3.2433	0.00859884	0.634534	unassigned
HIBCH	chr2:191128128-191129633	1	0.00986132	1	protein_coding
STAT4	chr2:191922829-192015939	-2.51012	0.000796566	0.214871	protein_coding
MDH1B	chr2:207608083-207609096	-3.17102	0.0033518	0.436917	protein_coding
-	chr2:219717339-219717665	3.11964	8.79954e-05	0.0589727	unassigned
AC097662.2	chr2:228187308-228187927	4.88655	0.00373947	0.456515	lncRNA
NPPC	chr2:232786747-232790379	3.02701	0.0074728	0.606588	protein_coding
-	chr2:240812988-240814351	-4.05196	0.00121636	0.263315	unassigned
NDUFA10	chr2:240885411-240887037	-5.28653	0.000911998	0.230605	protein_coding
-	chr2:241413853-241414674	-5.18444	0.00120145	0.261792	unassigned
-	chr20:1167844-1169370	-4.25491	0.00937971	1	unassigned
CDC25B	chr20:3774987-3776235	-1	0.00730442	0.603427	protein_coding
SMOX	chr20:4117486-4117985	3.78957	0.00922129	0.647112	protein_coding
CSRP2BP	chr20:18170388-18171741	-3.45055	0.0037197	0.455783	protein_coding
ZNF133	chr20:18276388-18277838	-4.95315	0.00206036	0.347356	protein_coding
ZNF133	chr20:18288650-18292367	-3.64781	2.80362e-05	0.0290544	protein_coding
NXT1	chr20:23331176-23335442	1.73409	0.00289302	0.409067	protein_coding
-	chr20:30091160-30091704	2.576	0.00800474	0.619537	unassigned
RP5-1085F17.3	chr20:31442576-31446559	1.57287	0.00357615	0.449643	lncRNA
RALY	chr20:32585842-32587268	2.60544	0.0082039	0.623557	protein_coding
ITCH	chr20:32951049-33050109	-1.66181	0.00171215	0.315728	protein_coding
PROCR	chr20:33763453-33765114	1.81998	0.000314765	0.135231	protein_coding
C20orf24	chr20:35234027-35240808	1.46018	0.00327481	0.431454	protein_coding
-	chr20:42182583-42185740	-3.80779	1.16961e-05	0.0157069	unassigned
KCNS1	chr20:43727435-43728044	4.24048	0.00301589	0.415572	protein_coding
DNTTIP1	chr20:44420595-44440387	1.34486	0.00581375	0.558074	protein_coding
-	chr20:52472086-52473273	5.00787	0.00275542	0.39936	unassigned
-	chr20:52801199-52801839	-2.44072	0.003979	0.470698	unassigned
RBM38	chr20:55966517-55984389	1.8805	0.00295302	0.4111	other
VAPB	chr20:57010465-57012004	-3.72487	0.00329528	0.432745	protein_coding
ADRM1	chr20:60877791-60883786	1.38181	0.00402122	0.472763	protein_coding
SLC17A9	chr20:61584000-61600885	2.36969	0.00881169	0.638566	protein_coding
SRXN1	chr20:627253-634025	1.24973	0.00900672	0.642472	protein_coding
PCNA	chr20:5095739-5107269	2.01422	3.08281e-05	0.0309586	protein_coding
KIF16B	chr20:16252824-16496302	1	0.00731724	0.603476	protein_coding
RALGAPA2	chr20:20504999-20693287	-3.165	0.0046924	0.509221	protein_coding
CST7	chr20:24936136-24937005	2.90513	0.00778949	0.615373	protein_coding
-	chr20:25161736-25164296	-3.22107	0.00267032	0.393667	unassigned
PDRG1	chr20:30532141-30539866	1.49311	0.00534866	0.536611	protein_coding
BAK1P1	chr20:31276860-31278857	1.82375	0.0038994	0.465527	pseudogene
EDEM2	chr20:33796142-33797444	-4.33558	0.00786223	0.616284	protein_coding
-	chr20:34200304-34200828	-2.7459	0.00226024	0.365477	unassigned
SLPI	chr20:43880892-43883260	1.99063	0.00867298	0.636046	protein_coding
SDC4	chr20:43953925-43977119	1.77905	0.000774614	0.210704	protein_coding
-	chr20:49097615-49097947	3.52996	0.00249733	0.383366	unassigned
ATP9A	chr20:50227893-50229185	-2.74828	0.00716901	0.599628	protein_coding
ATP9A	chr20:50229616-50384991	-3.22123	0.00498108	0.523557	protein_coding
SALL4	chr20:50415135-50416784	-3.66186	0.00400514	0.472142	protein_coding
RP4-678D15.1	chr20:52075484-52076060	-4.33407	0.00782653	0.615584	lncRNA
ATP5E	chr20:57603857-57607491	1.40231	0.00354832	0.448712	protein_coding
TAF4	chr20:60527336-60528617	-3.79934	0.00691306	1	protein_coding
USP25	chr21:17102534-17172167	-2.08513	0.00119773	0.261575	protein_coding
U2AF1	chr21:44513075-44513252	1.98045	0.00687436	0.590055	other
AP001053.11	chr21:45226049-45230932	-3.05176	0.000320595	0.136292	lncRNA
TRPM2	chr21:45842343-45862572	1.67485	0.00213992	0.354867	protein_coding
-	chr21:45898691-45899448	-4.21989	0.00968137	0.656147	unassigned
FAM207A	chr21:46398654-46399168	1.85753	0.00874318	0.63716	protein_coding
-	chr21:48004678-48012137	-2.02023	0.0055865	0.548782	unassigned
ANKRD20A11P	chr21:15309463-15309742	-2.17033	0.00488624	0.5188	pseudogene
NRIP1	chr21:16333570-16437410	-2.02471	0.00903717	0.643009	protein_coding
C21orf37	chr21:18816314-18816590	1	0.00633964	0.573604	protein_coding
BTG3	chr21:18965814-18985333	1.7599	0.00165564	0.311631	protein_coding
TIAM1	chr21:32585562-32836350	-4.33038	0.00307354	0.419465	protein_coding
SRSF9P1	chr21:37667684-37667907	1.9485	0.00896338	0.641579	pseudogene
BRWD1	chr21:40574120-40642363	-2.17259	0.000158509	0.0886469	protein_coding
SIK1	chr21:44834399-44847069	1.52882	0.00317019	0.426417	protein_coding
HSF2BP	chr21:44949079-45012120	4.17306	0.00584702	0.559298	protein_coding
TRPM2	chr21:45828124-45830298	-3.02369	0.00624375	0.571181	protein_coding
FTCD	chr21:47559776-47561114	-4.42646	0.00638214	0.574873	protein_coding
-	chr21:47877296-47878232	-3.61909	0.00216913	0.357154	unassigned
CECR2	chr22:17926950-18037318	-2.26445	0.000650637	0.195412	protein_coding
CABIN1	chr22:24407746-24574651	-1.66441	0.00830791	0.626992	protein_coding
SUSD2	chr22:24585306-24587998	2.08244	0.00573347	0.55437	protein_coding
CRYBB2P1	chr22:25857946-25858682	-4.29764	0.00855039	0.633672	pseudogene
CRYBB2P1	chr22:25910211-25911973	-5.00947	0.00181302	0.325989	pseudogene
CRYBB2P1	chr22:25917199-25918572	-2.86336	0.00886603	0.63991	pseudogene
-	chr22:27871348-27879627	2.67068	0.00578533	0.556611	unassigned
CTA-85E5.10	chr22:30437656-30440631	-2.39969	0.00598105	0.561125	lncRNA
SLC5A1	chr22:32506704-32508849	-2.47019	0.00975563	0.65747	protein_coding
RP3-510H16.3	chr22:35693659-35695230	2.22993	0.00643029	0.57632	lncRNA
-	chr22:38175229-38176678	-2.12015	0.00687337	0.590055	unassigned
APOBEC3B	chr22:39378228-39388880	2.46253	0.00378989	0.460246	protein_coding
APOBEC3D	chr22:39426093-39430652	2.22147	0.000590683	0.188026	protein_coding
GRAP2	chr22:40360212-40360516	1.5278	0.00223523	0.363062	protein_coding
TNRC6B	chr22:40657831-40676315	-1.90251	0.00238538	0.375432	protein_coding
TNRC6B	chr22:40719731-40731768	-1.36481	0.008279	0.626371	protein_coding
EP300	chr22:41487685-41576084	-2.21451	0.00355716	0.448712	protein_coding
37865	chr22:42372903-42394220	-2.2101	0.00959857	0.65438	protein_coding
RP6-109B7.3	chr22:46449443-46454464	1.87018	0.000718132	0.203795	lncRNA
PPARA	chr22:46546421-46646211	-1	0.00551763	0.545319	protein_coding
-	chr22:48343804-48345002	-4.38336	0.007205	0.600281	unassigned
-	chr22:48348903-48350565	-3.98957	0.00408497	0.478005	unassigned
-	chr22:48411565-48412588	-4.69916	0.00356325	0.449029	unassigned
PIM3	chr22:50354241-50357761	1.65633	0.00109308	0.251282	protein_coding
AC006946.15	chr22:17602896-17604122	-3.54975	0.00097856	0.23907	protein_coding
DGCR5	chr22:19014407-19015344	-3.87285	0.00547067	0.542828	lncRNA
-	chr22:20198437-20199705	-2.1433	0.00646442	0.576708	unassigned
KLHL22	chr22:20795922-20850083	-1	0.00760711	0.610011	protein_coding
MN1	chr22:28195871-28197098	-2.41201	0.00974056	0.657274	protein_coding
PRR14L	chr22:32077356-32146247	-1.45284	0.00321282	0.429568	protein_coding
ISX	chr22:35470118-35471401	-3.30233	0.0015063	0.298376	protein_coding
RP1-63G5.5	chr22:37758408-37760045	-4.56993	0.000903646	0.230527	lncRNA
-	chr22:38000092-38000645	-4.34301	0.0074494	0.60602	unassigned
CBX6	chr22:39257173-39268381	1	0.0015286	0.300138	protein_coding
RPS19BP1	chr22:39925096-39928881	1.71372	0.000582101	0.185841	protein_coding
TCF20	chr22:42720189-42721263	1	0.00578632	0.556611	protein_coding
SCUBE1	chr22:43594492-43596222	-1	0.00754693	0.608187	protein_coding
EDEM1	chr3:5233098-5235250	-1.89736	0.00645979	0.576708	protein_coding
AC026167.1	chr3:6241404-6241807	4.41802	0.00942112	0.649546	lncRNA
SETD5	chr3:9439361-9517353	-2.05403	0.00134303	0.279258	protein_coding
-	chr3:9532961-9534248	3.89105	0.00717834	0.599799	unassigned
-	chr3:9539093-9539666	4.49182	0.00815196	0.622282	unassigned
FANCD2P2	chr3:11912766-11932959	-3.12462	0.00500401	0.523862	other
-	chr3:16006283-16014181	-1	0.00876496	0.637546	unassigned
RP11-1024P17.1	chr3:30735761-30741875	-1.89919	0.00492495	0.520525	lncRNA
XYLB	chr3:38388262-38460222	-1.80278	0.00617736	0.568435	protein_coding
XYLB	chr3:38462449-38469107	-2.88052	0.00550491	0.544725	lncRNA
RP11-761N21.2	chr3:40803001-40803274	1.38405	0.00366548	0.453411	pseudogene
SS18L2	chr3:42623612-42625366	-2.34227	0.000427185	0.157877	protein_coding
SS18L2	chr3:42625519-42629004	-2.03244	0.0025303	0.385425	protein_coding
PTPN23	chr3:47420383-47455045	-2.97805	0.00236956	0.374565	protein_coding
BSN	chr3:49662407-49691078	-2.404	0.00701859	0.593638	protein_coding
BSN	chr3:49693384-49699786	-1.9052	0.00829335	0.626426	protein_coding
FAM212A	chr3:49840610-49842537	2.00348	0.0042527	0.487605	protein_coding
U73166.2	chr3:50298242-50300940	-3.77436	0.00277416	0.400643	lncRNA
ALDOAP1	chr3:52227259-52227520	1.9014	0.00897906	0.642088	pseudogene
DNAH1	chr3:52356250-52379710	-3.41446	0.00146299	0.293986	protein_coding
DNAH12	chr3:57331872-57334062	2.32375	0.00573229	0.55437	protein_coding
-	chr3:57921072-57922142	4.58527	0.00691826	0.590193	unassigned
PPIAP16	chr3:57926586-57928287	2.7287	0.00464301	0.507071	pseudogene
FLNB	chr3:57994084-58157974	-1.82192	0.00111709	0.253963	protein_coding
RPP14	chr3:58310846-58311835	-4.28067	0.0089587	0.641579	protein_coding
CRYBG3	chr3:97540822-97611837	-3.8266	0.000173969	0.0933622	protein_coding
-	chr3:101360416-101361273	3.28634	0.0049863	0.523766	unassigned
C3orf52	chr3:111804975-111838408	2.06722	0.00290802	0.409581	protein_coding
KALRN	chr3:124117548-124281858	-4.5671	4.08022e-05	0.0366618	protein_coding
RP11-71E19.1	chr3:126003336-126010307	3.94397	0.00154916	0.301799	lncRNA
CHCHD6	chr3:126655466-126659859	-2.65847	0.00524897	0.534124	protein_coding
SRPRB	chr3:133524570-133540294	1.56017	0.00194967	0.337824	protein_coding
-	chr3:141474879-141475526	3.97973	0.00588422	0.560049	unassigned
TSC22D2	chr3:150180900-150184094	2.12633	0.00239704	0.375432	protein_coding
-	chr3:158602148-158602805	3.00732	0.00423907	0.487016	unassigned
IQCJ-SCHIP1	chr3:159481782-159615094	3.15505	0.00976102	0.65756	protein_coding
CLDN11	chr3:170213658-170214502	2.91804	1.18153e-05	0.0157069	protein_coding
CLDN11	chr3:170540016-170540182	3.33495	0.00726971	0.603176	protein_coding
ATP5G1P4	chr3:172546137-172547283	2.17624	0.00733345	0.604044	pseudogene
POLR2H	chr3:184079501-184086365	1.52484	0.00283029	0.403895	protein_coding
VPS8	chr3:184529930-184570360	-3.7348	1.26107e-05	0.016494	protein_coding
LPP	chr3:188597952-188598709	-2.2001	0.00548446	0.543531	protein_coding
LPP	chr3:188598819-188600544	-2.96501	2.01679e-05	0.022558	protein_coding
-	chr3:190142434-190142786	2.55268	0.00200897	0.343331	unassigned
LINC00969	chr3:195435308-195435597	-3.00391	0.00793174	0.618387	lncRNA
LINC00969	chr3:195435851-195438411	-1.76022	0.00786372	0.616284	lncRNA
LINC00969	chr3:195444243-195446209	-2.52013	0.00626215	0.571535	lncRNA
MUC20	chr3:195461425-195464885	-2.94347	0.000745111	0.206926	protein_coding
SRGAP3	chr3:9022378-9291366	-2.07915	0.00917992	0.646157	protein_coding
KRT18P17	chr3:12829409-12829887	1.58375	0.00298636	0.413082	pseudogene
IQSEC1	chr3:12954203-12966354	-1.83142	0.00906951	0.643513	protein_coding
IQSEC1	chr3:12968289-12976617	-2.63168	0.00572356	1	protein_coding
METTL6	chr3:15435629-15439574	-2.39112	0.00338609	0.439334	protein_coding
METTL6	chr3:15440547-15441722	-4.43145	0.00649591	0.578385	protein_coding
METTL6	chr3:15444368-15445308	-6.01655	0.000143046	0.0831532	protein_coding
TOP2B	chr3:25658116-25658968	-5.42621	0.000668456	0.196838	protein_coding
TOP2B	chr3:25659896-25706418	-1.90496	0.00202881	0.344787	protein_coding
-	chr3:32554087-32554344	4.5052	0.0081061	0.621745	unassigned
KRT8P18	chr3:35257778-35258257	4.85018	0.000174308	0.0933622	pseudogene
SCN5A	chr3:38598719-38691223	-2.93623	0.00572692	0.554349	protein_coding
ZNF445	chr3:44480894-44519158	-1	0.00179397	0.324314	protein_coding
AC010170.1	chr3:45265246-45267569	1.87593	0.00677458	0.588452	pseudogene
FYCO1	chr3:45959424-46037333	1	0.00372164	0.455783	protein_coding
FYCO1	chr3:45959424-46037333	-2.28578	0.000844576	0.222184	protein_coding
SNORD77	chr3:46687616-46702502	2.39281	0.00743441	0.60602	other
SETD2	chr3:47057856-47211552	-1.65706	0.00162137	0.307793	protein_coding
SMARCC1	chr3:47677505-47823422	-1.71002	0.000607035	0.190216	protein_coding
GPX1	chr3:49394584-49396429	1.35828	0.00747917	0.606588	lncRNA
TUSC2	chr3:50362222-50366246	1.45532	0.00423196	0.487016	protein_coding
TNNC1	chr3:52485142-52488332	2.24086	0.000518331	0.176421	protein_coding
KRT8P35	chr3:62970728-63110707	1.79063	0.00231674	0.370367	pseudogene
CPOX	chr3:98281942-98282232	1	0.0089683	0.641579	protein_coding
-	chr3:104109455-104110072	4.48257	0.00168515	0.313782	unassigned
LINC00882	chr3:106823639-106824630	-1.5943	0.00747475	0.606588	lncRNA
LINC00882	chr3:106825017-106825863	-2.0448	0.000270632	0.124693	lncRNA
KIAA2018	chr3:113367288-113415511	-1.93001	0.00021034	0.10661	protein_coding
TMEM39A	chr3:119159360-119160609	-4.18788	0.00247947	0.381888	protein_coding
STXBP5L	chr3:121106825-121111110	-3.70167	0.000339353	1	protein_coding
STXBP5L	chr3:121128904-121130128	-4.5868	0.00470931	0.510494	protein_coding
-	chr3:124797758-124798862	-3.76176	0.00720344	0.600281	unassigned
ENPP7P4	chr3:125611318-125613062	-3.36591	0.00483993	0.517209	other
-	chr3:125629222-125630214	-4.93014	0.00216161	0.356805	unassigned
RUVBL1	chr3:127796241-127798971	-2.17243	0.00990026	0.658453	protein_coding
RP11-529F4.1	chr3:129100574-129101555	-3.83386	0.00624489	0.571181	other
PLXND1	chr3:129291454-129325525	-2.05239	0.0044884	0.499618	protein_coding
-	chr3:130466166-130466879	3.54928	0.00102997	0.243681	unassigned
TOPBP1	chr3:133316883-133318443	4.24391	0.00307809	0.419564	lncRNA
AMOTL2	chr3:134073823-134093454	2.9448	0.00984295	0.657895	protein_coding
ANAPC13	chr3:134193719-134204848	1.37248	0.00858721	0.634212	protein_coding
DZIP1L	chr3:137665381-137834720	2.2514	0.00360876	0.450737	protein_coding
-	chr3:138203844-138205148	-2.96584	0.00637637	0.574842	unassigned
-	chr3:138205794-138207106	-3.42932	0.00377408	0.459012	unassigned
-	chr3:138207687-138210814	-2.74132	0.000698634	0.200766	unassigned
XRN1	chr3:142025456-142166917	-2.91761	0.000539031	0.178412	protein_coding
SERP1	chr3:150307394-150308405	-3.86855	0.00552292	0.545343	protein_coding
CCNL1	chr3:156864471-156865338	4.63052	0.00608799	0.563527	protein_coding
KCNMB2	chr3:178236004-178237148	-3.86939	0.00563763	0.551252	protein_coding
MRPL47	chr3:179311390-179322470	1.44786	0.00588319	0.560049	protein_coding
ATP13A3	chr3:194123407-194178206	-1	0.000649237	0.195401	protein_coding
ATP13A3	chr3:194180193-194181564	-1.66081	0.00638298	0.574873	protein_coding
ATP13A3	chr3:194182865-194206642	-1.91504	0.00103666	0.24473	protein_coding
DOK7	chr4:3465021-3496186	3.1292	0.00751271	0.607531	protein_coding
-	chr4:4822194-4823900	-3.78453	0.00276006	0.399467	unassigned
MSX1	chr4:4861278-4865659	1.66835	0.00110517	0.252467	protein_coding
RP11-689P11.2	chr4:8495333-8496224	-3.35087	0.00886417	0.63991	lncRNA
-	chr4:11440385-11441996	-2.8775	0.0061446	0.56597	unassigned
-	chr4:30719013-30721350	-5.85314	0.000215979	0.108615	unassigned
PGM2	chr4:37864748-37865640	-2.63445	0.00402068	0.472763	protein_coding
-	chr4:48283480-48286114	-3.63382	0.00210503	1	unassigned
-	chr4:48300113-48302260	-2.55715	0.00907258	0.643513	unassigned
MT2P1	chr4:69241970-69242255	2.12004	5.7814e-05	0.0451878	pseudogene
IL8	chr4:74606165-74609330	2.27118	0.00162167	0.307793	protein_coding
AREG	chr4:75310705-75314871	1.86516	0.000593869	0.188669	protein_coding
USO1	chr4:76649756-76650072	-1.81223	0.00475671	0.512198	protein_coding
SHROOM3	chr4:77507183-77707602	-1	0.00303493	0.417132	protein_coding
RP11-359D14.3	chr4:77710519-77711913	3.66038	0.00553136	0.545679	lncRNA
FRAS1	chr4:78977133-79158899	-2.49207	0.00353147	0.447458	protein_coding
FRAS1	chr4:79166380-79202591	-1.76228	0.00506972	0.526154	protein_coding
-	chr4:85582520-85584509	2.84064	0.00900692	0.642472	unassigned
RP11-115D19.1	chr4:90605881-90606241	-3.1265	0.0091508	0.64499	lncRNA
-	chr4:95215898-95216418	4.22309	0.006278	0.571855	unassigned
-	chr4:95218343-95218741	3.61362	0.00331618	0.434434	unassigned
-	chr4:95263987-95270308	6.69868	0.00716466	0.599628	unassigned
METAP1	chr4:99950659-99953303	-3.88458	0.0009803	0.23908	protein_coding
RP11-297P16.3	chr4:104485162-104487213	-5.12245	0.000163862	0.0903823	lncRNA
RP11-297P16.3	chr4:104487847-104489532	-3.19881	0.000421679	0.157141	lncRNA
TACR3	chr4:104630178-104632536	-3.48483	0.00189203	0.332636	protein_coding
SEC24B	chr4:110354786-110434986	-1.64202	0.00861372	0.634999	protein_coding
GAR1	chr4:110736640-110745839	1.68295	0.00246519	0.380615	protein_coding
RP11-119H12.1	chr4:113659707-113660151	2.77911	0.000172716	0.0933622	pseudogene
CEP170P1	chr4:119388741-119414448	-3.31411	1.04942e-05	0.0148464	other
SYNPO2	chr4:119810240-119952464	-2.46187	0.00984686	1	protein_coding
SPATA5	chr4:124242463-124244183	-5.12648	0.00137441	0.283415	protein_coding
INTU	chr4:128638429-128647875	-1.72439	0.00593876	0.560589	protein_coding
HSPA4L	chr4:128758140-128762322	1.59918	0.00681524	0.589698	protein_coding
CCRN4L	chr4:139936908-139969518	1.53016	0.00595044	0.560589	protein_coding
NAA15	chr4:140321459-140323370	2.32751	0.00989892	0.658453	protein_coding
-	chr4:154351609-154352391	4.58497	0.0067022	0.585976	unassigned
RAPGEF2	chr4:160024288-160281234	1	0.00542238	0.539962	protein_coding
MARCH1	chr4:164453133-164454610	-4.47711	0.00588109	0.560049	protein_coding
MARCH1	chr4:164456413-164457371	-3.66283	0.00948292	0.650005	protein_coding
MARCH1	chr4:164457511-164459450	-5.77706	0.000269014	0.12423	protein_coding
MARCH1	chr4:164476796-164477316	2.95299	0.00811612	0.622218	protein_coding
-	chr4:177340208-177400881	3.42465	0.004412	0.496224	unassigned
RP11-130F10.1	chr4:178519917-178521153	-3.69232	0.00855287	1	lncRNA
TENM3	chr4:183164284-183245408	5.28449	0.00302389	0.416199	protein_coding
-	chr4:183738359-183740102	2.13482	0.00831307	0.627004	unassigned
CDKN2AIP	chr4:184370532-184371100	4.41753	0.00942896	0.649546	protein_coding
-	chr4:186031915-186032350	1	0.00401145	0.472142	unassigned
ZNF721	chr4:432424-433012	-4.89746	0.00231333	0.370298	protein_coding
LYAR	chr4:4269664-4291926	1.29567	0.00793271	0.618387	protein_coding
SORCS2	chr4:7713485-7718831	-3.57765	0.00874562	1	protein_coding
GPR125	chr4:22378155-22381586	-2.67012	0.0043287	0.49097	protein_coding
-	chr4:24505439-24506521	4.66355	0.00159387	0.30641	unassigned
-	chr4:24510475-24511194	3.82848	0.00839534	0.628182	unassigned
DHX15	chr4:24518524-24528264	-2.07958	0.000879849	0.226932	protein_coding
CORIN	chr4:47814687-47817925	-2.37046	0.00312592	0.422501	protein_coding
CORIN	chr4:47818122-47820686	-3.97917	0.00159871	0.306451	protein_coding
CORIN	chr4:47821658-47822886	-5.11484	0.00139801	0.28556	protein_coding
FRYL	chr4:48517038-48525126	-1.68996	0.00539519	0.538966	protein_coding
FRYL	chr4:48529379-48567712	-2.75356	3.12488e-05	0.0310923	protein_coding
FRYL	chr4:48529379-48567712	-3.09223	0.00453813	0.502224	protein_coding
FRYL	chr4:48569320-48782341	-2.7736	0.00038866	0.15281	protein_coding
FRYL	chr4:48569320-48782341	-4.67213	0.00082688	0.220207	protein_coding
RP11-791G16.4	chr4:83501042-83502507	-1.49937	0.0045993	0.505055	pseudogene
GPRIN3	chr4:90161483-90162642	-4.37467	0.0075622	0.608969	protein_coding
GPRIN3	chr4:90170124-90171048	-3.76454	0.00692898	0.590193	protein_coding
PPP3CA	chr4:101996403-101997739	-3.72254	0.00813528	0.622282	protein_coding
PPP3CA	chr4:102004336-102269803	-1.51982	0.00428394	0.489975	protein_coding
-	chr4:103699191-103701471	2.72631	0.00661726	0.584035	unassigned
CXXC4	chr4:105412765-105416178	-2.85477	0.00642759	0.57632	protein_coding
TRPC3	chr4:122828596-122853948	-1	0.00980167	0.657895	protein_coding
ANKRD50	chr4:125584852-125633946	-1.50663	0.0032082	0.429512	protein_coding
SCLT1	chr4:129800705-129802549	-3.92328	0.00500524	0.523862	protein_coding
SETD7	chr4:140427026-140478237	-1.57184	0.0040171	0.47262	protein_coding
FBXW7	chr4:153218923-153251184	1.60169	0.00602075	0.561672	protein_coding
RP11-340B18.1	chr4:166657475-166659124	-3.6341	0.000440315	0.160657	lncRNA
RP11-326I11.1	chr4:185480079-185480828	1.7069	0.000995335	0.240062	pseudogene
FAT1	chr4:187506677-187648919	-3.29972	6.44267e-05	0.0495211	protein_coding
TRIML2	chr4:189012497-189048846	1.86049	0.00369357	0.454849	protein_coding
TRIO	chr5:14143827-14477076	-1.61695	0.00293946	0.410315	protein_coding
-	chr5:34979262-34980896	2.36876	0.00944096	0.649546	unassigned
NIPBL	chr5:36868962-37065342	-1.89173	0.00386252	0.463978	protein_coding
CTD-2201E18.3	chr5:43052923-43057654	-3.02687	0.000884054	0.227405	lncRNA
ITGA2	chr5:52285056-52393756	-2.45535	0.000339674	0.139903	protein_coding
MAP3K1	chr5:56111365-56180656	-2.4346	3.35927e-05	0.0321194	protein_coding
ERBB2IP	chr5:65221553-65376343	-2.12842	0.0016626	0.312091	protein_coding
-	chr5:65391402-65391840	3.67634	0.00799318	0.619537	unassigned
-	chr5:70151878-70153044	-2.0623	0.00456756	0.504106	unassigned
BDP1	chr5:70751461-70811009	-1.93392	0.00542347	0.539962	protein_coding
MAP1B	chr5:71403020-71505782	-2.29423	0.000135907	0.079862	protein_coding
-	chr5:74899034-74902069	-3.34489	4.38111e-05	0.0383042	unassigned
SV2C	chr5:75576699-75577104	6.33438	2.41762e-12	6.53497e-08	protein_coding
SV2C	chr5:75605143-75605665	4.30934	0.00271163	0.395704	protein_coding
ZBED3-AS1	chr5:76450883-76455272	-1.93298	0.00969065	0.656349	lncRNA
JMY	chr5:78531925-78622972	-1.5638	0.0044418	0.497429	protein_coding
RP11-155G15.2	chr5:96661226-96661408	4.54819	0.00766961	0.612751	lncRNA
FAM174A	chr5:99870979-99922104	1.42226	0.00961507	0.654657	protein_coding
-	chr5:115279694-115280326	4.83271	0.00394138	0.467271	unassigned
-	chr5:128679315-128729495	4.06099	0.00131093	0.275454	unassigned
KDM3B	chr5:137688347-137772675	-2.01736	0.00103928	0.245005	protein_coding
PCDHGA2	chr5:140739546-140740832	-1	0.00686399	0.590055	protein_coding
AC005592.1	chr5:142142435-142144116	-1	0.00629863	0.572239	lncRNA
SH3RF2	chr5:145461918-145463463	-4.41395	0.00671023	0.586362	protein_coding
CTC-359M8.1	chr5:145720156-145721056	2.94796	0.00888456	0.640215	lncRNA
FAT2	chr5:150881773-150883989	-4.9507	0.00205152	0.346585	protein_coding
MFAP3	chr5:153446110-153447097	-3.06379	0.00262363	0.391936	protein_coding
-	chr5:172465202-172465781	3.69171	0.00267269	0.393702	unassigned
-	chr5:173193726-173194249	4.87183	8.23227e-06	0.0127764	unassigned
SIMC1	chr5:175665396-175724342	-1.89446	0.00110477	0.252467	protein_coding
-	chr5:177425027-177426795	-4.3111	0.000560777	0.18318	unassigned
CNOT6	chr5:179987501-179989462	-3.24509	0.0041291	0.480568	protein_coding
MRPL36	chr5:1796119-1799946	1.47681	0.00505622	0.525832	protein_coding
MED10	chr5:6372157-6378708	1.80198	0.000445299	0.161448	protein_coding
MYO10	chr5:16685696-16936453	-1.53888	0.00595277	0.560589	protein_coding
CTD-2272G21.2	chr5:23303450-23305004	-1.70934	0.00709254	0.59678	pseudogene
PDZD2	chr5:32058287-32100566	3.61477	0.00809411	0.621745	protein_coding
LIFR	chr5:38475160-38556751	-1.4981	0.00944983	0.649546	protein_coding
RICTOR	chr5:38957752-38968137	-3.65042	2.96767e-07	0.00104632	protein_coding
RICTOR	chr5:38971974-38975839	-5.05207	0.00154614	0.301574	protein_coding
RICTOR	chr5:38978678-39074500	-3.21809	4.12181e-06	0.00805409	protein_coding
ADAMTS6	chr5:64520757-64587294	-4.32258	0.00805012	0.620678	protein_coding
FOXD1	chr5:72741974-72744603	2.15188	9.59165e-05	0.0626735	protein_coding
-	chr5:92318227-92319006	4.54594	0.00708329	0.596682	unassigned
KRT8P32	chr5:97728578-97729006	1.54334	0.00592217	0.560499	pseudogene
-	chr5:99397881-99403708	-3.84174	0.00646459	0.576708	unassigned
CTD-2089O24.1	chr5:110285923-110286557	-3.0006	0.00188765	0.332225	pseudogene
EPB41L4A	chr5:111505869-111755902	-1.90787	0.00433265	0.49097	protein_coding
-	chr5:126372664-126374844	-2.87255	0.00638464	0.574873	unassigned
C5orf63	chr5:126375223-126376260	-2.61987	0.00859452	0.634451	protein_coding
SLC22A4	chr5:131643848-131644974	-4.35268	0.00774016	0.614453	protein_coding
AC034220.3	chr5:131698091-131700813	-2.51563	0.000473895	0.167583	lncRNA
AFF4	chr5:132232001-132299352	-3.15121	0.0010244	0.243297	protein_coding
-	chr5:137081874-137082732	-4.36079	0.00775525	0.615074	unassigned
PKD2L2	chr5:137254299-137256395	2.92082	0.00051901	0.176467	protein_coding
RP11-373N22.3	chr5:147708789-147710032	-5.17654	0.00123002	0.265278	lncRNA
GPX3	chr5:150407873-150408924	-5.0983	0.00150054	0.298376	protein_coding
CCDC69	chr5:150556677-150558977	-4.68723	0.000633398	0.193277	protein_coding
-	chr5:151106851-151108148	-2.61012	0.00445487	0.49828	unassigned
-	chr5:151113354-151114088	-3.29376	0.00111727	0.253963	unassigned
-	chr5:151115967-151117307	-4.10839	0.00106406	0.249361	unassigned
ATOX1	chr5:151118913-151121098	-3.74194	0.00047428	0.167583	protein_coding
RNF145	chr5:158605894-158607609	-2.69624	0.00561782	0.550192	protein_coding
C1QTNF2	chr5:159775452-159797650	2.74821	0.00771714	0.614279	protein_coding
SH3PXD2B	chr5:171833276-171881560	-2.81693	0.000770226	0.210654	protein_coding
DUSP1	chr5:172195109-172198255	1.62883	0.00665904	0.584106	protein_coding
NOP16	chr5:175799765-175815624	1.64689	0.000772475	0.210704	protein_coding
CLTB	chr5:175819864-175843596	1.68949	0.000594875	0.188804	protein_coding
-	chr5:176743009-176747815	-1.88997	0.00344922	0.442743	unassigned
CLK4	chr5:178029725-178033901	1.5706	0.0070019	0.592876	other
-	chr5:178165055-178169257	-2.27115	0.0044165	0.496326	unassigned
-	chr5:178248954-178251191	-2.2473	0.00248103	0.381947	unassigned
-	chr5:178253549-178255423	-1.98014	0.00797191	0.619537	unassigned
-	chr5:178255476-178258776	-1.81469	0.00751236	0.607531	unassigned
ADAMTS2	chr5:178538117-178771073	-1	0.00778796	0.615373	protein_coding
-	chr5:180637629-180637953	4.38739	6.74686e-05	0.0504253	unassigned
DUSP22	chr6:351550-354784	-3.72945	0.000194164	0.101092	protein_coding
RP11-428J1.5	chr6:5021656-5046343	-1	0.00339196	0.439744	lncRNA
DSP	chr6:7541723-7586752	-1.55112	0.00908903	0.643849	protein_coding
PIP5K1P1	chr6:7987866-7988137	4.3936	0.00982211	0.657895	pseudogene
RP11-637O19.3	chr6:10743782-10757196	1.55325	0.00670031	0.585969	other
HIVEP1	chr6:12012160-12165073	-2.25661	0.00297214	0.412148	protein_coding
CD83	chr6:14117843-14136648	1.65757	0.00141768	0.288306	protein_coding
KRT18P38	chr6:19613282-19613702	1.45234	0.00701734	0.593638	pseudogene
BTN1A1	chr6:26510140-26510556	4.8635	0.00375907	0.458172	protein_coding
-	chr6:26534467-26534702	4.43131	0.00954415	0.652024	unassigned
-	chr6:27131375-27131662	4.11083	0.00444265	0.497429	unassigned
-	chr6:27571944-27572174	3.9165	0.00292064	0.409784	unassigned
ZKSCAN8	chr6:28109626-28127805	-2.561	0.00104914	0.246487	protein_coding
-	chr6:30491498-30492500	-3.99791	0.00413556	0.480862	unassigned
TCF19	chr6:31126069-31135030	1.88738	0.00343014	0.442358	protein_coding
USP8P1	chr6:31243595-31244470	-2.17262	0.00325432	0.429977	pseudogene
ITPR3	chr6:33589049-33648456	-2.6861	0.00324452	0.429749	protein_coding
ITPR3	chr6:33589049-33648456	-2.71074	0.00420751	0.486032	protein_coding
UHRF1BP1	chr6:34759424-34802635	-2.16116	0.00292015	0.409784	protein_coding
ANKS1A	chr6:34857027-34962203	-1.92208	0.00110007	0.251995	protein_coding
BRPF3	chr6:36164518-36200565	-1	0.00258977	0.389989	protein_coding
RPL12P2	chr6:37059162-37059608	3.14488	0.000886547	0.227866	pseudogene
PIM1	chr6:37137902-37143153	2.13038	5.27001e-05	0.0429502	protein_coding
MDFI	chr6:41604724-41621926	2.38004	0.00092623	0.232013	protein_coding
GLTSCR1L	chr6:42749771-42836421	-1	0.00287039	0.406576	protein_coding
MAD2L1BP	chr6:43603465-43608665	1.46131	0.0062489	0.571181	protein_coding
-	chr6:54839492-54840551	3.34916	0.00679192	0.5889	unassigned
-	chr6:56932153-56949409	-1.58984	0.00998376	0.660224	unassigned
RP11-74E24.2	chr6:66011302-66011620	-3.44907	0.00162376	0.307891	pseudogene
KRT19P1	chr6:72294809-72295485	1.97483	0.000183251	0.0966514	pseudogene
-	chr6:74584417-74584913	3.84932	0.00782277	0.615584	unassigned
-	chr6:76434987-76435302	4.73961	0.00492107	0.520439	unassigned
IMPG1	chr6:76634561-76634891	4.28572	0.000999566	0.240062	protein_coding
RP11-250B2.6	chr6:81064503-81066233	-5.28988	0.000922992	0.231545	lncRNA
ZNF292	chr6:87864292-87974768	-2.11956	0.00529426	0.535065	protein_coding
PRDM1	chr6:106533961-106557689	3.22969	0.00690336	0.590193	protein_coding
AIM1	chr6:106808553-107003691	-3.4665	0.00281473	0.403084	protein_coding
AIM1	chr6:106808553-107003691	-3.14572	0.00120175	0.261792	protein_coding
-	chr6:112304029-112313381	2.20125	0.00241676	0.376484	unassigned
DCBLD1	chr6:117872806-117875204	-3.16809	0.00818523	0.623058	protein_coding
-	chr6:126963491-126964024	4.60627	0.00635958	0.574252	unassigned
RPS4XP9	chr6:127004222-127004653	3.75045	0.000721277	0.204331	pseudogene
-	chr6:127041122-127042825	2.84937	0.00549966	0.544433	unassigned
KIAA1244	chr6:138483018-138665682	-2.75268	0.00102598	0.243297	protein_coding
STX11	chr6:144471587-144509803	2.55341	0.000452324	0.162732	protein_coding
-	chr6:145243332-145252305	1.32293	0.00583571	0.558706	unassigned
SASH1	chr6:148663542-148873093	-2.01017	0.00535288	0.536611	protein_coding
RP11-472G23.3	chr6:150298978-150299582	1.33178	0.00994971	0.658849	pseudogene
IGF2R	chr6:160390087-160532757	-2.21577	0.00743058	0.60602	protein_coding
-	chr6:2846301-2846634	3.82409	0.0018023	0.324601	unassigned
TBC1D7	chr6:13279576-13281681	1	0.00806932	0.621193	other
NUP153	chr6:17675130-17707243	-1.95238	0.000622648	0.192391	protein_coding
-	chr6:26304759-26305112	5.04087	0.000379552	0.150323	unassigned
-	chr6:26551414-26551701	4.23174	0.00331266	0.434252	unassigned
-	chr6:27115667-27115903	4.64811	0.00112698	0.254285	unassigned
XXbac-BPG34I8.3	chr6:27528855-27529228	2.26744	0.00899148	0.642397	pseudogene
RP1-15D7.1	chr6:27620381-27620516	1.67944	0.00277185	0.400489	pseudogene
-	chr6:27656730-27657018	5.64274	0.00067195	0.197069	unassigned
-	chr6:27712563-27712777	3.63637	0.00599044	0.561125	unassigned
-	chr6:28529354-28529630	3.86996	0.00783787	0.616177	unassigned
-	chr6:28865918-28867172	2.45955	0.000643674	0.19499	unassigned
-	chr6:30196378-30198556	-2.96194	0.0065767	0.582541	unassigned
IER3	chr6:30710795-30712627	1.7294	0.000320583	0.136292	protein_coding
BAG6	chr6:31606975-31620492	1	0.00570197	0.552924	protein_coding
FKBP5	chr6:35541456-35656787	-1.7717	0.00125233	0.267775	protein_coding
TMEM217	chr6:37179772-37180890	2.51057	0.00818664	0.623058	protein_coding
OARD1	chr6:41025271-41026006	-4.86018	0.00254813	0.386048	protein_coding
OARD1	chr6:41027439-41028890	-5.10087	0.00149228	1	protein_coding
OARD1	chr6:41028943-41030284	-4.54617	0.00502578	0.524832	protein_coding
DST	chr6:56346783-56475359	-3.64593	2.69747e-06	0.00591196	protein_coding
DST	chr6:56476301-56818691	-3.29055	3.36556e-05	0.0321194	protein_coding
XXbac-BPGBPG55C20.1	chr6:58182303-58193265	4.27043	0.0041019	0.479096	lncRNA
EEF1A1	chr6:74222888-74224036	3.04929	0.000411699	0.156209	protein_coding
EEF1A1	chr6:74224264-74225333	2.37897	0.00152698	0.3	protein_coding
PHIP	chr6:79644742-79788114	-2.77522	3.51639e-05	0.0329653	protein_coding
FAM46A	chr6:82363107-82363659	1	0.00788103	0.616284	protein_coding
-	chr6:83576531-83591255	1	0.00966643	0.655682	unassigned
KIAA1009	chr6:84833823-84937605	-1.93549	0.0081525	0.622282	protein_coding
TBX18	chr6:85426317-85427644	-5.00467	0.000241043	0.117705	protein_coding
MDN1	chr6:90417075-90490680	-3.34456	1.66014e-07	0.000656703	protein_coding
MDN1	chr6:90491117-90539338	-3.09354	0.00161812	0.307793	protein_coding
MDN1	chr6:90491117-90539338	-2.71886	0.00148295	0.296559	protein_coding
-	chr6:92403484-92403781	3.64097	0.000125257	0.0751001	unassigned
FAXC	chr6:99724781-99726593	-1	0.00869785	0.636233	protein_coding
REV3L	chr6:111693189-111825110	-2.62074	0.000649877	0.195401	other
KRT18P65	chr6:112682931-112683046	1.74707	0.00743258	0.60602	pseudogene
-	chr6:117940361-117941545	-4.34497	0.00798074	1	unassigned
LAMA2	chr6:129791137-129793959	-2.36085	0.00971112	0.656529	protein_coding
RP11-95M15.2	chr6:138027297-138027872	-1.86679	0.00178384	0.323794	pseudogene
ECT2L	chr6:139214673-139215436	4.80966	0.00426345	0.48832	protein_coding
-	chr6:140964461-140965956	1	0.00677918	0.588452	unassigned
SHPRH	chr6:146206089-146285578	-1.54366	0.00539402	0.538966	protein_coding
RAET1L	chr6:150339552-150347040	2.05452	0.00153924	0.301529	protein_coding
SYNE1	chr6:152754774-152812205	4.0837	0.00194487	0.337174	protein_coding
OSTCP1	chr6:159273573-159274240	4.38085	0.00987	0.65819	pseudogene
RSPH3	chr6:159384584-159393469	-2.37205	0.000869839	0.225718	protein_coding
RP3-393E18.2	chr6:160008032-160008795	3.32919	0.00720471	0.600281	lncRNA
RP11-157L10.1	chr6:163378291-163378478	2.64374	0.00557082	0.54808	pseudogene
RP1-137D17.1	chr6:169787393-169789074	-4.47021	0.00595785	1	lncRNA
GET4	chr7:916094-937303	1.64718	0.00118031	0.260092	protein_coding
AC004840.9	chr7:2489012-2489566	-1	0.00647565	0.577057	lncRNA
AGR2	chr7:16838023-16838560	4.54384	0.00732088	0.603551	protein_coding
-	chr7:45291567-45291707	2.01562	0.00231658	0.370367	unassigned
AC006024.4	chr7:48964248-48965473	-1.81402	0.00736231	0.60502	pseudogene
AC006480.1	chr7:66823282-66824661	3.5759	0.00658445	0.582764	miRNA
-	chr7:66824788-66826118	3.61527	0.00327267	0.431347	unassigned
SBDSP1	chr7:72299675-72307870	1.59738	0.00161797	0.307793	other
-	chr7:74024796-74025480	3.32	0.00212609	0.354065	unassigned
AC118138.2	chr7:74776230-74790007	1.63049	0.0069872	0.592239	lncRNA
SRRM3	chr7:75916941-75917463	4.43406	0.00933945	0.649546	protein_coding
-	chr7:82356478-82356930	3.81815	0.00904832	0.643295	unassigned
LMTK2	chr7:97736169-97838895	-3.50691	0.00906737	0.643513	protein_coding
TRRAP	chr7:98476100-98488091	-3.06916	2.25053e-05	0.0244147	protein_coding
MUC12	chr7:100642632-100648742	-1.96503	0.00383324	0.462466	protein_coding
DPY19L2P2	chr7:102857575-102860842	-2.56998	0.00605291	0.562597	lncRNA
RP11-22N19.2	chr7:105926082-105926446	3.99076	0.00591277	0.560499	lncRNA
BCAP29	chr7:107268841-107271965	1.83661	0.00664623	0.584106	other
DNAJB9	chr7:108216419-108217458	3.44081	0.00941934	0.649546	protein_coding
CAV1	chr7:116201931-116202853	4.54875	0.00725781	1	protein_coding
MET	chr7:116311833-116439235	-1.79205	0.00521853	0.532804	protein_coding
AC000110.1	chr7:126935656-126936235	1.97976	0.00183995	0.32802	pseudogene
AKR1B10	chr7:134200789-134262526	2.80945	0.00602561	0.561964	protein_coding
AC093107.7	chr7:135344732-135345489	3.74418	0.00994586	0.658793	pseudogene
-	chr7:139185083-139185760	5.13169	0.00220479	0.360828	unassigned
FAM115B	chr7:143295146-143298862	-2.00328	0.000511349	0.175697	other
RP4-545C24.1	chr7:143914507-143917935	-2.62574	0.00221774	0.362067	lncRNA
RNY5	chr7:148639160-148639325	4.90949	0.000548347	0.180209	other
ZNF398	chr7:148831944-148832975	3.24833	0.00107895	0.250478	protein_coding
SLC4A2	chr7:150755356-150756459	-4.32855	0.00785027	0.616284	protein_coding
-	chr7:157082275-157083848	4.1034	0.00075438	0.207949	unassigned
WDR60	chr7:158728672-158731732	-2.7276	0.00184074	0.32802	protein_coding
PDGFA	chr7:536162-537527	2.02133	0.00253341	0.385425	protein_coding
-	chr7:1187760-1188446	2.8384	0.00733834	0.604044	unassigned
ZFAND2A	chr7:1192476-1199932	1.70182	0.00389269	0.465068	protein_coding
PSMG3	chr7:1606968-1609640	1.53243	0.00352095	0.446924	protein_coding
RADIL	chr7:4856897-4923294	3.33017	3.93666e-05	0.0359891	protein_coding
FBXL18	chr7:5477631-5478556	-4.34581	0.0077171	0.614279	protein_coding
-	chr7:6533991-6534698	-3.15843	0.00357843	0.449643	unassigned
AC005062.2	chr7:20174191-20176451	2.62987	0.000113757	0.0706879	lncRNA
AC005682.6	chr7:22908185-22908488	4.8465	0.00403285	0.473595	pseudogene
-	chr7:23089706-23090441	4.5439	0.00744204	0.60602	unassigned
HOXA3	chr7:27175483-27176516	-4.84317	0.00263834	0.392384	protein_coding
AC073150.6	chr7:27531030-27531844	2.13896	0.00945198	0.649546	pseudogene
DPY19L1P1	chr7:32635847-32636993	-4.24412	0.00214732	0.35558	pseudogene
DPY19L1P1	chr7:32644609-32645977	-4.87956	0.00240051	0.375527	pseudogene
-	chr7:35665140-35667487	-3.73483	0.00772182	1	unassigned
VOPP1	chr7:55530438-55535944	-2.70263	2.42439e-05	0.0258682	protein_coding
-	chr7:55803480-55803814	-4.09798	0.00570999	0.553536	unassigned
-	chr7:55812392-55815757	-2.19573	0.00963161	0.654657	unassigned
-	chr7:63972472-63972813	4.83769	0.00410013	0.479096	unassigned
RPL35P5	chr7:66071772-66072111	1.39222	0.00384017	0.462727	pseudogene
SBDS	chr7:66452833-66461559	1.54269	0.00195109	0.33784	protein_coding
BAZ1B	chr7:72854730-72936637	1	0.00816595	0.622445	protein_coding
BAZ1B	chr7:72854730-72936637	-1.79093	0.00592378	0.560499	protein_coding
BCL7B	chr7:72950694-72972361	1.65639	0.00062506	0.192391	protein_coding
-	chr7:73547685-73548080	5.06347	0.00249577	0.383307	unassigned
PCLO	chr7:82390040-82582999	-2.01824	0.00292935	0.409784	protein_coding
PCLO	chr7:82583130-82792239	-2.091	0.00194231	0.337089	protein_coding
SEMA3D	chr7:84625225-84627435	-3.5909	0.00516624	0.530471	protein_coding
AC073958.2	chr7:85010479-85010695	2.716	0.00350183	0.446287	pseudogene
ABCB1	chr7:87229467-87230291	-3.17197	0.00771242	0.614279	protein_coding
SAMD9	chr7:92728874-92747275	-1.46067	0.00632062	0.572841	protein_coding
SHFM1	chr7:96299645-96302185	-3.80536	0.00127285	0.270972	protein_coding
-	chr7:100100542-100101030	4.22223	0.00326646	0.430879	unassigned
CTB-111H14.1	chr7:106210582-106211635	4.24047	0.00296709	0.411822	lncRNA
AC003088.1	chr7:110084736-110085987	3.36872	0.00623669	0.571181	lncRNA
IMMP2L	chr7:110907776-110908473	3.21054	0.00592061	0.560499	protein_coding
CPED1	chr7:120796877-120810879	-3.30871	0.00545244	0.542014	protein_coding
AASS	chr7:121713354-121879059	-1	0.0033116	0.434252	protein_coding
-	chr7:127210411-127213106	-2.41181	0.00431945	0.49097	unassigned
TNPO3	chr7:128632091-128697972	-1.38997	0.0085446	0.633505	protein_coding
-	chr7:129797066-129799140	2.19202	0.0093871	0.649546	unassigned
MKLN1-AS2	chr7:131005040-131007305	-3.09548	0.00645688	0.576708	lncRNA
CREB3L2	chr7:137559721-137686867	-3.07746	0.0028503	0.404968	protein_coding
HIPK2	chr7:139259869-139477630	-2.29317	0.000986338	0.23958	protein_coding
HIPK2	chr7:139259869-139477630	-2.74419	0.00519472	0.531875	protein_coding
TBXAS1	chr7:139703406-139703963	-4.3473	0.00781614	0.615373	protein_coding
JHDM1D	chr7:139784640-139876823	-2.30091	0.00517364	0.530895	protein_coding
RP4-545C24.1	chr7:143957337-143960672	-2.24251	0.00711621	0.597532	lncRNA
KMT2C	chr7:151854794-151960213	-3.17841	0.00067338	0.197132	protein_coding
KMT2C	chr7:151962119-152133783	-2.98072	0.00441871	0.496326	protein_coding
-	chr7:156782103-156783862	-3.20165	0.00443743	0.497359	unassigned
MNX1	chr7:156797039-156802646	2.30962	0.00192451	0.335798	protein_coding
CLN8	chr8:1711887-1739464	1.52375	0.00859955	0.634534	protein_coding
KBTBD11	chr8:1921796-1949625	-2.33583	0.00770973	0.614279	protein_coding
-	chr8:8154370-8155273	-4.30959	0.00850636	1	unassigned
MSRA	chr8:9843922-10286530	1.65208	0.00449148	0.499618	protein_coding
MTMR7	chr8:17176884-17183821	3.00793	0.00678319	0.588452	protein_coding
MTMR7	chr8:17189003-17190823	3.20074	0.00170035	0.315451	protein_coding
DOCK5	chr8:25135572-25234945	-2.53384	0.00160366	0.306451	protein_coding
GULOP	chr8:27443572-27444469	-4.38388	0.00719808	0.600281	pseudogene
HMBOX1	chr8:28747850-28922375	-2.67255	0.000523843	0.176482	protein_coding
WRN	chr8:30916664-30939787	-1.64053	0.00449982	0.500267	protein_coding
-	chr8:32911884-32913336	-4.27818	0.00885458	1	unassigned
ZNF703	chr8:37553215-37557658	2.25601	0.000561691	0.183193	protein_coding
ADAM5	chr8:39250845-39274819	4.37378	0.00032941	0.137871	lncRNA
-	chr8:40930802-40931219	5.06807	8.17856e-05	0.0566959	unassigned
HGSNAT	chr8:42995305-43057960	-1.99569	0.00846214	0.630707	protein_coding
-	chr8:56746201-56751208	2.23811	0.00248549	0.382453	unassigned
-	chr8:74136684-74141899	4.0555	0.00515417	0.530026	unassigned
TMEM70	chr8:74888171-74893820	1.63274	0.000849191	0.222675	protein_coding
-	chr8:82674731-82676380	3.11018	0.000176633	0.0939244	unassigned
SLC26A7	chr8:92407728-92410222	1.87488	0.00970573	0.656495	protein_coding
NDUFAF6	chr8:95995560-95997681	-2.17013	0.00483909	0.517209	protein_coding
-	chr8:122335363-122335622	4.4519	0.00905861	0.643513	unassigned
WDYHV1	chr8:124479321-124483319	-2.27519	0.00157144	0.304265	protein_coding
-	chr8:124483389-124485483	-3.16923	0.0003963	0.153743	unassigned
-	chr8:124485565-124486583	-2.60336	0.000732345	0.205785	unassigned
-	chr8:126985632-126986417	-4.74393	0.00322549	0.429694	unassigned
-	chr8:126989170-126990643	-3.67593	0.00885108	0.63991	unassigned
-	chr8:126993572-126995684	-3.01539	0.00046126	0.164596	unassigned
-	chr8:127001885-127006505	-2.2595	0.00279518	0.401911	unassigned
-	chr8:127006918-127009030	-1	0.00980167	0.657895	unassigned
EFR3A	chr8:132916299-132982808	-1.9804	0.000624498	0.192391	protein_coding
CTC-458A3.1	chr8:134338387-134338569	6.34362	7.93516e-08	0.000384165	pseudogene
RP11-909N17.2	chr8:144496627-144498066	-2.08824	0.00646038	0.576708	lncRNA
-	chr8:144865843-144867064	-3.40827	0.00776592	0.615074	unassigned
-	chr8:8145693-8145985	4.78433	0.00466674	0.508267	unassigned
-	chr8:11141229-11141584	4.64332	0.00613276	0.565453	unassigned
RP11-148O21.2	chr8:11417015-11418362	-3.4081	0.00768595	0.613376	lncRNA
BLK	chr8:11418446-11419860	-3.42551	0.00228198	0.367234	protein_coding
BLK	chr8:11420041-11421011	-4.59686	0.00440327	0.495562	protein_coding
LONRF1	chr8:12579506-12613011	-1	0.000133018	0.0783064	protein_coding
PSD3	chr8:18384839-18871301	-1.91237	0.000146117	0.0840346	protein_coding
TNFRSF10B	chr8:22857083-22928303	2.06968	0.00341294	0.441214	protein_coding
TNFRSF10D	chr8:22993109-23021920	2.64874	0.000922929	0.231545	protein_coding
RP11-1149O23.2	chr8:23044816-23047079	1.91109	0.000355945	0.142892	lncRNA
-	chr8:27134965-27135671	3.49207	0.00852009	0.632857	unassigned
FBXO16	chr8:28277327-28278689	-2.97361	0.006201	0.569556	protein_coding
KIF13B	chr8:28929519-28984167	-2.28786	0.00343521	0.442522	protein_coding
PPP2CB	chr8:30643393-30670444	1.50619	0.00241768	0.376484	protein_coding
ANK1	chr8:41676048-41676364	4.58587	0.00691086	0.590193	protein_coding
KAT6A	chr8:41786813-41909587	-3.03382	8.72217e-05	0.0586968	protein_coding
SLC20A2	chr8:42273996-42288791	1.84721	0.00113593	0.255164	protein_coding
PRKDC	chr8:48685812-48806342	-2.48758	0.00196491	0.338838	protein_coding
PRKDC	chr8:48809657-48872747	-3.55395	1.18455e-09	1.34875e-05	protein_coding
-	chr8:49372930-49373207	-4.43829	0.00193882	0.336845	unassigned
RP11-30L15.6	chr8:54946000-54954013	1.73777	0.00749158	0.606588	lncRNA
-	chr8:56760324-56760563	4.40287	0.00214751	0.35558	unassigned
-	chr8:57861825-57862305	4.62046	0.00638922	0.575043	unassigned
ARFGEF1	chr8:68139336-68256092	-2.15747	7.05951e-05	0.0516901	protein_coding
NCOA2	chr8:71022154-71075094	-1.77869	0.000704675	0.201223	protein_coding
RP11-463D19.2	chr8:74688521-74689183	3.38204	0.0062675	0.571712	protein_coding
TCEB1	chr8:74857403-74868688	1.46015	0.0075943	0.60929	protein_coding
-	chr8:77048417-77050457	-2.84961	0.00681884	0.589698	unassigned
ZNF704	chr8:81540680-81786119	-2.26834	0.00740534	0.60566	protein_coding
-	chr8:89808474-89809765	-3.23213	0.00691338	0.590193	unassigned
-	chr8:89810025-89812111	-3.44788	0.00213506	0.354604	unassigned
-	chr8:89869021-89871133	-2.94285	0.00500356	0.523862	unassigned
-	chr8:90257840-90259189	3.02306	0.00540534	0.539749	unassigned
-	chr8:90292689-90293700	3.90119	0.00693784	0.590193	unassigned
-	chr8:90294103-90294616	1	0.00986132	0.657895	unassigned
-	chr8:95294830-95295677	3.46415	0.00874179	0.63716	unassigned
NDUFAF6	chr8:95911345-95912245	1	0.00975373	0.657471	protein_coding
PABPC1	chr8:101700367-101701173	4.41338	0.00919053	0.646661	protein_coding
-	chr8:102156529-102157088	4.11752	0.00431966	0.49097	unassigned
UBR5	chr8:103271294-103425059	-3.65207	0.0011382	0.255236	protein_coding
-	chr8:117628691-117629613	4.94375	0.00318747	0.427236	unassigned
RAD21	chr8:117886855-117887136	-2.48851	0.00047161	0.167186	protein_coding
RP11-255B23.4	chr8:128213467-128214195	-1	0.00903934	0.643009	lncRNA
GPR20	chr8:142371520-142377157	-2.48928	0.00307979	0.419564	protein_coding
-	chr8:143730386-143732081	-1	0.00647565	0.577057	unassigned
FAM83H	chr8:144804788-144815993	1.859	0.00186178	0.329568	protein_coding
-	chr8:145942737-145944013	-4.80768	0.00289826	1	unassigned
-	chr8:145984670-145987368	-2.34119	0.00566764	0.552071	unassigned
KANK1	chr9:479437-482313	-3.70394	0.000926287	0.232013	protein_coding
KANK1	chr9:494838-496506	-4.27934	0.00870438	0.636233	protein_coding
RP11-509J21.1	chr9:3666897-3676389	-2.27028	0.00687658	0.590089	lncRNA
CCDC171	chr9:15552740-16036120	-1	0.00654727	0.580734	protein_coding
DENND4C	chr9:19276050-19276477	-3.52916	0.000980239	0.23908	protein_coding
DENND4C	chr9:19300181-19326189	-3.23245	2.21734e-05	0.0241353	protein_coding
DENND4C	chr9:19327658-19352181	-2.11493	0.00055773	0.182368	protein_coding
RP11-363E7.4	chr9:19456891-19457843	4.25797	0.00292407	0.409784	lncRNA
IFT74	chr9:27064845-27066271	-2.6293	0.00717075	0.599628	protein_coding
-	chr9:27076052-27077157	-2.37982	0.00798664	0.619537	unassigned
-	chr9:27096107-27097643	-3.66726	0.0018909	0.332617	unassigned
MELK	chr9:36677678-36678386	-2.60256	0.00304793	0.417723	protein_coding
ANKRD20A2	chr9:42369523-42396293	-3.15084	0.00745034	0.60602	protein_coding
CNTNAP3B	chr9:43924848-43925720	-2.7679	0.00857637	0.633832	protein_coding
PGM5	chr9:71029248-71029892	-4.1946	0.00236956	0.374565	protein_coding
FXN	chr9:71703632-71703800	4.90215	0.00363055	0.451719	protein_coding
-	chr9:80969751-80970912	3.9061	0.000708425	0.20157	unassigned
CHCHD2P9	chr9:82006180-82006818	1.75841	0.00825877	0.626051	pseudogene
RP11-522I20.3	chr9:86323176-86329963	-1	0.00338548	0.439334	lncRNA
-	chr9:88498076-88499394	-2.58349	0.00803869	0.620239	unassigned
-	chr9:96881648-96885546	-2.07298	0.00814651	0.622282	unassigned
PCAT7	chr9:97316940-97335120	-2.51526	0.00577479	0.556582	other
FSD1L	chr9:108210304-108314671	-1.60625	0.00936456	0.649546	protein_coding
-	chr9:108600287-108601291	4.76963	0.00453805	0.502224	unassigned
ZNF462	chr9:109622402-109775777	-2.45533	0.00257337	0.388421	protein_coding
DNAJC25	chr9:114415875-114416576	1.97965	0.00934096	0.649546	protein_coding
LHX2	chr9:126774009-126795377	1.76518	0.00278857	0.401295	protein_coding
DNM1	chr9:131002258-131003107	-3.03358	0.00748874	0.606588	protein_coding
RP11-339B21.8	chr9:131206988-131207563	-2.39479	0.00831985	0.627004	pseudogene
-	chr9:132363222-132363966	-3.44471	0.00372053	0.455783	unassigned
PRRC2B	chr9:134269328-134377182	-1	0.00629986	0.572239	protein_coding
C9orf171	chr9:135285410-135312888	2.08818	0.00830722	0.626992	protein_coding
SURF2	chr9:136223418-136228031	1.45897	0.00526828	0.534518	protein_coding
RP11-349K21.1	chr9:136944089-136944573	1.35327	0.00681399	0.589698	pseudogene
PPP1R26	chr9:138382074-138384113	-2.39033	0.00845489	0.630632	protein_coding
-	chr9:139891792-139893012	4.19767	0.00357419	0.449643	unassigned
TOR4A	chr9:140168502-140177568	1.55292	0.00254371	0.386035	protein_coding
NFIB	chr9:14314244-14315167	-2.23927	0.00195184	0.33784	protein_coding
ZDHHC21	chr9:14610402-14610941	-3.10852	0.0098607	0.657895	protein_coding
TAF1L	chr9:32629869-32635468	-1.80691	0.000692169	0.199953	protein_coding
APTX	chr9:33007139-33008183	-3.50688	0.00590671	0.560499	protein_coding
UBAP2	chr9:33963717-34048893	-1.77434	0.00171477	0.315851	protein_coding
TPM2	chr9:35682007-35691111	1.99193	0.00362554	0.451441	protein_coding
ANKRD18A	chr9:38550143-38553073	-1.97221	0.000796906	0.214871	protein_coding
ANKRD18A	chr9:38553213-38556205	-1.64849	0.00463877	0.506962	protein_coding
ANKRD18A	chr9:38556293-38565323	-1.90875	0.000394176	0.153491	protein_coding
-	chr9:43059011-43060887	-2.4633	0.00781577	0.615373	unassigned
SNX18P4	chr9:43062941-43063803	-3.75023	0.007383	1	other
-	chr9:66772915-66775902	-2.87574	0.00379642	0.460693	unassigned
-	chr9:66775982-66779258	-5.46355	0.000598475	0.189315	unassigned
-	chr9:66846071-66849747	-2.39241	0.00854294	0.633505	unassigned
-	chr9:67312361-67319751	-2.07804	0.00546536	0.542633	unassigned
-	chr9:67694418-67695391	-4.25645	0.00913618	0.64499	unassigned
-	chr9:67779263-67780167	3.82634	0.0081994	1	unassigned
HSPB1P1	chr9:74622774-74623037	2.58505	0.000499377	0.173242	pseudogene
RFK	chr9:78999435-79009464	1.52009	0.00266231	0.393476	protein_coding
ZCCHC6	chr9:88960576-88969488	-1.92592	0.000647802	0.195284	protein_coding
IARS	chr9:94972785-95056077	-1.83535	0.00862492	0.635105	protein_coding
NINJ1	chr9:95883778-95896830	1.67762	0.00227976	0.367234	protein_coding
ZNF367	chr9:99148641-99180737	1.31981	0.00828762	0.626426	protein_coding
RP11-60I3.5	chr9:102645687-102646771	-3.57683	0.0051494	0.529921	lncRNA
ABCA1	chr9:107583673-107690547	-5.15114	0.00866541	0.635812	protein_coding
CTNNAL1	chr9:111704854-111735383	1.76108	0.000322533	0.136578	protein_coding
KIAA0368	chr9:114174291-114246708	-2.61476	0.00198424	0.340901	protein_coding
PTGR1	chr9:114320419-114322656	-2.63829	0.00136783	0.282598	protein_coding
CDK5RAP2	chr9:123151190-123342441	-2.35002	0.00129001	0.272994	protein_coding
STRBP	chr9:125871624-125886308	-2.49583	0.00599413	0.561125	other
RPL35	chr9:127620159-127624691	1.24745	0.00876593	0.637546	protein_coding
-	chr9:130768687-130769056	4.44774	0.00912343	0.64499	unassigned
SETX	chr9:135226094-135230435	-2.2283	0.000425407	0.15752	protein_coding
DBH	chr9:136522711-136526265	-2.41046	0.00334338	0.436707	protein_coding
-	chr9:138262585-138264638	4.41925	0.00940133	0.649546	unassigned
CARD9	chr9:139256272-139266375	1.8282	0.00171096	0.315687	protein_coding
EXD3	chr9:140247443-140248143	-4.23627	0.00940288	0.649546	protein_coding
ZMYND19	chr9:140476536-140484953	1.8692	0.00321735	0.429694	protein_coding
BMX	chrX:15569928-15570074	1.36038	0.00606681	0.562747	protein_coding
NHS	chrX:17546763-17754073	-1.81915	0.0090128	0.642659	protein_coding
HAUS1P2	chrX:18883909-18884578	2.31323	0.00800098	0.619537	pseudogene
POLA1	chrX:24734927-24742571	-1.77957	0.00257537	0.388541	protein_coding
GS1-309P15.4	chrX:27536026-27536572	-1.88324	0.00487829	0.518607	pseudogene
GS1-309P15.4	chrX:27536893-27537887	-1.44608	0.0066104	0.583931	pseudogene
GK	chrX:30742650-30743715	-4.34995	0.00777856	0.615208	protein_coding
RPS11P7	chrX:39724807-39724924	2.56472	0.000580068	0.185497	pseudogene
USP9X	chrX:40944561-41045899	-2.78827	2.95761e-05	0.0302635	protein_coding
-	chrX:46136675-46137601	2.53087	0.00778003	0.615208	unassigned
RP11-258C19.5	chrX:53123332-53200026	-3.1516	0.00154075	0.301529	lncRNA
ALAS2	chrX:55046271-55048153	-4.4434	0.00626459	1	protein_coding
-	chrX:57240845-57242267	-3.23151	0.0043202	0.49097	unassigned
MED12	chrX:70338379-70354703	-2.88702	1.15483e-07	0.000513134	protein_coding
TAF1	chrX:70586093-70618578	-3.22732	5.75813e-05	0.0451612	protein_coding
TAF1	chrX:70694215-70695193	4.03031	0.00509409	0.527406	protein_coding
OGT	chrX:70752883-70795748	-2.00587	0.00499116	0.523848	protein_coding
-	chrX:74542914-74544939	-2.71364	0.00797438	0.619537	unassigned
BRAFP1	chrX:74803066-74803451	-1	0.00605225	0.562597	pseudogene
BRAFP1	chrX:74803729-74804850	-3.03945	0.00144073	0.290987	pseudogene
ATG4A	chrX:107396880-107397883	1.49387	0.0090682	0.643513	protein_coding
COL4A5	chrX:107682991-107819196	-2.317	0.00263668	0.392317	protein_coding
COL4A5	chrX:107821303-107845220	-2.37541	0.00709128	0.59678	protein_coding
STAG2	chrX:123094482-123215379	-1.87908	0.00643119	0.57632	protein_coding
RP1-30E17.2	chrX:127511397-127511564	-1	0.00940645	0.649546	lncRNA
HPRT1	chrX:133645856-133646865	-2.71545	0.00773212	0.614415	protein_coding
-	chrX:134169579-134173855	-2.13072	0.00662165	0.584106	unassigned
LINC00894	chrX:149181437-149182523	-3.28709	0.00595903	0.560589	lncRNA
PLXNB3	chrX:153038993-153044750	2.39164	0.00471816	0.510494	protein_coding
IKBKG	chrX:153784008-153784199	2.70941	0.0051612	0.530289	protein_coding
VBP1	chrX:154457325-154460557	-3.61327	0.00129806	0.273624	protein_coding
VBP1	chrX:154461033-154462259	-3.14394	0.00373465	0.456515	protein_coding
-	chrX:3471292-3472137	2.22599	0.00191694	0.335199	unassigned
-	chrX:6958579-6961304	-2.91841	0.00251365	0.38432	unassigned
FIGF	chrX:15384555-15385876	-4.55557	0.00500005	0.523854	protein_coding
MAP7D2	chrX:20025151-20028956	3.51507	0.00244638	0.378591	protein_coding
APOO	chrX:23888228-23888982	4.56057	0.00710769	0.597521	protein_coding
RP11-298C3.2	chrX:25663757-25664496	1.33715	0.00496286	0.522563	pseudogene
-	chrX:26890316-26892014	3.15802	0.00347626	0.444105	unassigned
PCNAP3	chrX:45918000-45918421	2.20929	0.00962853	0.654657	pseudogene
-	chrX:49010908-49012108	-2.99937	0.00838035	0.62758	unassigned
HUWE1	chrX:53560193-53658808	-3.8253	0.00202824	0.344787	protein_coding
HUWE1	chrX:53659434-53713737	-3.78355	2.77303e-07	0.00098844	protein_coding
HUWE1	chrX:53659434-53713737	-4.67438	7.79333e-06	0.0123312	protein_coding
RP11-445O16.2	chrX:57093348-57093806	4.43141	0.00920742	0.647112	pseudogene
-	chrX:57107089-57111142	-2.43323	0.00232354	0.37055	unassigned
-	chrX:57112345-57115709	-3.5598	0.000275525	0.125698	unassigned
AMER1	chrX:63409441-63425787	-1.83978	0.00880078	0.638435	protein_coding
TTC3P1	chrX:74963199-74966886	-1.67357	0.00263152	0.392205	pseudogene
HK2P1	chrX:79826424-79826694	1.76181	0.00385347	0.463284	pseudogene
BRWD3	chrX:79955452-80065241	-2.41885	0.00117892	0.259961	protein_coding
POF1B	chrX:84532031-84634489	-2.12449	0.00914501	0.64499	protein_coding
RP1-52D1.1	chrX:86680552-86680691	2.25006	0.00634996	0.573897	pseudogene
RP13-88F20.1	chrX:92478520-92480055	-1.397	0.00833228	0.627516	pseudogene
TAF7L	chrX:100523348-100541638	3.00952	0.00470362	0.510097	protein_coding
SLC25A53	chrX:103369643-103374371	-1.78451	0.00906718	0.643513	protein_coding
-	chrX:106299302-106301448	-4.52641	0.000997486	0.240062	unassigned
ACSL4	chrX:108866761-108872847	3.75982	0.00497213	0.522786	lncRNA
RP11-232D9.1	chrX:115882092-115882322	2.84246	0.00114585	0.255601	pseudogene
-	chrX:118901929-118902455	4.25697	0.0029047	0.409292	unassigned
-	chrX:118909167-118910387	2.59467	0.00636097	0.574252	unassigned
-	chrX:119631498-119631934	1	0.00614228	0.56597	unassigned
RP1-315G1.3	chrX:123093086-123094015	3.88349	0.00307069	0.419462	lncRNA
RBMX2P2	chrX:140357969-140358327	2.14271	0.000796865	0.214871	pseudogene
MAGEA3	chrX:151934689-151970799	1.32637	0.00723604	0.601675	protein_coding
-	chrX:151987797-151989463	-4.69766	0.00365344	0.452982	unassigned
KRT18P48	chrX:152865018-152872947	1.69261	0.00179762	0.324467	pseudogene
RP11-206L10.9	chr1:723203-727585	1.67998	0.0168342	0.692047	lncRNA
PRKCZ	chr1:1981872-2120374	-0.758074	0.161403	0.999999	protein_coding
PRDM16	chr1:3350937-3353065	-0.823358	0.232236	0.999999	protein_coding
PRDM16	chr1:3354445-3355150	-2.47319	0.0161993	0.692047	protein_coding
TP73	chr1:3568881-3652728	-2.1556	0.253191	0.999999	protein_coding
RP13-15E13.1	chr1:3822688-3825006	1.45423	0.183106	1	lncRNA
RP11-431K24.2	chr1:8251754-8254959	-0.607106	0.447839	0.999999	pseudogene
KIF1B	chr1:10425411-10441893	-1.30685	0.0102883	0.663723	protein_coding
PLOD1	chr1:11994614-12035665	-0.718424	0.142208	0.999999	protein_coding
-	chr1:22422472-22425211	0.933406	0.349276	0.999999	unassigned
RP1-224A6.9	chr1:22426550-22427795	4.04663	0.0183396	0.692047	lncRNA
RP1-224A6.9	chr1:22429826-22431456	1.62915	0.220941	1	lncRNA
-	chr1:22439471-22441727	1.5982	0.233602	1	unassigned
WNT4	chr1:22456560-22457494	1.13993	0.568104	1	protein_coding
WNT4	chr1:22463510-22464486	2.23352	0.152426	1	protein_coding
RP5-886K2.1	chr1:24030814-24033698	1.84603	0.0193551	0.692047	pseudogene
-	chr1:24033809-24040347	1.37445	0.0401138	0.699444	unassigned
RCAN3	chr1:24828810-24864109	-1.33112	0.0739847	0.830342	protein_coding
-	chr1:25926309-25926954	-2.30868	0.0379604	0.695412	unassigned
-	chr1:25928223-25928786	-2.34622	0.0229552	0.692047	unassigned
MAN1C1	chr1:25944076-26112449	-4.85957	0.192487	0.999999	protein_coding
WDTC1	chr1:27561006-27635420	-0.92516	0.115848	0.947632	protein_coding
PTPRU	chr1:29562995-29653313	2.92576	0.0204252	0.692047	protein_coding
ZNF362	chr1:33722075-33766320	-1.38222	0.0764438	0.838128	protein_coding
38200	chr1:36273280-36323505	-2.22861	0.0217172	0.692047	protein_coding
FOXO6	chr1:41848100-41849546	-0.671784	0.319664	0.999999	protein_coding
-	chr1:41919897-41930548	-2.09737	0.0750399	0.83584	unassigned
RIMKLA	chr1:42846430-42888488	-1.43391	0.0132758	0.692047	protein_coding
RIMKLA	chr1:42888614-42890118	-2.06228	0.0271834	0.692047	protein_coding
-	chr1:43181157-43183633	1.39086	0.153229	1	unassigned
CDC20	chr1:43824442-43828818	-1.07992	0.0303016	0.692047	protein_coding
MROH7-TTC4	chr1:55107871-55108347	-1	0.014398	0.692047	protein_coding
PGM1	chr1:64058885-64125883	-0.651888	0.272088	0.999999	protein_coding
-	chr1:66902243-66905236	-1.28259	0.0805656	0.844391	unassigned
CTH	chr1:70876893-70911886	-1.09695	0.0610193	0.780806	protein_coding
TYW3	chr1:75199982-75200481	1.63101	0.192755	0.999999	protein_coding
ST6GALNAC3	chr1:76540374-77096688	-1.22075	0.104083	0.91219	protein_coding
-	chr1:87925687-87926777	0.691088	0.688192	1	unassigned
TMEM56	chr1:95582751-95663135	-2.28303	0.0187699	0.692047	protein_coding
HMGB3P10	chr1:100163862-100163989	-0.405061	0.638405	0.999999	pseudogene
GPSM2	chr1:109440459-109444573	-1.26876	0.0391412	0.695412	protein_coding
RP11-389O22.1	chr1:113570895-113572106	1.06776	0.412469	1	lncRNA
RP11-418J17.1	chr1:119791801-119793273	1.41041	0.338698	1	lncRNA
PHGDH	chr1:120254375-120286838	-0.264963	0.592289	0.999999	protein_coding
FAM72B	chr1:120854504-120855478	-1.43896	0.0320896	0.692047	protein_coding
LIX1L	chr1:145487104-145502619	-1.0099	0.0801848	0.843036	protein_coding
FLG-AS1	chr1:152140609-152276079	0.827758	0.365198	0.999999	lncRNA
CREB3L4	chr1:153940018-153946834	-1.37225	0.0905214	0.879195	protein_coding
-	chr1:154650296-154652261	-1.24546	0.101181	0.899943	unassigned
DAP3P1	chr1:155559447-155560320	2.6316	0.0849111	0.85628	pseudogene
DAP3P1	chr1:155573537-155574270	2.99537	0.0453939	0.712834	pseudogene
-	chr1:155576924-155578147	2.19311	0.0428003	0.700012	unassigned
PPOX	chr1:161136183-161141006	-0.216278	0.80286	0.999999	protein_coding
NUF2	chr1:163297026-163313664	-0.912869	0.138266	0.995669	protein_coding
NUF2	chr1:163313802-163325356	-0.780543	0.166605	0.999999	protein_coding
PBX1	chr1:164528373-164820699	-3.31046	0.0142562	0.692047	protein_coding
TBX19	chr1:168250180-168250654	1.6366	0.315288	1	protein_coding
-	chr1:173758178-173759707	2.10407	0.0214106	0.692047	unassigned
TOR1AIP1	chr1:179889921-179894116	1.57062	0.0150779	0.692047	protein_coding
HMCN1	chr1:185951421-185984380	-2.41813	0.0114561	0.684184	protein_coding
HMCN1	chr1:186099677-186159466	-16.4276	0.985188	0.999999	protein_coding
RGS2	chr1:192778059-192781355	-0.303644	0.54611	0.999999	protein_coding
RPL34P6	chr1:200833937-200834650	2.87425	0.0221308	0.692047	pseudogene
NAV1	chr1:201771287-201796098	-1.16557	0.0348694	0.692047	protein_coding
RP11-480I12.7	chr1:202842189-202844567	-1.5723	0.0297223	0.692047	lncRNA
PPFIA4	chr1:203045574-203047697	-0.853392	0.196785	0.999999	protein_coding
MDM4	chr1:204485465-204539839	-1.06446	0.0725134	0.822527	protein_coding
FAM72A	chr1:206136938-206155145	-0.869557	0.123767	0.95932	protein_coding
CR2	chr1:207627596-207663149	-1.36255	0.0489782	0.727589	protein_coding
RP11-122M14.1	chr1:211856095-211857081	-1	0.018237	1	lncRNA
CENPF	chr1:214776360-214841998	-1.65539	0.0207252	0.692047	protein_coding
TGFB2	chr1:218519484-218615414	1.87268	0.0435826	0.700012	protein_coding
-	chr1:225980305-225981019	1.23165	0.410995	0.999999	unassigned
-	chr1:225996286-225997044	1	0.124522	1	unassigned
OBSCN	chr1:228559486-228561670	-2.1635	0.0644911	0.799176	protein_coding
HMGN2P19	chr1:229706313-229706609	-0.804682	0.207905	0.999999	pseudogene
SLC35F3	chr1:234104647-234107235	2.21946	0.0846156	1	protein_coding
MTR	chr1:237059875-237067232	-1.26936	0.0141632	0.692047	protein_coding
EFCAB2	chr1:245284910-245287183	-1.59292	0.0370368	0.69289	protein_coding
KIF26B	chr1:245765945-245851553	0	1	1	protein_coding
RP5-857K21.4	chr1:546365-548222	-0.653525	0.488632	0.999999	lncRNA
RP4-758J18.10	chr1:1364782-1365891	-2.60488	0.0176428	0.692047	lncRNA
RP4-758J18.10	chr1:1366719-1368243	-1.66253	0.0485768	0.726008	lncRNA
SSU72	chr1:1477307-1510281	-0.366311	0.465798	0.999999	protein_coding
C1orf233	chr1:1533407-1535163	-0.422355	0.542618	0.999999	protein_coding
DHRS3	chr1:12627949-12677791	-0.769528	0.191627	0.999999	protein_coding
RP11-474O21.5	chr1:12677883-12679979	-1.93046	0.0153047	0.692047	lncRNA
SPATA21	chr1:16722284-16723325	1.72053	0.153069	0.999999	protein_coding
IFFO2	chr1:19230590-19283170	0.887309	0.0859485	0.860725	protein_coding
RP5-1057J7.6	chr1:23605007-23606637	1.7037	0.121263	0.95551	lncRNA
HMGCL	chr1:24128381-24165161	-0.456164	0.446506	0.999999	other
MYOM3	chr1:24382484-24439298	-1.79868	0.0139873	0.692047	protein_coding
RP5-968P14.2	chr1:27018425-27021865	-1.60861	0.0281805	0.692047	lncRNA
RNF19B	chr1:33409659-33430517	1.36975	0.0127878	0.692047	protein_coding
-	chr1:40085521-40087186	-1	0.011725	0.687489	unassigned
MYCL	chr1:40361196-40367610	-1.62269	0.046086	0.71798	protein_coding
HIVEP3	chr1:41972065-42166646	1	0.464653	1	protein_coding
HIVEP3	chr1:41972065-42166646	-1	0.0184811	0.692047	protein_coding
HIVEP3	chr1:42303855-42304273	-1	0.0161359	0.692047	protein_coding
HECTD3	chr1:45467764-45477296	-0.553052	0.284793	0.999999	protein_coding
-	chr1:59048975-59052214	2.13325	0.0936607	1	unassigned
-	chr1:59103432-59105255	-1	0.176915	1	unassigned
-	chr1:59115211-59115727	3.12657	0.0785286	1	unassigned
ITGB3BP	chr1:63906528-63997705	-0.167248	0.760742	0.999999	protein_coding
-	chr1:67866283-67868406	0.998057	0.204574	0.999999	unassigned
CRYZ	chr1:75167502-75199621	-1.10625	0.0453317	0.712473	protein_coding
TTLL7	chr1:84330907-84464896	-1.73507	0.183991	0.999999	lncRNA
RP5-943J3.2	chr1:90285470-90286542	-2.06313	0.0276635	0.692047	lncRNA
-	chr1:91362224-91364750	0.549588	0.685351	1	unassigned
HFM1	chr1:91851281-91870390	1.08433	0.0227364	0.692047	protein_coding
-	chr1:95070743-95071279	4.14665	0.0159999	0.692047	unassigned
RP5-947P14.2	chr1:106623785-106623963	-1.46965	0.180843	0.999999	pseudogene
PSRC1	chr1:109822168-109825933	-1.0581	0.0681259	0.809991	protein_coding
-	chr1:114918124-114919174	-0.86811	0.600538	1	unassigned
-	chr1:114927911-114929453	2.33559	0.0544253	1	unassigned
TRIM33	chr1:114932282-114933622	-1.41899	0.453649	1	protein_coding
IGSF3	chr1:117117025-117210389	-1.20538	0.0226212	0.692047	protein_coding
FAM72D	chr1:143896568-143913688	-1.0526	0.0614128	0.783338	protein_coding
RP11-458D21.6	chr1:145200524-145208843	-1.50234	0.0832294	0.849199	lncRNA
SEMA6C	chr1:151107272-151115624	-1.12916	0.121963	0.957749	protein_coding
TDRKH	chr1:151738470-151763012	-2.05463	0.0332583	0.692047	protein_coding
TDRKH	chr1:151738470-151763012	-4.19286	0.025311	0.692047	protein_coding
RORC	chr1:151778806-151779936	-2.39522	0.0248667	0.692047	protein_coding
CHTOP	chr1:153617998-153618408	0.438109	0.73976	0.999999	protein_coding
KCNN3	chr1:154677829-154679063	-1	0.0102278	0.663499	protein_coding
PBXIP1	chr1:154916560-154928768	-1.17086	0.0532922	0.752419	protein_coding
MEX3A	chr1:156041861-156052171	-1.1847	0.0299073	0.692047	lncRNA
NES	chr1:156638467-156647528	-1.29337	0.137556	0.99361	protein_coding
GPR161	chr1:168048802-168106214	-1.22929	0.0555038	0.760455	protein_coding
PFN1P1	chr1:171639596-171640049	0.465229	0.405062	0.999999	pseudogene
-	chr1:173891903-173892686	3.25207	0.0273813	0.692047	unassigned
-	chr1:173897802-173898153	1	0.0412812	0.700012	unassigned
RP11-12M5.4	chr1:179804695-179806304	1.89334	0.0132358	0.692047	lncRNA
RP11-46A10.5	chr1:180940225-180941207	0.0228594	0.986146	1	lncRNA
-	chr1:182015417-182016763	-2.2525	0.0190432	0.692047	unassigned
-	chr1:200345754-200347004	3.337	0.0240575	0.692047	unassigned
RP11-480I12.5	chr1:202819580-202820672	-0.988724	0.197803	0.999999	pseudogene
RP11-480I12.5	chr1:202821021-202830841	-2.56572	0.146336	0.999999	other
C1orf132	chr1:208016780-208017995	1	0.0828182	1	lncRNA
C1orf132	chr1:208036045-208036980	1.45563	0.282386	1	lncRNA
NEK2	chr1:211836248-211849261	-1.19248	0.0663813	0.80313	protein_coding
NEK2	chr1:211836248-211849261	-1.39052	0.120546	0.953006	protein_coding
TLR5	chr1:223283640-223284912	-2.21724	0.0192191	0.692047	protein_coding
RP11-396C23.4	chr1:226248046-226248672	-3.0267	0.0197579	0.692047	lncRNA
RP11-396C23.4	chr1:226248747-226249567	-2.97668	0.0215993	0.692047	lncRNA
CTD-2090I13.2	chr1:227598413-227598669	-0.643219	0.28744	0.999999	pseudogene
WNT9A	chr1:228106233-228135684	1.08368	0.306821	0.999999	protein_coding
HIST3H2A	chr1:228644598-228646009	-0.338158	0.556043	0.999999	protein_coding
C1orf100	chr1:244525884-244526305	1	0.0109276	0.672987	protein_coding
AKR1C3	chr10:5136548-5149847	-2.07093	0.0360046	0.692047	protein_coding
TAF3	chr10:7860455-8058552	1.28515	0.0114037	0.684184	protein_coding
DHTKD1	chr10:12166771-12167933	-1.60433	0.080242	0.843041	protein_coding
VIM	chr10:17271754-17279452	-1.32433	0.0509782	0.740659	protein_coding
-	chr10:17776015-17777319	2.3229	0.0723177	0.821535	unassigned
SPAG6	chr10:22726581-22728228	-1.56939	0.125728	0.963861	protein_coding
MSRB2	chr10:23384442-23410847	-0.567064	0.438175	0.999999	protein_coding
-	chr10:27852919-27854863	2.4206	0.0438067	0.70114	unassigned
-	chr10:27855759-27895899	1.67441	0.0744806	0.832965	unassigned
ARL6IP1P2	chr10:37284140-37284474	-1.14001	0.106982	0.923631	pseudogene
RET	chr10:43572516-43625755	-2.43135	0.0136974	0.692047	protein_coding
-	chr10:60138919-60140279	1.34226	0.321562	1	unassigned
-	chr10:60140706-60143738	1.2393	0.213584	0.999999	unassigned
-	chr10:62559403-62580931	0.774298	0.195905	0.999999	unassigned
HKDC1	chr10:71026379-71027125	-1.65167	0.0211069	0.692047	protein_coding
TSPAN15	chr10:71211223-71267396	-0.555	0.328692	0.999999	protein_coding
-	chr10:71403691-71406836	-1.61447	0.0263434	0.692047	unassigned
TBATA	chr10:72538885-72540021	-1	0.0106879	0.669379	protein_coding
-	chr10:74061310-74061836	0.143816	0.856433	0.999999	unassigned
RP11-464F9.22	chr10:75390252-75391447	-0.260898	0.746762	0.999999	lncRNA
-	chr10:90782160-90785535	1.5944	0.0828569	0.847879	unassigned
KIF11	chr10:94352741-94415753	-1.27165	0.0128608	0.692047	protein_coding
-	chr10:96412601-96414179	-1.89973	0.302081	1	unassigned
CYP2C19	chr10:96612503-96613128	4.30157	0.0124575	0.692047	protein_coding
CYP2C19	chr10:96614369-96615115	3.78538	0.0273552	0.692047	protein_coding
RPL13AP5	chr10:98510021-98510693	0.695498	0.182668	0.999999	pseudogene
CUTC	chr10:101499289-101515591	-1.01935	0.112512	0.935727	protein_coding
LINC00263	chr10:102131944-102154981	-2.9426	0.0298365	0.692047	lncRNA
PDCD4	chr10:112631512-112679143	-0.641285	0.266447	0.999999	protein_coding
-	chr10:112791463-112793427	2.57054	0.0610824	0.78112	unassigned
-	chr10:112793797-112794583	3.31713	0.0619695	1	unassigned
-	chr10:112832298-112836457	2.26626	0.0160702	0.692047	unassigned
ACSL5	chr10:114132024-114188129	-0.750871	0.180263	0.999999	protein_coding
-	chr10:116748858-116751587	2.44642	0.0134468	0.692047	unassigned
RP11-383C6.2	chr10:116756958-116757953	3.45534	0.018724	0.692047	lncRNA
SEC23IP	chr10:121652130-121712166	-0.973589	0.0483629	0.726008	protein_coding
-	chr10:123736461-123736824	-1.5138	0.210069	0.999999	unassigned
BTBD16	chr10:124058555-124097675	-1.72386	0.0817137	0.847776	protein_coding
-	chr10:124944399-124953022	0.755193	0.303814	0.999999	unassigned
-	chr10:124992979-124994352	2.10605	0.0714455	1	unassigned
-	chr10:124994951-125001954	0.97104	0.157388	0.999999	unassigned
-	chr10:125061255-125062675	2.53413	0.0465233	0.718601	unassigned
-	chr10:125064130-125065360	1.50536	0.266267	1	unassigned
LHPP	chr10:126305484-126306456	-2.2243	0.0205948	0.692047	protein_coding
-	chr10:133740157-133741214	2.42941	0.186258	1	unassigned
DCLRE1CP1	chr10:15117433-15131001	-1.65692	0.0503846	0.736475	other
-	chr10:22036996-22039403	-1.3469	0.571142	1	unassigned
MPP7	chr10:28340070-28592010	-1.10527	0.0213291	0.692047	protein_coding
WAC-AS1	chr10:28813643-28814087	-1.05627	0.176466	0.999999	lncRNA
-	chr10:58107194-58108692	4.07625	0.0175036	0.692047	unassigned
DNAJC12	chr10:69556641-69597952	-0.389159	0.572253	0.999999	protein_coding
ZMIZ1-AS1	chr10:80703082-80704338	-2.23843	0.0202917	0.692047	lncRNA
ZCCHC24	chr10:81142080-81205288	-1.2846	0.0443482	0.7054	protein_coding
RP11-624L12.1	chr10:95043873-95044356	-0.0247541	0.971307	0.999999	pseudogene
FBXW4	chr10:103384496-103454944	-0.663151	0.247019	0.999999	protein_coding
ITPRIP	chr10:106069176-106098385	0.790756	0.471145	0.999999	protein_coding
ITPRIP	chr10:106069176-106098385	1.26824	0.0566797	0.763592	protein_coding
-	chr10:119699973-119702234	1.06477	0.342701	1	unassigned
-	chr10:119748277-119749339	2.59605	0.157836	1	unassigned
-	chr10:119750554-119751873	2.59241	0.0589142	0.777264	unassigned
MRPL23	chr11:1993555-2007216	-1	0.0800066	0.842472	protein_coding
IGF2-AS	chr11:2167476-2168746	-2.23388	0.0706738	0.812867	lncRNA
KCNQ1	chr11:2466564-2870226	-1.01098	0.151836	0.999999	protein_coding
CNGA4	chr11:6265358-6266348	-1.41885	0.143752	0.999999	protein_coding
-	chr11:13074205-13075074	3.7747	0.0289141	1	unassigned
NAV2	chr11:19734647-20143067	-15.5645	0.905853	0.999999	protein_coding
RP11-587D21.4	chr11:27750059-27751552	-0.809942	0.373789	0.999999	lncRNA
PDHX	chr11:35025271-35026063	-1	0.176915	1	protein_coding
PDHX	chr11:35029511-35034530	0.632827	0.544905	1	protein_coding
PDHX	chr11:35034739-35036048	2.37138	0.0854801	0.858711	protein_coding
C11orf74	chr11:36616051-36681906	-0.824874	0.349865	0.999999	protein_coding
DTX4	chr11:58939580-58976060	-1.24864	0.0449133	0.709684	protein_coding
DTX4	chr11:58939580-58976060	1	0.10544	0.917486	protein_coding
RNU6-45P	chr11:63736468-63739531	-1.37131	0.052453	0.74863	other
PLCB3	chr11:64018987-64035400	-1.19099	0.0179793	0.692047	protein_coding
EHBP1L1	chr11:65343463-65360324	-0.710748	0.144787	0.999999	protein_coding
OVOL1	chr11:65554332-65564682	2.41996	0.192347	0.999999	protein_coding
-	chr11:65798633-65799167	-1	0.176915	1	unassigned
SSH3	chr11:67070940-67080634	-1.59333	0.038326	0.695412	protein_coding
ALDH3B1	chr11:67777642-67797330	-0.793645	0.222564	0.999999	protein_coding
RP11-554A11.9	chr11:68925664-68929879	-1.71422	0.0158588	0.692047	lncRNA
DGAT2	chr11:75479840-75512572	-13.9751	0.875932	0.999999	protein_coding
CAPN5	chr11:76778000-76837156	-1.6203	0.0144061	0.692047	protein_coding
-	chr11:86001465-86002831	2.4444	0.0762791	0.838128	unassigned
TMEM135	chr11:86748866-87034859	-1.10274	0.0328597	0.692047	protein_coding
RP11-867G2.6	chr11:94373204-94390514	-1.32235	0.0667865	0.805388	lncRNA
[truncated: 2,052 more rows]

## Sheet: PR-lncRNAs
GENE NAME	NAME	LOCUS	logFC	p_value	q_value	Biotype
RP11-467J12.4	PR-lncRNA-1	chr16:53071943-53073640	2.34016	0.0043513	0.492298	lncRNA
	PR-lncRNA-10	chr9:139001797-139004427	2.70423	0.00292963	0.409784	unassigned
	PR-lncRNA-11	chr17:80453843-80455283	2.33381	0.00125114	0.267697	unassigned
	PR-lncRNA-12	chr7:45291567-45291707	2.01562	0.00231658	0.370367	unassigned
	PR-lncRNA-13	chr12:127650864-127650990	1.20655	0.0988939	0.894873	unassigned
	PR-lncRNA-14	chr19:36066501-36066762	0.698386	0.180506	0.999999	unassigned
	PR-lncRNA-15	chr2:133038622-133038730	0.659703	0.253795	0.999999	unassigned
	PR-lncRNA-16	chr5:71146739-71146944	1.46813	0.00234277	0.372188	unassigned
	PR-lncRNA-17	chr1:1317476-1318532	4.06841	0.00177383	0.323132	unassigned
	PR-lncRNA-18	chr22:35845968-35848321	-3.66365	0.000384765	0.152016	unassigned
	PR-lncRNA-19	chr6:36578167-36578579	2.84681	0.116325	0.949452	unassigned
RP11-7F17.7	PR-lncRNA-2	chr14:77432780-77433746	4.11613	0.00157533	0.304627	lncRNA
	PR-lncRNA-20	chr16:896631-897667	-4.76245	0.000494111	0.172346	unassigned
	PR-lncRNA-21	chr9:66775982-66779258	-5.46355	0.000598475	0.189315	unassigned
	PR-lncRNA-22	chr9:67312361-67319751	-2.07804	0.00546536	0.542633	unassigned
	PR-lncRNA-23	chrX:153753814-153754780	2.61915	0.15417	1	unassigned
	PR-lncRNA-24	chr13:113922159-113926688	5.14105	0.00211637	0.353007	unassigned
	PR-lncRNA-25	chr20:47726331-47727989	2.10853	0.00735791	0.604831	unassigned
RP13-631K18.3	PR-lncRNA-3	chr11:12093755-12095195	2.14455	0.00841634	0.629138	lncRNA
XXbac-BPGBPG55C20.1	PR-lncRNA-4	chr6:58182303-58193265	4.27043	0.0041019	0.479096	lncRNA
AC003088.1	PR-lncRNA-5	chr7:110084736-110085987	3.36872	0.00623669	0.571181	lncRNA
RP11-206L10.9	PR-lncRNA-6	chr1:723203-727585	1.67998	0.0168342	0.692047	lncRNA
RP11-60I3.5	PR-lncRNA-7	chr9:102645687-102646771	-3.57683	0.0051494	0.529921	lncRNA
LINC00854	PR-lncRNA-8	chr17:41380781-41382647	1.50756	0.0207416	0.692047	lncRNA
GPX1	PR-lncRNA-9	chr3:49394584-49396429	1.35828	0.00747917	0.606588	lncRNA
