# Supplementary material for: Genome-wide analysis of the human p53 transcriptional network unveils a lncRNA tumour suppressor signature
Source: Nat Commun. 2014 Dec 19;5:5812. doi: 10.1038/ncomms6812 (PMC4284803; doi:10.1038/ncomms6812)
Supplement: Supplementary Data 2 — Genes bound by p53 at 0h or 12 h of DNA damage treatment determined by p53 ChIP-seq analysis. [file ncomms6812-s3.xlsx]

## Sheet: WT 0H
ENST Ref	GENE NAME	ChIP_WT0h_10kb	ChIP_WT0h_30kb
ENST00000441866.1	RP5-857K21.15	0	0
ENSG00000237491.4	RP11-206L10.9	1	1
ENSG00000237491.4	RP11-206L10.9	1	1
ENSG00000237491.4	RP11-206L10.9	1	1
ENSG00000237491.4	RP11-206L10.9	1	1
ENSG00000237491.4	RP11-206L10.9	1	1
ENSG00000237491.4	RP11-206L10.9	1	1
ENSG00000237491.4	RP11-206L10.9	1	1
ENSG00000237491.4	RP11-206L10.9	1	1
ENSG00000237491.4	RP11-206L10.9	1	1
ENST00000449005.1	RP11-206L10.11	0	0
ENST00000449005.1	RP11-206L10.11	0	0
ENST00000449005.1	RP11-206L10.11	0	0
ENSG00000228794.4	RP11-206L10.11	0	0
ENSG00000228794.4	RP11-206L10.11	0	0
ENSG00000228794.4	RP11-206L10.11	0	0
ENSG00000228794.4	RP11-206L10.11	0	0
ENSG00000228794.4	RP11-206L10.11	0	0
ENSG00000228794.4	RP11-206L10.11	0	0
ENSG00000228794.4	RP11-206L10.11	0	0
ENSG00000228794.4	RP11-206L10.11	0	0
ENST00000449005.1	RP11-206L10.11	0	0
ENSG00000228794.4	RP11-206L10.11	0	0
ENSG00000228794.4	RP11-206L10.11	0	0
ENSG00000228794.4	RP11-206L10.11	0	0
ENST00000449005.1	RP11-206L10.11	0	0
ENST00000607769.1	RP11-54O7.16	0	0
ENSG00000272438.1	RP11-54O7.16	0	0
ENSG00000272438.1	RP11-54O7.16	0	0
ENST00000607769.1	RP11-54O7.16	0	0
ENST00000609207.1	RP11-54O7.3	0	0
ENST00000609207.1	RP11-54O7.3	0	0
ENST00000609207.1	RP11-54O7.3	0	0
ENST00000342066.3	SAMD11	0	0
ENST00000420190.1	SAMD11	0	0
ENST00000342066.3	SAMD11	0	0
ENST00000342066.3	SAMD11	0	0
ENSG00000187634.6	SAMD11	0	0
ENSG00000187634.6	SAMD11	0	0
ENSG00000187961.9	KLHL17	0	0
ENST00000338591.3	KLHL17	0	0
ENST00000338591.3	KLHL17	0	0
ENSG00000187961.9	KLHL17	0	0
ENST00000379410.3	PLEKHN1	0	0
ENSG00000187583.6	PLEKHN1	0	0
ENSG00000187642.5	C1orf170	0	0
ENSG00000187642.5	C1orf170	0	0
ENSG00000187642.5	C1orf170	0	0
ENST00000423619.2	RP11-54O7.10	0	0
ENST00000423619.2	RP11-54O7.10	0	0
ENST00000423619.2	RP11-54O7.10	0	0
-	-	0	0
-	-	0	0
-	-	0	0
ENST00000423619.2	RP11-54O7.10	0	0
-	-	0	0
ENST00000379389.4	ISG15	0	0
ENST00000379370.2	AGRN	0	0
ENST00000379370.2	AGRN	0	0
ENSG00000188157.9	AGRN	0	0
ENSG00000188157.9	AGRN	0	0
ENSG00000188157.9	AGRN	0	0
ENST00000379370.2	AGRN	0	0
ENSG00000188157.9	AGRN	0	0
ENSG00000188157.9	AGRN	0	0
ENSG00000188157.9	AGRN	0	0
ENSG00000188157.9	AGRN	0	0
ENST00000412397.2	RP11-465B22.3	0	0
ENSG00000217801.5	RP11-465B22.3	0	0
ENSG00000217801.5	RP11-465B22.3	0	0
ENSG00000217801.5	RP11-465B22.3	0	0
ENSG00000217801.5	RP11-465B22.3	0	0
-	-	0	0
-	-	0	0
ENST00000606993.1	RP11-465B22.8	0	0
ENST00000379198.2	B3GALT6	0	0
ENST00000453732.1	RP5-902P8.10	0	0
ENSG00000230415.1	RP5-902P8.10	0	0
ENST00000379116.5	SCNN1D	0	0
ENST00000379116.5	SCNN1D	0	0
ENST00000379116.5	SCNN1D	0	0
ENST00000379116.5	SCNN1D	0	0
ENST00000379116.5	SCNN1D	0	0
ENST00000379116.5	SCNN1D	0	0
ENSG00000162572.15	SCNN1D	0	0
ENST00000379031.5	PUSL1	0	0
ENST00000343938.4	GLTPD1	0	0
ENSG00000162576.12	MXRA8	0	0
ENSG00000162576.12	MXRA8	0	0
ENSG00000162576.12	MXRA8	0	0
ENSG00000162576.12	MXRA8	0	0
ENST00000477278.2	MXRA8	0	0
ENSG00000162576.12	MXRA8	0	0
-	-	0	0
ENST00000444362.1	RP4-758J18.2	0	0
ENST00000607307.1	RP4-758J18.13	0	0
ENST00000607307.1	RP4-758J18.13	0	0
ENST00000607307.1	RP4-758J18.13	0	0
ENST00000520296.1	ANKRD65	0	0
ENST00000308647.7	ATAD3B	0	0
ENST00000476993.1	VWA1	0	0
ENST00000308647.7	ATAD3B	0	0
ENST00000308647.7	ATAD3B	0	0
ENST00000476993.1	VWA1	0	0
ENSG00000179403.10	VWA1	0	0
-	-	0	0
ENSG00000215915.5	ATAD3C	0	0
ENST00000308647.7	ATAD3B	0	0
ENST00000308647.7	ATAD3B	0	0
ENST00000308647.7	ATAD3B	0	0
ENST00000308647.7	ATAD3B	0	0
ENSG00000160072.15	ATAD3B	0	0
ENST00000308647.7	ATAD3B	0	0
ENSG00000160072.15	ATAD3B	0	0
ENSG00000160072.15	ATAD3B	0	0
ENSG00000160072.15	ATAD3B	0	0
ENSG00000160072.15	ATAD3B	0	0
ENST00000308647.7	ATAD3B	0	0
ENSG00000160072.15	ATAD3B	0	0
ENST00000472194.2	ATAD3B	0	0
ENSG00000160072.15	ATAD3B	0	0
ENSG00000160072.15	ATAD3B	0	0
ENST00000308647.7	ATAD3B	0	0
ENST00000308647.7	ATAD3B	0	0
ENSG00000160072.15	ATAD3B	0	0
ENSG00000160072.15	ATAD3B	0	0
ENSG00000160072.15	ATAD3B	0	0
ENSG00000160072.15	ATAD3B	0	0
ENSG00000160072.15	ATAD3B	0	0
-	-	0	0
-	-	0	0
-	-	0	0
-	-	0	0
ENST00000378756.3	ATAD3A	0	0
ENSG00000197785.9	ATAD3A	0	0
ENST00000366221.2	AL645728.1	0	0
ENST00000366221.2	AL645728.1	0	0
-	-	0	0
-	-	0	0
ENST00000487053.1	MIB2	0	0
ENST00000487053.1	MIB2	0	0
ENST00000487053.1	MIB2	0	0
ENSG00000197530.8	MIB2	0	0
ENST00000487053.1	MIB2	0	0
ENST00000487053.1	MIB2	0	0
ENSG00000189409.8	MMP23B	0	0
ENSG00000227775.3	RP1-283E3.4	0	0
ENSG00000078369.13	GNB1	0	0
-	-	0	0
-	-	0	0
-	-	0	0
ENST00000307786.3	CALML6	0	0
ENST00000378585.4	GABRD	0	0
ENST00000378585.4	GABRD	0	0
ENST00000378567.3	PRKCZ	0	0
ENSG00000067606.11	PRKCZ	0	0
ENSG00000067606.11	PRKCZ	0	0
ENSG00000067606.11	PRKCZ	0	0
ENSG00000067606.11	PRKCZ	0	0
ENSG00000067606.11	PRKCZ	0	0
ENST00000469733.1	C1orf86	0	0
ENST00000487186.1	C1orf86	0	0
ENST00000487186.1	C1orf86	0	0
ENST00000378536.4	SKI	0	1
ENST00000378536.4	SKI	0	1
ENST00000378536.4	SKI	0	1
ENSG00000157933.9	SKI	0	1
-	-	0	0
ENSG00000116151.9	MORN1	0	0
ENST00000605895.1	RER1	0	0
ENST00000306256.9	RER1	0	0
ENSG00000157916.14	RER1	0	0
ENSG00000157916.14	RER1	0	0
ENSG00000157916.14	RER1	0	0
ENST00000449969.1	PLCH2	0	0
ENST00000449969.1	PLCH2	0	0
ENSG00000149527.13	PLCH2	0	0
ENST00000606645.1	RP3-395M20.12	0	0
ENST00000419916.2	FAM213B	0	0
ENST00000378427.1	FAM213B	0	0
ENST00000441472.2	PRDM16	0	0
ENST00000378398.3	PRDM16	0	0
ENST00000378398.3	PRDM16	0	0
ENST00000378398.3	PRDM16	0	0
ENSG00000142611.12	PRDM16	0	0
ENSG00000142611.12	PRDM16	0	0
ENSG00000142611.12	PRDM16	0	0
ENSG00000142611.12	PRDM16	0	0
ENSG00000142611.12	PRDM16	0	0
ENST00000378378.4	ARHGEF16	0	0
ENST00000378378.4	ARHGEF16	0	0
ENST00000378378.4	ARHGEF16	0	0
ENST00000378378.4	ARHGEF16	0	0
ENST00000378378.4	ARHGEF16	0	0
ENST00000378378.4	ARHGEF16	0	0
ENSG00000130762.10	ARHGEF16	0	0
-	-	0	0
ENST00000606489.1	RP11-168F9.2	0	0
ENST00000378344.2	TPRG1L	0	0
ENST00000378295.4	TP73	0	0
ENST00000378295.4	TP73	0	0
ENSG00000078900.10	TP73	0	0
ENSG00000078900.10	TP73	0	0
ENSG00000078900.10	TP73	0	0
ENST00000378295.4	TP73	0	0
ENST00000378295.4	TP73	0	0
ENSG00000078900.10	TP73	0	0
ENST00000444870.2	SMIM1	0	0
-	-	0	0
-	-	0	0
-	-	0	0
ENST00000491998.1	DFFB	0	0
ENST00000378209.3	DFFB	0	0
ENST00000491998.1	DFFB	0	0
ENSG00000169598.11	DFFB	0	0
ENSG00000169598.11	DFFB	0	0
ENSG00000169598.11	DFFB	0	0
ENSG00000236423.1	RP13-15E13.1	0	0
ENSG00000236423.1	RP13-15E13.1	0	0
ENST00000439488.1	RP13-15E13.1	0	0
ENSG00000236423.1	RP13-15E13.1	0	0
ENSG00000236423.1	RP13-15E13.1	0	0
ENSG00000236423.1	RP13-15E13.1	0	0
ENSG00000236423.1	RP13-15E13.1	0	0
ENSG00000236423.1	RP13-15E13.1	0	0
ENST00000439488.1	RP13-15E13.1	0	0
ENSG00000236423.1	RP13-15E13.1	0	0
-	-	0	0
ENST00000378092.1	KCNAB2	0	0
ENSG00000069424.10	KCNAB2	0	0
ENSG00000069424.10	KCNAB2	0	0
ENSG00000069424.10	KCNAB2	0	0
ENSG00000069424.10	KCNAB2	0	0
ENSG00000069424.10	KCNAB2	0	0
ENSG00000069424.10	KCNAB2	0	0
ENSG00000069424.10	KCNAB2	0	0
ENSG00000069424.10	KCNAB2	0	0
ENSG00000069424.10	KCNAB2	0	0
ENSG00000069424.10	KCNAB2	0	0
ENSG00000069424.10	KCNAB2	0	0
ENSG00000069424.10	KCNAB2	0	0
ENSG00000069424.10	KCNAB2	0	0
ENSG00000069424.10	KCNAB2	0	0
ENSG00000069424.10	KCNAB2	0	0
ENSG00000069424.10	KCNAB2	0	0
ENSG00000069424.10	KCNAB2	0	0
ENSG00000069424.10	KCNAB2	0	0
ENST00000352527.1	KCNAB2	0	0
ENST00000164247.1	KCNAB2	0	0
ENST00000164247.1	KCNAB2	0	0
ENSG00000069424.10	KCNAB2	0	0
ENST00000164247.1	KCNAB2	0	0
ENST00000164247.1	KCNAB2	0	0
ENSG00000069424.10	KCNAB2	0	0
ENSG00000069424.10	KCNAB2	0	0
ENSG00000069424.10	KCNAB2	0	0
ENSG00000069424.10	KCNAB2	0	0
ENSG00000069424.10	KCNAB2	0	0
ENSG00000069424.10	KCNAB2	0	0
ENSG00000069424.10	KCNAB2	0	0
ENSG00000069424.10	KCNAB2	0	0
ENSG00000069424.10	KCNAB2	0	0
ENSG00000069424.10	KCNAB2	0	0
ENST00000377939.4	RNF207	0	1
ENSG00000158286.8	RNF207	0	1
ENSG00000158286.8	RNF207	0	1
ENSG00000158286.8	RNF207	0	1
ENSG00000158286.8	RNF207	0	1
ENSG00000158286.8	RNF207	0	1
ENST00000441724.1	LINC00337	0	0
ENST00000441724.1	LINC00337	0	0
ENST00000441724.1	LINC00337	0	0
ENST00000607670.1	RP1-202O8.3	0	0
ENST00000377828.1	ESPN	0	0
ENST00000377828.1	ESPN	0	0
ENST00000377828.1	ESPN	0	0
ENSG00000187017.10	ESPN	0	0
ENSG00000187017.10	ESPN	0	0
ENST00000377828.1	ESPN	0	0
ENSG00000187017.10	ESPN	0	0
ENSG00000187017.10	ESPN	0	0
ENSG00000187017.10	ESPN	0	0
ENSG00000187017.10	ESPN	0	0
ENST00000377674.4	ZBTB48	0	0
ENSG00000204859.7	ZBTB48	0	0
ENSG00000204859.7	ZBTB48	0	0
ENST00000377674.4	ZBTB48	0	0
ENST00000377648.4	PHF13	0	0
ENST00000054650.4	THAP3	0	0
ENST00000054650.4	THAP3	0	0
ENST00000054650.4	THAP3	0	0
ENSG00000041988.11	THAP3	0	0
ENSG00000041988.11	THAP3	0	0
ENST00000303635.7	CAMTA1	0	0
ENST00000461311.1	CAMTA1	0	0
ENST00000476163.1	CAMTA1	0	0
ENST00000303635.7	CAMTA1	0	0
ENST00000303635.7	CAMTA1	0	0
ENST00000303635.7	CAMTA1	0	0
ENSG00000171735.14	CAMTA1	0	0
ENSG00000171735.14	CAMTA1	0	0
ENSG00000171735.14	CAMTA1	0	0
ENSG00000171735.14	CAMTA1	0	0
ENSG00000171735.14	CAMTA1	0	0
ENSG00000171735.14	CAMTA1	0	0
ENSG00000171735.14	CAMTA1	0	0
ENST00000303635.7	CAMTA1	0	0
ENST00000303635.7	CAMTA1	0	0
ENST00000303635.7	CAMTA1	0	0
ENST00000303635.7	CAMTA1	0	0
ENSG00000171735.14	CAMTA1	0	0
ENSG00000171735.14	CAMTA1	0	0
ENST00000054666.6	VAMP3	0	0
ENST00000377532.3	PER3	0	0
ENST00000377532.3	PER3	0	0
ENST00000377532.3	PER3	0	0
ENST00000377532.3	PER3	0	0
ENST00000377532.3	PER3	0	0
ENSG00000049246.10	PER3	0	0
ENST00000377532.3	PER3	0	0
ENST00000377532.3	PER3	0	0
ENST00000377532.3	PER3	0	0
ENSG00000049246.10	PER3	0	0
ENSG00000049246.10	PER3	0	0
ENSG00000049246.10	PER3	0	0
ENSG00000049246.10	PER3	0	0
ENSG00000049246.10	PER3	0	0
ENSG00000049246.10	PER3	0	0
ENSG00000116288.8	PARK7	0	0
ENSG00000116288.8	PARK7	0	0
ENSG00000116288.8	PARK7	0	0
ENST00000493678.1	PARK7	0	0
ENST00000338639.5	PARK7	0	0
ENSG00000116288.8	PARK7	0	0
-	-	0	0
-	-	0	0
ENSG00000116285.8	ERRFI1	0	0
ENSG00000238290.1	RP11-431K24.1	0	0
ENSG00000238290.1	RP11-431K24.1	0	0
ENSG00000238290.1	RP11-431K24.1	0	0
ENST00000445300.1	RP11-431K24.1	0	0
ENST00000445300.1	RP11-431K24.1	0	0
ENSG00000238290.1	RP11-431K24.1	0	0
ENSG00000238290.1	RP11-431K24.1	0	0
ENSG00000238290.1	RP11-431K24.1	0	0
ENSG00000238290.1	RP11-431K24.1	0	0
ENSG00000238290.1	RP11-431K24.1	0	0
ENST00000445300.1	RP11-431K24.1	0	0
ENSG00000238290.1	RP11-431K24.1	0	0
ENSG00000238290.1	RP11-431K24.1	0	0
-	-	0	0
-	-	0	0
ENST00000453364.1	RP11-431K24.2	0	0
ENST00000453364.1	RP11-431K24.2	0	0
ENST00000453364.1	RP11-431K24.2	0	0
-	-	0	0
-	-	0	0
-	-	0	0
ENST00000452982.1	RP11-431K24.3	0	0
ENST00000452982.1	RP11-431K24.3	0	0
ENSG00000227634.1	RP11-431K24.3	0	0
ENST00000471889.1	SLC45A1	0	0
ENST00000471889.1	SLC45A1	0	0
ENSG00000162426.10	SLC45A1	0	0
ENSG00000230679.1	ENO1-AS1	0	0
ENST00000412639.2	RP3-510D11.2	1	1
ENSG00000234546.2	RP3-510D11.2	1	1
ENST00000412639.2	RP3-510D11.2	1	1
ENSG00000234546.2	RP3-510D11.2	1	1
ENSG00000234546.2	RP3-510D11.2	1	1
ENSG00000234546.2	RP3-510D11.2	1	1
ENSG00000234546.2	RP3-510D11.2	1	1
ENST00000437157.2	RP3-510D11.1	0	0
ENST00000437157.2	RP3-510D11.1	0	0
ENSG00000228526.2	RP3-510D11.1	0	0
ENST00000377403.2	H6PD	0	0
ENST00000377403.2	H6PD	0	0
ENSG00000049239.8	H6PD	0	0
ENSG00000049239.8	H6PD	0	0
ENST00000377403.2	H6PD	0	0
ENSG00000049239.8	H6PD	0	0
ENSG00000049239.8	H6PD	0	0
ENSG00000049239.8	H6PD	0	0
ENSG00000049239.8	H6PD	0	0
ENST00000377403.2	H6PD	0	0
ENSG00000049239.8	H6PD	0	0
ENSG00000049239.8	H6PD	0	0
ENST00000328089.6	SPSB1	0	0
ENST00000328089.6	SPSB1	0	0
ENSG00000171621.9	SPSB1	0	0
ENSG00000171621.9	SPSB1	0	0
ENSG00000171621.9	SPSB1	0	0
ENSG00000171621.9	SPSB1	0	0
ENST00000302692.6	SLC25A33	0	0
ENST00000302692.6	SLC25A33	0	0
ENSG00000171612.6	SLC25A33	0	0
ENSG00000171612.6	SLC25A33	0	0
ENSG00000171612.6	SLC25A33	0	0
ENSG00000171612.6	SLC25A33	0	0
ENSG00000171612.6	SLC25A33	0	0
ENSG00000171612.6	SLC25A33	0	0
ENSG00000171612.6	SLC25A33	0	0
ENSG00000171612.6	SLC25A33	0	0
ENSG00000171612.6	SLC25A33	0	0
ENSG00000171612.6	SLC25A33	0	0
ENSG00000171612.6	SLC25A33	0	0
ENSG00000171612.6	SLC25A33	0	0
ENSG00000171612.6	SLC25A33	0	0
ENSG00000171612.6	SLC25A33	0	0
ENSG00000171612.6	SLC25A33	0	0
ENST00000340305.5	TMEM201	0	0
ENST00000340381.6	TMEM201	0	0
ENST00000340381.6	TMEM201	0	0
ENSG00000188807.8	TMEM201	0	0
ENSG00000188807.8	TMEM201	0	0
ENSG00000188807.8	TMEM201	0	0
ENSG00000188807.8	TMEM201	0	0
-	-	0	0
-	-	0	0
ENST00000536656.1	PIK3CD	0	0
ENST00000536656.1	PIK3CD	0	0
ENST00000536656.1	PIK3CD	0	0
ENST00000536656.1	PIK3CD	0	0
ENSG00000228150.1	RP11-84A14.4	0	0
ENST00000377205.1	NMNAT1	0	0
ENSG00000173614.9	NMNAT1	0	0
ENSG00000173614.9	NMNAT1	0	0
ENSG00000173614.9	NMNAT1	0	0
ENSG00000173614.9	NMNAT1	0	0
ENSG00000173614.9	NMNAT1	0	0
ENSG00000173614.9	NMNAT1	0	0
ENSG00000173614.9	NMNAT1	0	0
ENSG00000173614.9	NMNAT1	0	0
ENSG00000173614.9	NMNAT1	0	0
ENSG00000173614.9	NMNAT1	0	0
ENSG00000173614.9	NMNAT1	0	0
ENST00000462686.1	NMNAT1	0	0
ENSG00000173614.9	NMNAT1	0	0
ENSG00000173614.9	NMNAT1	0	0
-	-	0	0
ENST00000294435.7	RBP7	0	0
ENSG00000162444.11	RBP7	0	0
-	-	0	0
-	-	0	0
ENST00000253251.8	UBE4B	0	0
-	-	0	0
-	-	0	0
-	-	0	0
-	-	0	0
ENST00000263934.6	KIF1B	0	0
ENST00000377093.4	KIF1B	0	0
ENST00000377086.1	KIF1B	0	0
ENSG00000054523.12	KIF1B	0	0
ENSG00000054523.12	KIF1B	0	0
ENSG00000054523.12	KIF1B	0	0
ENSG00000054523.12	KIF1B	0	0
ENSG00000054523.12	KIF1B	0	0
ENST00000377086.1	KIF1B	0	0
ENSG00000054523.12	KIF1B	0	0
-	-	0	0
-	-	0	0
ENST00000579866.1	RN7SL721P	0	0
ENST00000579866.1	RN7SL721P	0	0
ENST00000579866.1	RN7SL721P	0	0
ENST00000491493.1	PGD	0	0
ENST00000538557.1	PGD	0	0
ENSG00000142657.16	PGD	0	0
ENSG00000142657.16	PGD	0	0
ENST00000538557.1	PGD	0	0
ENST00000538557.1	PGD	0	0
ENST00000309048.3	APITD1	0	0
ENST00000477755.1	APITD1	0	0
ENSG00000251503.3	APITD1-CORT	0	0
ENSG00000251503.3	APITD1-CORT	0	0
ENSG00000251503.3	APITD1-CORT	0	0
ENST00000377049.3	CORT	0	0
ENST00000356607.4	PEX14	0	0
ENSG00000142655.8	PEX14	0	0
ENSG00000142655.8	PEX14	0	0
ENSG00000142655.8	PEX14	0	0
ENSG00000142655.8	PEX14	0	0
ENSG00000142655.8	PEX14	0	0
ENSG00000142655.8	PEX14	0	0
ENSG00000142655.8	PEX14	0	0
ENSG00000142655.8	PEX14	0	0
ENSG00000142655.8	PEX14	0	0
ENSG00000142655.8	PEX14	0	0
ENSG00000142655.8	PEX14	0	0
ENSG00000142655.8	PEX14	0	0
ENSG00000142655.8	PEX14	0	0
ENST00000356607.4	PEX14	0	0
ENSG00000142655.8	PEX14	0	0
ENSG00000142655.8	PEX14	0	0
ENSG00000142655.8	PEX14	0	0
ENST00000473869.1	TARDBP	0	0
ENST00000473869.1	TARDBP	0	0
ENST00000473869.1	TARDBP	0	0
ENST00000473869.1	TARDBP	0	0
ENST00000607145.1	RP4-635E18.8	0	0
ENST00000400897.3	MASP2	0	0
-	-	0	0
-	-	0	0
-	-	0	0
ENSG00000230337.1	RP4-635E18.6	0	0
ENST00000376810.5	UBIAD1	0	0
ENST00000483738.1	UBIAD1	0	0
ENSG00000120942.9	UBIAD1	0	0
ENSG00000120942.9	UBIAD1	0	0
ENSG00000120942.9	UBIAD1	0	0
ENSG00000120942.9	UBIAD1	0	0
ENSG00000120942.9	UBIAD1	0	0
ENSG00000120942.9	UBIAD1	0	0
ENST00000486588.2	UBIAD1	0	0
-	-	0	0
-	-	0	0
-	-	0	0
-	-	0	0
-	-	0	0
-	-	0	0
-	-	0	0
-	-	0	0
ENST00000389575.3	PTCHD2	0	0
ENST00000389575.3	PTCHD2	0	0
ENSG00000204624.6	PTCHD2	0	0
ENSG00000204624.6	PTCHD2	0	0
ENST00000389575.3	PTCHD2	0	0
ENSG00000204624.6	PTCHD2	0	0
ENST00000389575.3	PTCHD2	0	0
ENST00000389575.3	PTCHD2	0	0
ENST00000389575.3	PTCHD2	0	0
ENST00000376762.4	FBXO44	0	0
ENST00000251547.5	FBXO44	0	0
ENST00000376753.4	FBXO6	0	0
ENSG00000116670.10	MAD2L2	0	0
ENST00000294485.5	DRAXIN	0	0
ENSG00000162490.6	DRAXIN	0	0
ENSG00000162490.6	DRAXIN	0	0
ENSG00000162490.6	DRAXIN	0	0
ENSG00000162490.6	DRAXIN	0	0
ENSG00000162490.6	DRAXIN	0	0
ENSG00000162490.6	DRAXIN	0	0
ENSG00000162490.6	DRAXIN	0	0
ENSG00000162490.6	DRAXIN	0	0
ENSG00000162490.6	DRAXIN	0	0
ENST00000314340.5	AGTRAP	0	0
ENSG00000177674.11	AGTRAP	0	0
ENSG00000177674.11	AGTRAP	0	0
ENSG00000177674.11	AGTRAP	0	0
ENSG00000177674.11	AGTRAP	0	0
ENST00000346436.6	CLCN6	0	0
ENST00000346436.6	CLCN6	0	0
ENST00000312413.6	CLCN6	0	0
ENST00000346436.6	CLCN6	0	0
ENSG00000011021.17	CLCN6	0	0
ENSG00000011021.17	CLCN6	0	0
ENSG00000011021.17	CLCN6	0	0
ENSG00000011021.17	CLCN6	0	0
ENSG00000011021.17	CLCN6	0	0
ENST00000346436.6	CLCN6	0	0
ENSG00000011021.17	CLCN6	0	0
ENSG00000011021.17	CLCN6	0	0
ENSG00000011021.17	CLCN6	0	0
ENSG00000011021.17	CLCN6	0	0
ENSG00000011021.17	CLCN6	0	0
ENSG00000011021.17	CLCN6	0	0
ENST00000400892.2	NPPA-AS1	0	0
ENST00000446542.1	NPPA-AS1	0	0
ENSG00000242349.1	NPPA-AS1	0	0
ENSG00000242349.1	NPPA-AS1	0	0
ENST00000438808.1	RP5-934G17.6	0	0
ENST00000362477.1	RNU5E-1	0	0
-	-	0	0
ENST00000376369.3	PLOD1	0	0
ENSG00000083444.12	PLOD1	0	0
ENSG00000083444.12	PLOD1	0	0
ENSG00000083444.12	PLOD1	0	0
ENSG00000083444.12	PLOD1	0	0
ENSG00000083444.12	PLOD1	0	0
ENSG00000083444.12	PLOD1	0	0
ENSG00000083444.12	PLOD1	0	0
ENSG00000083444.12	PLOD1	0	0
ENST00000376369.3	PLOD1	0	0
ENSG00000083444.12	PLOD1	0	0
ENSG00000083444.12	PLOD1	0	0
-	-	0	0
-	-	0	0
ENST00000235329.5	MFN2	0	0
ENST00000235329.5	MFN2	0	0
ENSG00000116688.12	MFN2	0	0
ENSG00000116688.12	MFN2	0	0
ENSG00000116688.12	MFN2	0	0
ENST00000235329.5	MFN2	0	0
ENST00000235329.5	MFN2	0	0
ENST00000235329.5	MFN2	0	0
ENST00000235332.4	MIIP	0	0
ENST00000235332.4	MIIP	0	0
ENST00000235332.4	MIIP	0	0
ENST00000235332.4	MIIP	0	0
ENSG00000116691.6	MIIP	0	0
ENSG00000120949.10	TNFRSF8	0	0
ENSG00000028137.12	TNFRSF1B	0	0
ENST00000358136.3	VPS13D	0	0
ENST00000358136.3	VPS13D	0	0
ENST00000358136.3	VPS13D	0	0
ENST00000358136.3	VPS13D	0	0
ENST00000358136.3	VPS13D	0	0
ENSG00000048707.9	VPS13D	0	0
ENSG00000048707.9	VPS13D	0	0
-	-	0	0
-	-	0	0
ENSG00000215909.3	RP4-597A16.3	0	0
ENST00000235372.7	PRDM2	0	0
ENST00000235372.7	PRDM2	0	0
ENST00000235372.7	PRDM2	0	0
ENST00000235372.7	PRDM2	0	0
ENSG00000116731.18	PRDM2	0	0
ENSG00000116731.18	PRDM2	0	0
ENST00000235372.7	PRDM2	0	0
ENST00000235372.7	PRDM2	0	0
ENSG00000116731.18	PRDM2	0	0
ENSG00000116731.18	PRDM2	0	0
ENSG00000116731.18	PRDM2	0	0
ENSG00000116731.18	PRDM2	0	0
ENSG00000116731.18	PRDM2	0	0
ENSG00000116731.18	PRDM2	0	0
ENSG00000116731.18	PRDM2	0	0
ENSG00000116731.18	PRDM2	0	0
ENSG00000116731.18	PRDM2	0	0
ENSG00000116731.18	PRDM2	0	0
ENSG00000116731.18	PRDM2	0	0
ENSG00000116731.18	PRDM2	0	0
ENSG00000116731.18	PRDM2	0	0
ENSG00000116731.18	PRDM2	0	0
ENSG00000116731.18	PRDM2	0	0
ENSG00000116731.18	PRDM2	0	0
ENSG00000116731.18	PRDM2	0	0
ENSG00000116731.18	PRDM2	0	0
ENSG00000116731.18	PRDM2	0	0
ENSG00000116731.18	PRDM2	0	0
-	-	0	0
-	-	0	0
ENST00000361144.5	KAZN	0	0
ENST00000376030.2	KAZN	0	0
ENSG00000189337.11	KAZN	0	0
ENSG00000189337.11	KAZN	0	0
ENSG00000189337.11	KAZN	0	0
ENSG00000189337.11	KAZN	0	0
ENSG00000189337.11	KAZN	0	0
ENSG00000189337.11	KAZN	0	0
ENST00000376030.2	KAZN	0	0
ENSG00000189337.11	KAZN	0	0
ENSG00000189337.11	KAZN	0	0
ENST00000376014.3	TMEM51	0	0
ENST00000376008.2	TMEM51	0	0
ENST00000400796.3	TMEM51	0	0
-	-	0	0
-	-	0	0
-	-	0	0
ENST00000375999.3	FHAD1	0	0
ENST00000375999.3	FHAD1	0	0
ENST00000375999.3	FHAD1	0	0
ENSG00000142621.15	FHAD1	0	0
ENSG00000142621.15	FHAD1	0	0
ENSG00000142621.15	FHAD1	0	0
ENSG00000142621.15	FHAD1	0	0
ENST00000375999.3	FHAD1	0	0
ENST00000375999.3	FHAD1	0	0
ENSG00000142621.15	FHAD1	0	0
ENSG00000142621.15	FHAD1	0	0
ENSG00000142621.15	FHAD1	0	0
ENSG00000142621.15	FHAD1	0	0
ENST00000375999.3	FHAD1	0	0
ENST00000375999.3	FHAD1	0	0
ENSG00000142621.15	FHAD1	0	0
ENSG00000142621.15	FHAD1	0	0
ENSG00000142621.15	FHAD1	0	0
ENSG00000142621.15	FHAD1	0	0
ENSG00000142621.15	FHAD1	0	0
ENSG00000142621.15	FHAD1	0	0
ENSG00000142621.15	FHAD1	0	0
ENSG00000142621.15	FHAD1	0	0
ENSG00000142621.15	FHAD1	0	0
ENST00000375999.3	FHAD1	0	0
ENST00000375999.3	FHAD1	0	0
ENST00000375999.3	FHAD1	0	0
ENSG00000142621.15	FHAD1	0	0
ENSG00000142621.15	FHAD1	0	0
ENSG00000142621.15	FHAD1	0	0
ENSG00000142621.15	FHAD1	0	0
ENSG00000142621.15	FHAD1	0	0
ENSG00000142621.15	FHAD1	0	0
ENSG00000142621.15	FHAD1	0	0
ENSG00000142621.15	FHAD1	0	0
ENSG00000142621.15	FHAD1	0	0
ENSG00000142621.15	FHAD1	0	0
ENSG00000142621.15	FHAD1	0	0
ENSG00000142621.15	FHAD1	0	0
ENSG00000142621.15	FHAD1	0	0
ENSG00000228140.1	RP3-467K16.4	0	0
ENSG00000142621.15	FHAD1	0	0
ENST00000375980.4	EFHD2	0	0
ENST00000445566.1	EFHD2	0	0
ENST00000445566.1	EFHD2	0	0
ENSG00000142634.8	EFHD2	0	0
ENSG00000162438.7	CTRC	0	0
ENST00000475133.1	DNAJC16	0	0
ENST00000475133.1	DNAJC16	0	0
ENSG00000116138.8	DNAJC16	0	0
ENSG00000116138.8	DNAJC16	0	0
ENSG00000116138.8	DNAJC16	0	0
ENSG00000116138.8	DNAJC16	0	0
ENSG00000116138.8	DNAJC16	0	0
ENSG00000235084.2	CHCHD2P6	0	0
ENST00000480945.1	DDI2	0	0
ENST00000375799.3	PLEKHM2	0	0
ENST00000375799.3	PLEKHM2	0	0
ENST00000375799.3	PLEKHM2	0	0
ENST00000489568.1	SLC25A34	0	0
ENSG00000162461.7	SLC25A34	0	0
ENSG00000162461.7	SLC25A34	0	0
ENST00000375771.1	FBLIM1	0	0
ENST00000375771.1	FBLIM1	0	0
ENST00000375771.1	FBLIM1	0	0
ENSG00000162458.8	FBLIM1	0	0
ENST00000509138.1	FBLIM1	0	0
ENST00000431782.1	RP11-169K16.6	0	0
-	-	0	0
ENSG00000178715.7	RP11-169K16.8	0	0
ENST00000317122.1	RP11-169K16.9	0	0
ENST00000375759.3	SPEN	0	0
ENST00000375759.3	SPEN	0	0
ENSG00000065526.6	SPEN	0	0
ENSG00000065526.6	SPEN	0	0
ENST00000375759.3	SPEN	0	0
ENST00000375667.3	CLCNKB	0	0
ENST00000375679.4	CLCNKB	0	0
ENST00000375667.3	CLCNKB	0	0
ENSG00000227959.1	RP11-276H7.2	0	0
ENST00000426353.1	RP11-276H7.3	0	0
ENST00000426353.1	RP11-276H7.3	0	0
ENSG00000227959.1	RP11-276H7.2	0	0
ENST00000426353.1	RP11-276H7.3	0	0
ENST00000426353.1	RP11-276H7.3	0	0
ENSG00000224621.1	RP11-276H7.3	0	0
ENST00000426353.1	RP11-276H7.3	0	0
ENSG00000224621.1	RP11-276H7.3	0	0
-	-	0	0
-	-	0	0
-	-	0	0
-	-	0	0
-	-	0	0
ENSG00000055070.12	SZRD1	0	0
ENST00000475078.1	SZRD1	0	0
ENSG00000055070.12	SZRD1	0	0
ENST00000401089.3	SZRD1	0	0
ENST00000492354.1	SZRD1	0	0
ENST00000401088.4	SZRD1	0	0
ENST00000496239.1	NECAP2	0	0
ENST00000492095.1	NECAP2	0	0
ENST00000337132.5	NECAP2	0	0
ENSG00000157191.15	NECAP2	0	0
ENSG00000157191.15	NECAP2	0	0
ENSG00000157191.15	NECAP2	0	0
ENSG00000157191.15	NECAP2	0	0
ENSG00000226029.1	RP4-798A10.2	0	0
ENSG00000226029.1	RP4-798A10.2	0	0
ENST00000457898.1	RP4-798A10.2	0	0
-	-	0	0
-	-	0	0
-	-	0	0
-	-	0	0
ENST00000562878.1	RP4-798A10.7	0	0
ENSG00000224174.2	RP4-798A10.4	0	0
-	-	0	0
ENST00000412962.1	CROCCP2	0	0
ENST00000362058.2	CROCCP2	0	0
ENST00000362058.2	CROCCP2	0	0
ENST00000362058.2	CROCCP2	0	0
ENST00000362058.2	CROCCP2	0	0
ENST00000334429.5	MST1P2	0	0
ENST00000334429.5	MST1P2	0	0
ENST00000334429.5	MST1P2	0	0
ENSG00000186301.7	MST1P2	0	0
-	-	0	0
-	-	0	0
ENSG00000268869.1	ESPNP	0	0
ENST00000492551.1	ESPNP	0	0
-	-	0	0
ENSG00000058453.12	CROCC	0	0
ENST00000414128.1	RP11-108M9.2	0	0
ENST00000414128.1	RP11-108M9.2	0	0
ENSG00000058453.12	CROCC	0	0
ENSG00000058453.12	CROCC	0	0
ENSG00000058453.12	CROCC	0	0
ENSG00000058453.12	CROCC	0	0
ENSG00000058453.12	CROCC	0	0
ENSG00000058453.12	CROCC	0	0
ENSG00000058453.12	CROCC	0	0
ENST00000375541.5	CROCC	0	0
ENSG00000058453.12	CROCC	0	0
ENSG00000058453.12	CROCC	0	0
ENST00000375541.5	CROCC	0	0
ENSG00000058453.12	CROCC	0	0
ENSG00000058453.12	CROCC	0	0
ENST00000375541.5	CROCC	0	0
ENSG00000058453.12	CROCC	0	0
ENSG00000058453.12	CROCC	0	0
ENSG00000058453.12	CROCC	0	0
ENSG00000058453.12	CROCC	0	0
ENST00000375541.5	CROCC	0	0
ENST00000375541.5	CROCC	0	0
ENSG00000142623.8	PADI1	0	0
ENST00000375460.3	PADI3	0	0
ENST00000375460.3	PADI3	0	0
ENST00000375460.3	PADI3	0	0
ENST00000375460.3	PADI3	0	0
ENST00000375460.3	PADI3	0	0
ENSG00000142619.4	PADI3	0	0
ENSG00000142619.4	PADI3	0	0
ENSG00000142619.4	PADI3	0	0
ENST00000452522.1	ARHGEF10L	0	0
ENST00000361221.3	ARHGEF10L	0	0
ENSG00000074964.12	ARHGEF10L	0	0
ENSG00000074964.12	ARHGEF10L	0	0
ENSG00000074964.12	ARHGEF10L	0	0
ENSG00000074964.12	ARHGEF10L	0	0
ENSG00000074964.12	ARHGEF10L	0	0
ENSG00000074964.12	ARHGEF10L	0	0
ENSG00000074964.12	ARHGEF10L	0	0
ENSG00000074964.12	ARHGEF10L	0	0
ENSG00000074964.12	ARHGEF10L	0	0
ENSG00000074964.12	ARHGEF10L	0	0
ENSG00000074964.12	ARHGEF10L	0	0
ENST00000361221.3	ARHGEF10L	0	0
ENSG00000074964.12	ARHGEF10L	0	0
ENSG00000074964.12	ARHGEF10L	0	0
ENST00000361221.3	ARHGEF10L	0	0
ENSG00000074964.12	ARHGEF10L	0	0
ENSG00000074964.12	ARHGEF10L	0	0
ENST00000375406.1	ACTL8	0	0
ENST00000375406.1	ACTL8	0	0
ENST00000400664.1	KLHDC7A	0	0
ENST00000400664.1	KLHDC7A	0	0
ENST00000400664.1	KLHDC7A	0	0
ENSG00000230424.1	RP1-43E13.2	0	0
ENST00000330263.4	MRTO4	0	0
ENST00000330263.4	MRTO4	0	0
ENST00000457194.2	AKR7L	0	0
ENST00000375155.3	PQLC2	0	0
ENST00000375155.3	PQLC2	0	0
ENST00000375155.3	PQLC2	0	0
ENST00000375155.3	PQLC2	0	0
ENST00000375155.3	PQLC2	0	0
ENST00000375155.3	PQLC2	0	0
ENST00000375155.3	PQLC2	0	0
-	-	0	0
-	-	0	0
-	-	0	0
-	-	0	0
ENST00000322753.6	MINOS1	0	0
ENST00000602384.1	MINOS1-NBL1	0	0
ENSG00000270136.1	MINOS1-NBL1	0	0
ENSG00000270136.1	MINOS1-NBL1	0	0
ENST00000602384.1	MINOS1-NBL1	0	0
ENSG00000270136.1	MINOS1-NBL1	0	0
ENSG00000270136.1	MINOS1-NBL1	0	0
ENSG00000158748.3	HTR6	0	0
ENSG00000158748.3	HTR6	0	0
ENSG00000158748.3	HTR6	0	0
ENST00000375120.3	OTUD3	0	0
ENST00000375120.3	OTUD3	0	0
ENSG00000162545.5	CAMK2N1	0	0
ENST00000375071.3	CDA	0	0
ENST00000321556.4	PINK1	0	0
ENST00000321556.4	PINK1	0	0
ENSG00000117245.8	KIF17	0	0
ENST00000375044.1	KIF17	0	0
ENST00000375044.1	KIF17	0	0
-	-	0	0
ENST00000486095.1	PPP1R11P1	0	0
ENSG00000187952.8	HS6ST1P1	0	0
ENSG00000187952.8	HS6ST1P1	0	0
ENST00000436658.1	CROCCP5	0	0
ENST00000478653.2	NBPF3	0	0
ENST00000434838.2	NBPF3	0	0
ENST00000434838.2	NBPF3	0	0
ENSG00000142794.14	NBPF3	0	0
ENSG00000142794.14	NBPF3	0	0
ENSG00000142794.14	NBPF3	0	0
ENSG00000142794.14	NBPF3	0	0
ENSG00000142794.14	NBPF3	0	0
ENST00000318220.6	NBPF3	0	0
ENST00000434838.2	NBPF3	0	0
ENST00000434838.2	NBPF3	0	0
ENST00000434838.2	NBPF3	0	0
ENSG00000142794.14	NBPF3	0	0
ENSG00000142794.14	NBPF3	0	0
ENST00000434838.2	NBPF3	0	0
ENST00000434838.2	NBPF3	0	0
ENST00000374840.3	ALPL	0	0
ENSG00000162551.9	ALPL	0	0
ENST00000416769.1	LINC00339	0	0
ENSG00000218510.3	LINC00339	0	0
ENSG00000218510.3	LINC00339	0	0
ENSG00000218510.3	LINC00339	0	0
ENST00000344548.3	CDC42	0	0
ENST00000400259.1	CDC42	0	0
ENSG00000070831.11	CDC42	0	0
ENST00000344548.3	CDC42	0	0
ENST00000344548.3	CDC42	0	0
ENSG00000070831.11	CDC42	0	0
ENSG00000070831.11	CDC42	0	0
ENSG00000070831.11	CDC42	0	0
-	-	0	0
-	-	0	0
ENST00000606754.1	RP1-224A6.9	0	0
ENST00000606754.1	RP1-224A6.9	0	0
ENST00000606754.1	RP1-224A6.9	0	0
-	-	0	0
-	-	0	0
-	-	0	0
-	-	0	0
-	-	0	0
-	-	0	0
-	-	0	0
ENST00000290167.6	WNT4	0	0
ENST00000290167.6	WNT4	0	0
ENST00000290167.6	WNT4	0	0
ENST00000290167.6	WNT4	0	0
ENSG00000162552.10	WNT4	0	0
-	-	0	0
-	-	0	0
-	-	0	0
-	-	0	0
-	-	0	0
-	-	0	0
-	-	0	0
-	-	0	0
ENST00000404138.1	ZBTB40	0	0
ENST00000375647.4	ZBTB40	0	0
ENST00000404138.1	ZBTB40	0	0
ENST00000404138.1	ZBTB40	0	0
ENST00000404138.1	ZBTB40	0	0
ENSG00000184677.12	ZBTB40	0	0
ENSG00000184677.12	ZBTB40	0	0
ENSG00000184677.12	ZBTB40	0	0
ENST00000404138.1	ZBTB40	0	0
ENST00000404138.1	ZBTB40	0	0
ENST00000404138.1	ZBTB40	0	0
ENST00000404138.1	ZBTB40	0	0
ENSG00000184677.12	ZBTB40	0	0
-	-	0	0
-	-	0	0
-	-	0	0
-	-	0	0
ENSG00000070886.6	EPHA8	0	0
ENST00000374630.3	EPHB2	0	0
ENST00000400191.3	EPHB2	0	0
ENSG00000133216.12	EPHB2	0	0
ENSG00000133216.12	EPHB2	0	0
ENSG00000133216.12	EPHB2	0	0
ENSG00000133216.12	EPHB2	0	0
ENSG00000133216.12	EPHB2	0	0
ENSG00000133216.12	EPHB2	0	0
ENSG00000133216.12	EPHB2	0	0
ENSG00000133216.12	EPHB2	0	0
ENSG00000133216.12	EPHB2	0	0
ENSG00000133216.12	EPHB2	0	0
ENSG00000133216.12	EPHB2	0	0
ENSG00000133216.12	EPHB2	0	0
ENSG00000133216.12	EPHB2	0	0
ENSG00000133216.12	EPHB2	0	0
ENSG00000133216.12	EPHB2	0	0
ENSG00000133216.12	EPHB2	0	0
ENST00000610135.1	RP1-74M1.3	0	0
ENST00000610135.1	RP1-74M1.3	0	0
ENST00000610135.1	RP1-74M1.3	0	0
ENST00000400181.4	KDM1A	0	0
ENST00000356634.3	KDM1A	0	0
ENST00000400181.4	KDM1A	0	0
ENSG00000004487.11	KDM1A	0	0
ENST00000400181.4	KDM1A	0	0
ENST00000442089.1	RP5-1057J7.1	0	0
ENST00000335648.3	C1orf213	0	0
ENST00000335648.3	C1orf213	0	0
ENST00000374550.3	RPL11	0	0
ENSG00000142676.8	RPL11	0	0
-	-	0	0
-	-	0	0
ENST00000366398.2	RP5-886K2.1	0	0
-	-	0	0
-	-	0	0
-	-	0	0
-	-	0	0
-	-	0	0
-	-	0	0
-	-	0	0
-	-	0	0
-	-	0	0
-	-	0	0
ENST00000466184.2	RN7SL532P	0	0
-	-	0	0
ENST00000418390.2	TCEB3	0	0
ENST00000418390.2	TCEB3	0	0
ENST00000418390.2	TCEB3	0	0
ENST00000246151.4	PITHD1	0	0
ENST00000246151.4	PITHD1	0	0
ENST00000246151.4	PITHD1	0	0
ENSG00000057757.5	PITHD1	0	0
ENSG00000057757.5	PITHD1	0	0
ENSG00000057757.5	PITHD1	0	0
ENST00000246151.4	PITHD1	0	0
ENSG00000057757.5	PITHD1	0	0
ENST00000374514.3	LYPLA2	0	0
ENST00000374514.3	LYPLA2	0	0
ENSG00000011009.6	LYPLA2	0	0
ENST00000334351.7	PNRC2	0	0
ENST00000579103.1	PNRC2	0	0
ENST00000374468.1	PNRC2	0	0
ENSG00000142661.14	MYOM3	0	0
-	-	0	0
-	-	0	0
-	-	0	0
ENST00000270800.1	IL22RA1	0	0
ENST00000361548.4	GRHL3	0	0
ENSG00000158055.11	GRHL3	0	0
ENST00000361548.4	GRHL3	0	0
ENST00000374399.4	NIPAL3	0	0
ENSG00000001461.12	NIPAL3	0	0
ENSG00000001461.12	NIPAL3	0	0
ENST00000003912.3	NIPAL3	0	0
ENST00000003912.3	NIPAL3	0	0
ENSG00000001461.12	NIPAL3	0	0
ENST00000374395.4	RCAN3	0	0
ENST00000374395.4	RCAN3	0	0
ENSG00000117602.7	RCAN3	0	0
ENSG00000117602.7	RCAN3	0	0
ENSG00000117602.7	RCAN3	0	0
ENST00000374392.2	NCMAP	0	0
ENST00000374392.2	NCMAP	0	0
ENSG00000184454.6	NCMAP	0	0
ENST00000447431.2	SRRM1	0	0
ENST00000447431.2	SRRM1	0	0
ENST00000447431.2	SRRM1	0	0
ENST00000447431.2	SRRM1	0	0
ENST00000447431.2	SRRM1	0	0
ENST00000447431.2	SRRM1	0	0
ENST00000447431.2	SRRM1	0	0
ENST00000447431.2	SRRM1	0	0
ENSG00000133226.12	SRRM1	0	0
ENST00000374379.4	CLIC4	0	0
ENSG00000169504.10	CLIC4	0	0
ENSG00000169504.10	CLIC4	0	0
ENST00000399916.1	RUNX3	0	0
ENST00000399916.1	RUNX3	0	0
ENST00000399916.1	RUNX3	0	0
ENST00000399916.1	RUNX3	0	0
ENST00000456316.1	RP11-84D1.1	0	0
ENST00000456316.1	RP11-84D1.1	0	0
-	-	0	0
-	-	0	0
ENST00000374358.4	TMEM50A	0	0
ENST00000374358.4	TMEM50A	0	0
ENSG00000183726.6	TMEM50A	0	0
ENSG00000183726.6	TMEM50A	0	0
ENSG00000183726.6	TMEM50A	0	0
ENSG00000183726.6	TMEM50A	0	0
ENST00000374343.4	TMEM57	0	0
ENST00000374338.4	LDLRAP1	0	0
ENST00000374338.4	LDLRAP1	0	0
ENSG00000157978.7	LDLRAP1	0	0
ENSG00000157978.7	LDLRAP1	0	0
ENSG00000157978.7	LDLRAP1	0	0
ENSG00000157978.7	LDLRAP1	0	0
ENSG00000157978.7	LDLRAP1	0	0
-	-	0	0
-	-	0	0
-	-	0	0
ENST00000412797.1	RP11-70P17.1	0	0
ENST00000412797.1	RP11-70P17.1	0	0
ENSG00000225643.1	RP11-70P17.1	0	0
-	-	0	0
-	-	0	0
-	-	0	0
-	-	0	0
-	-	0	0
-	-	0	0
-	-	0	0
-	-	0	0
ENST00000374332.4	MAN1C1	0	0
ENST00000263979.3	MAN1C1	0	0
ENST00000354177.4	SEPN1	0	0
ENST00000354177.4	SEPN1	0	0
ENST00000354177.4	SEPN1	0	0
ENST00000374303.2	MTFR1L	0	0
ENSG00000117640.13	MTFR1L	0	0
ENSG00000117640.13	MTFR1L	0	0
ENSG00000236528.1	RP1-125I3.2	0	0
ENST00000426559.2	STMN1	0	0
ENSG00000175087.5	PDIK1L	0	0
ENST00000374269.1	PDIK1L	0	0
ENST00000374271.4	PDIK1L	0	0
ENSG00000197245.4	FAM110D	0	0
ENST00000374266.5	ZNF593	0	0
ENSG00000142684.7	ZNF593	0	0
ENSG00000142684.7	ZNF593	0	0
-	-	0	0
ENST00000361530.6	CNKSR1	0	0
ENST00000361530.6	CNKSR1	0	0
ENST00000361530.6	CNKSR1	0	0
ENST00000361530.6	CNKSR1	0	0
ENST00000361530.6	CNKSR1	0	0
ENSG00000142675.13	CNKSR1	0	0
ENSG00000142675.13	CNKSR1	0	0
ENST00000476272.2	CEP85	0	0
ENSG00000130695.9	CEP85	0	0
ENSG00000130695.9	CEP85	0	0
-	-	0	0
ENST00000254231.4	LIN28A	0	0
ENSG00000131914.6	LIN28A	0	0
ENST00000434391.2	DHDDS	0	0
ENST00000434391.2	DHDDS	0	0
ENST00000434391.2	DHDDS	0	0
ENSG00000198830.6	HMGN2	0	0
ENSG00000198830.6	HMGN2	0	0
ENST00000374168.2	RPS6KA1	0	0
ENSG00000117676.9	RPS6KA1	0	0
ENSG00000117676.9	RPS6KA1	0	0
ENSG00000117676.9	RPS6KA1	0	0
ENSG00000117676.9	RPS6KA1	0	0
-	-	0	0
ENST00000324856.7	ARID1A	0	0
ENST00000324856.7	ARID1A	0	0
ENSG00000117713.13	ARID1A	0	0
ENST00000430799.2	ARID1A	0	0
ENST00000324856.7	ARID1A	0	0
ENSG00000117713.13	ARID1A	0	0
ENSG00000060642.6	PIGV	0	0
ENST00000449950.2	PIGV	0	0
ENST00000078527.4	PIGV	0	0
ENST00000374145.1	PIGV	0	0
ENSG00000060642.6	PIGV	0	0
ENSG00000060642.6	PIGV	0	0
ENSG00000060642.6	PIGV	0	0
-	-	0	0
ENST00000374142.4	ZDHHC18	0	0
ENST00000374142.4	ZDHHC18	0	0
ENSG00000204160.7	ZDHHC18	0	0
ENST00000339276.4	SFN	0	0
ENSG00000090273.9	NUDC	0	0
ENSG00000090273.9	NUDC	0	0
ENST00000321265.5	NUDC	0	0
ENST00000310055.5	RP11-344H11.4	0	0
-	-	0	0
-	-	0	0
-	-	0	0
-	-	0	0
-	-	0	0
ENSG00000172746.6	RP11-344H11.4	0	0
ENST00000522111.2	TRNP1	0	0
ENST00000531285.1	TRNP1	0	0
ENSG00000253368.3	TRNP1	0	0
ENSG00000253368.3	TRNP1	0	0
ENSG00000253368.3	TRNP1	0	0
ENSG00000253368.3	TRNP1	0	0
ENSG00000253368.3	TRNP1	0	0
-	-	0	0
-	-	0	0
-	-	0	0
ENST00000449818.1	NPM1P39	0	0
ENST00000449818.1	NPM1P39	0	0
ENST00000438350.2	SNRPEP7	0	0
ENST00000319394.3	WDTC1	0	0
ENST00000319394.3	WDTC1	0	0
ENST00000319394.3	WDTC1	0	0
ENST00000319394.3	WDTC1	0	0
ENST00000319394.3	WDTC1	0	0
ENST00000319394.3	WDTC1	0	0
ENST00000319394.3	WDTC1	0	0
ENSG00000142784.11	WDTC1	0	0
ENSG00000243659.1	RP11-4K3__A.3	0	0
ENST00000374076.4	TMEM222	0	0
ENST00000486082.1	TMEM222	0	0
ENST00000464720.1	TMEM222	0	0
ENST00000486082.1	TMEM222	0	0
ENSG00000186501.10	TMEM222	0	0
ENST00000318074.5	SYTL1	0	0
ENSG00000142765.13	SYTL1	0	0
ENSG00000142765.13	SYTL1	0	0
ENSG00000142765.13	SYTL1	0	0
ENSG00000142765.13	SYTL1	0	0
ENST00000374024.3	GPR3	0	0
ENSG00000181773.6	GPR3	0	0
ENST00000247087.5	AHDC1	0	0
ENST00000433132.1	RP1-159A19.3	0	0
ENST00000373949.1	FAM76A	0	0
ENST00000010299.6	FAM76A	0	0
ENST00000010299.6	FAM76A	0	0
ENSG00000009780.11	FAM76A	0	0
ENST00000373943.4	STX12	0	0
ENSG00000117758.9	STX12	0	0
ENST00000373943.4	STX12	0	0
ENST00000373931.4	PPP1R8	0	0
ENSG00000117751.13	PPP1R8	0	0
ENSG00000117751.13	PPP1R8	0	0
ENST00000373931.4	PPP1R8	0	0
ENST00000373931.4	PPP1R8	0	0
ENSG00000117751.13	PPP1R8	0	0
-	-	0	0
-	-	0	0
-	-	0	0
ENST00000373921.3	THEMIS2	0	0
ENST00000328928.7	THEMIS2	0	0
ENST00000548116.1	SMPDL3B	0	0
ENST00000373894.3	SMPDL3B	0	0
ENST00000373888.4	SMPDL3B	0	0
ENSG00000130768.10	SMPDL3B	0	0
ENSG00000130768.10	SMPDL3B	0	0
ENSG00000130768.10	SMPDL3B	0	0
ENSG00000130768.10	SMPDL3B	0	0
ENSG00000130768.10	SMPDL3B	0	0
ENSG00000130768.10	SMPDL3B	0	0
ENSG00000130768.10	SMPDL3B	0	0
ENST00000548116.1	SMPDL3B	0	0
ENST00000548116.1	SMPDL3B	0	0
ENSG00000130768.10	SMPDL3B	0	0
ENSG00000130768.10	SMPDL3B	0	0
ENST00000373884.5	XKR8	0	0
ENSG00000158156.7	XKR8	0	0
ENSG00000158156.7	XKR8	0	0
ENST00000373884.5	XKR8	0	0
ENSG00000158156.7	XKR8	0	0
ENST00000373884.5	XKR8	0	0
ENST00000373884.5	XKR8	0	0
ENST00000335514.5	ATPIF1	0	0
ENST00000253063.3	SESN2	0	0
ENSG00000130766.4	SESN2	0	0
ENST00000373842.4	MED18	0	0
ENSG00000130772.9	MED18	0	0
ENST00000373839.3	PHACTR4	0	0
ENST00000493669.1	PHACTR4	0	0
ENST00000493669.1	PHACTR4	0	0
ENSG00000204138.8	PHACTR4	0	0
ENSG00000204138.8	PHACTR4	0	0
ENST00000413987.1	SNHG3	0	0
ENST00000437681.1	SNHG3	0	0
ENSG00000180198.11	RCC1	0	0
ENST00000373833.6	RCC1	0	0
ENST00000373832.1	RCC1	0	0
ENSG00000180198.11	RCC1	0	0
-	-	0	0
-	-	0	0
-	-	0	0
-	-	0	0
ENST00000480930.1	TRNAU1AP	0	0
ENST00000480930.1	TRNAU1AP	0	0
ENST00000480930.1	TRNAU1AP	0	0
ENST00000480930.1	TRNAU1AP	0	0
ENST00000427804.1	RP11-442N24__B.1	0	0
ENST00000420776.1	RP11-442N24__B.1	0	0
ENST00000427804.1	RP11-442N24__B.1	0	0
ENSG00000229388.1	RP11-442N24__B.1	0	0
ENST00000427804.1	RP11-442N24__B.1	0	0
ENST00000373816.1	GMEB1	0	0
ENST00000373816.1	GMEB1	0	0
ENSG00000162419.8	GMEB1	0	0
ENSG00000162419.8	GMEB1	0	0
ENSG00000162419.8	GMEB1	0	0
ENSG00000162419.8	GMEB1	0	0
ENSG00000162419.8	GMEB1	0	0
ENSG00000162419.8	GMEB1	0	0
-	-	0	0
ENST00000542507.1	YTHDF2	0	0
ENST00000542507.1	YTHDF2	0	0
ENST00000373812.3	YTHDF2	0	0
ENST00000542507.1	YTHDF2	0	0
ENSG00000198492.10	YTHDF2	0	0
ENSG00000198492.10	YTHDF2	0	0
ENSG00000198492.10	YTHDF2	0	0
ENSG00000198492.10	YTHDF2	0	0
ENSG00000198492.10	YTHDF2	0	0
ENSG00000198492.10	YTHDF2	0	0
ENSG00000198492.10	YTHDF2	0	0
ENSG00000198492.10	YTHDF2	0	0
ENSG00000198492.10	YTHDF2	0	0
ENSG00000198492.10	YTHDF2	0	0
ENSG00000198492.10	YTHDF2	0	0
ENSG00000198492.10	YTHDF2	0	0
ENST00000542507.1	YTHDF2	0	0
-	-	0	0
ENST00000343067.4	EPB41	0	0
ENST00000343067.4	EPB41	0	0
ENST00000343067.4	EPB41	0	0
ENST00000347529.3	EPB41	0	0
ENSG00000159023.14	EPB41	0	0
ENST00000323874.8	PTPRU	0	0
ENST00000323874.8	PTPRU	0	0
ENST00000373779.3	PTPRU	0	0
ENST00000323874.8	PTPRU	0	0
ENST00000428026.2	PTPRU	0	0
ENSG00000060656.15	PTPRU	0	0
ENSG00000230523.1	RP3-437I16.1	0	0
ENST00000417651.1	RP3-437I16.1	0	0
ENST00000417651.1	RP3-437I16.1	0	0
-	-	0	0
ENSG00000186056.5	MATN1-AS1	0	0
ENST00000414532.2	MATN1-AS1	0	0
ENST00000414532.2	MATN1-AS1	0	0
ENSG00000186056.5	MATN1-AS1	0	0
-	-	0	0
ENST00000344147.5	ZCCHC17	0	0
ENST00000546109.1	ZCCHC17	0	0
ENST00000546109.1	ZCCHC17	0	0
ENSG00000121766.10	ZCCHC17	0	0
ENSG00000121766.10	ZCCHC17	0	0
ENSG00000121766.10	ZCCHC17	0	0
ENSG00000121766.10	ZCCHC17	0	0
ENST00000482018.1	FABP3	0	0
ENST00000482018.1	FABP3	0	0
ENSG00000121769.3	FABP3	0	0
ENST00000373709.3	SERINC2	0	0
ENSG00000168528.7	SERINC2	0	0
ENSG00000168528.7	SERINC2	0	0
ENSG00000168528.7	SERINC2	0	0
ENSG00000168528.7	SERINC2	0	0
ENSG00000168528.7	SERINC2	0	0
-	-	0	0
-	-	0	0
ENST00000271064.7	TINAGL1	0	0
ENST00000271064.7	TINAGL1	0	0
ENSG00000142910.11	TINAGL1	0	0
ENSG00000142910.11	TINAGL1	0	0
ENSG00000142910.11	TINAGL1	0	0
ENSG00000235790.3	RP11-73M7.6	0	0
ENST00000484270.2	KHDRBS1	0	0
ENST00000484270.2	KHDRBS1	0	0
ENST00000484270.2	KHDRBS1	0	0
ENSG00000121774.13	KHDRBS1	0	0
ENST00000366152.3	RP11-277A4.4	0	0
ENST00000366152.3	RP11-277A4.4	0	0
ENST00000366152.3	RP11-277A4.4	0	0
ENST00000476968.1	TMEM39B	0	0
ENST00000336294.5	TMEM39B	0	0
ENST00000476968.1	TMEM39B	0	0
ENSG00000121775.13	TMEM39B	0	0
ENSG00000121775.13	TMEM39B	0	0
ENST00000476968.1	TMEM39B	0	0
ENSG00000121775.13	TMEM39B	0	0
ENSG00000121775.13	TMEM39B	0	0
ENST00000373625.3	KPNA6	0	0
ENST00000373625.3	KPNA6	0	0
ENST00000373625.3	KPNA6	0	0
ENST00000373625.3	KPNA6	0	0
ENST00000373610.3	TXLNA	0	0
ENST00000373610.3	TXLNA	0	0
ENST00000373610.3	TXLNA	0	0
ENSG00000084652.11	TXLNA	0	0
ENST00000373602.5	CCDC28B	0	0
ENSG00000160050.10	CCDC28B	0	0
ENST00000373602.5	CCDC28B	0	0
ENST00000373602.5	CCDC28B	0	0
ENST00000537469.1	IQCC	0	0
ENST00000373586.1	EIF3I	0	0
ENSG00000220785.3	MTMR9LP	0	0
ENSG00000220785.3	MTMR9LP	0	0
-	-	0	0
-	-	0	0
-	-	0	0
ENST00000373582.3	FAM167B	0	0
ENST00000333070.4	LCK	0	0
ENST00000333070.4	LCK	0	0
ENST00000373548.3	HDAC1	0	0
ENSG00000116478.7	HDAC1	0	0
ENSG00000116478.7	HDAC1	0	0
ENSG00000116478.7	HDAC1	0	0
ENSG00000116478.7	HDAC1	0	0
-	-	0	0
ENST00000574315.1	TSSK3	0	0
ENSG00000162526.6	TSSK3	0	0
ENSG00000162526.6	TSSK3	0	0
ENSG00000162526.6	TSSK3	0	0
-	-	0	0
ENST00000480336.1	RP1-27O5.3	0	0
ENST00000609129.1	ZBTB8B	0	0
ENST00000480336.1	RP1-27O5.3	0	0
ENSG00000254553.1	RP1-27O5.3	0	0
ENSG00000254553.1	RP1-27O5.3	0	0
ENSG00000254553.1	RP1-27O5.3	0	0
ENSG00000254553.1	RP1-27O5.3	0	0
ENSG00000254553.1	RP1-27O5.3	0	0
ENST00000480336.1	RP1-27O5.3	0	0
ENST00000480336.1	RP1-27O5.3	0	0
ENSG00000160062.10	ZBTB8A	0	0
ENST00000373493.5	RBBP4	0	0
ENSG00000162521.14	RBBP4	0	0
ENSG00000162521.14	RBBP4	0	0
ENSG00000162521.14	RBBP4	0	0
ENST00000373493.5	RBBP4	0	0
ENSG00000162521.14	RBBP4	0	0
ENST00000401073.2	KIAA1522	0	0
ENST00000401073.2	KIAA1522	0	0
ENST00000373475.5	S100PBP	0	0
ENSG00000116497.13	S100PBP	0	0
ENSG00000116497.13	S100PBP	0	0
ENSG00000116497.13	S100PBP	0	0
ENSG00000116497.13	S100PBP	0	0
ENSG00000116497.13	S100PBP	0	0
ENSG00000116497.13	S100PBP	0	0
ENSG00000116497.13	S100PBP	0	0
-	-	0	0
ENST00000481487.1	FNDC5	0	0
ENST00000373471.3	FNDC5	0	0
ENSG00000160097.11	FNDC5	0	0
-	-	0	0
-	-	0	0
-	-	0	0
-	-	0	0
ENSG00000121905.5	HPCA	0	0
ENSG00000121905.5	HPCA	0	0
ENST00000548559.1	AK2	0	0
ENST00000294517.6	ADC	0	0
ENST00000294517.6	ADC	0	0
ENST00000373443.3	ADC	0	0
ENST00000294517.6	ADC	0	0
ENST00000294517.6	ADC	0	0
ENSG00000142920.12	ADC	0	0
ENSG00000142920.12	ADC	0	0
ENSG00000142920.12	ADC	0	0
ENSG00000142920.12	ADC	0	0
ENSG00000142920.12	ADC	0	0
ENSG00000142920.12	ADC	0	0
ENSG00000142920.12	ADC	0	0
ENSG00000142920.12	ADC	0	0
ENSG00000142920.12	ADC	0	0
ENSG00000142920.12	ADC	0	0
ENSG00000142920.12	ADC	0	0
ENSG00000142920.12	ADC	0	0
ENSG00000142920.12	ADC	0	0
-	-	0	0
-	-	0	0
-	-	0	0
-	-	0	0
-	-	0	0
-	-	0	0
-	-	0	0
-	-	0	0
-	-	0	0
-	-	0	0
ENST00000539719.1	ZNF362	0	0
ENSG00000160094.10	ZNF362	0	0
ENSG00000160094.10	ZNF362	0	0
ENSG00000160094.10	ZNF362	0	0
ENSG00000160094.10	ZNF362	0	0
ENSG00000160094.10	ZNF362	0	0
ENSG00000160094.10	ZNF362	0	0
ENSG00000160094.10	ZNF362	0	0
ENSG00000160094.10	ZNF362	0	0
ENSG00000160094.10	ZNF362	0	0
ENST00000373428.5	ZNF362	0	0
ENSG00000160094.10	ZNF362	0	0
ENSG00000160094.10	ZNF362	0	0
ENST00000539719.1	ZNF362	0	0
ENSG00000225313.2	RP11-415J8.3	0	0
ENST00000361328.3	ZSCAN20	0	0
ENST00000361328.3	ZSCAN20	0	0
ENST00000361328.3	ZSCAN20	0	0
ENST00000361328.3	ZSCAN20	0	0
ENST00000361328.3	ZSCAN20	0	0
ENST00000361328.3	ZSCAN20	0	0
ENST00000361328.3	ZSCAN20	0	0
ENSG00000121903.10	ZSCAN20	0	0
ENSG00000121903.10	ZSCAN20	0	0
ENSG00000121903.10	ZSCAN20	0	0
-	-	0	0
-	-	0	0
-	-	0	0
-	-	0	0
ENSG00000121904.13	CSMD2	0	0
ENST00000339480.1	GJB4	0	0
ENST00000339480.1	GJB4	0	0
ENST00000426886.1	SMIM12	0	0
ENST00000426886.1	SMIM12	0	0
ENST00000426886.1	SMIM12	0	0
ENST00000426886.1	SMIM12	0	0
ENST00000426886.1	SMIM12	0	0
ENST00000373366.2	GJB3	0	0
ENST00000373362.3	GJB3	0	0
ENSG00000188910.7	GJB3	0	0
ENSG00000188910.7	GJB3	0	0
ENSG00000188910.7	GJB3	0	0
-	-	0	0
ENST00000359858.4	ZMYM1	0	0
ENSG00000197056.5	ZMYM1	0	0
ENSG00000197056.5	ZMYM1	0	0
ENSG00000197056.5	ZMYM1	0	0
ENSG00000197056.5	ZMYM1	0	0
ENSG00000197056.5	ZMYM1	0	0
ENSG00000197056.5	ZMYM1	0	0
-	-	0	0
ENST00000442409.1	EFCAB14P1	0	0
ENST00000357214.5	SFPQ	0	0
ENST00000441447.1	ZMYM4	0	0
ENST00000314607.6	ZMYM4	0	0
ENST00000314607.6	ZMYM4	0	0
ENST00000314607.6	ZMYM4	0	0
ENSG00000146463.7	ZMYM4	0	0
ENST00000314607.6	ZMYM4	0	0
ENSG00000146463.7	ZMYM4	0	0
ENSG00000146463.7	ZMYM4	0	0
ENSG00000146463.7	ZMYM4	0	0
ENSG00000146463.7	ZMYM4	0	0
ENSG00000146463.7	ZMYM4	0	0
ENSG00000146463.7	ZMYM4	0	0
ENST00000314607.6	ZMYM4	0	0
ENST00000314607.6	ZMYM4	0	0
ENSG00000146463.7	ZMYM4	0	0
ENST00000314607.6	ZMYM4	0	0
ENSG00000146463.7	ZMYM4	0	0
ENST00000356090.4	NCDN	0	0
ENST00000356090.4	NCDN	0	0
ENSG00000020129.11	NCDN	0	0
ENSG00000020129.11	NCDN	0	0
ENSG00000020129.11	NCDN	0	0
ENST00000373235.3	TFAP2E	0	0
ENSG00000116819.6	TFAP2E	0	0
ENSG00000116819.6	TFAP2E	0	0
ENSG00000116819.6	TFAP2E	0	0
ENSG00000116819.6	TFAP2E	0	0
ENSG00000116819.6	TFAP2E	0	0
ENSG00000116819.6	TFAP2E	0	0
ENSG00000116819.6	TFAP2E	0	0
ENST00000373235.3	TFAP2E	0	0
ENSG00000116819.6	TFAP2E	0	0
ENSG00000116819.6	TFAP2E	0	0
ENSG00000116819.6	TFAP2E	0	0
ENSG00000116819.6	TFAP2E	0	0
ENST00000373210.3	AGO4	0	0
ENST00000373210.3	AGO4	0	0
ENST00000373210.3	AGO4	0	0
ENST00000373210.3	AGO4	0	0
ENSG00000134698.10	AGO4	0	0
ENSG00000134698.10	AGO4	0	0
ENSG00000134698.10	AGO4	0	0
ENSG00000134698.10	AGO4	0	0
ENSG00000134698.10	AGO4	0	0
ENST00000373210.3	AGO4	0	0
ENST00000373210.3	AGO4	0	0
ENSG00000134698.10	AGO4	0	0
-	-	0	0
-	-	0	0
ENST00000373204.4	AGO1	0	0
ENST00000373204.4	AGO1	0	0
ENSG00000092847.6	AGO1	0	0
ENST00000373191.4	AGO3	0	0
ENSG00000126070.14	AGO3	0	0
ENSG00000126070.14	AGO3	0	0
ENSG00000126070.14	AGO3	0	0
ENST00000373191.4	AGO3	0	0
ENSG00000126070.14	AGO3	0	0
ENSG00000126070.14	AGO3	0	0
ENSG00000232862.4	RP4-665N4.4	0	0
ENST00000207457.3	TEKT2	0	0
ENST00000469024.1	TEKT2	0	0
ENST00000373178.4	ADPRHL2	0	0
ENST00000373178.4	ADPRHL2	0	0
ENST00000373178.4	ADPRHL2	0	0
ENSG00000116863.10	ADPRHL2	0	0
ENST00000373150.4	MAP7D1	0	0
ENST00000373150.4	MAP7D1	0	0
ENST00000373150.4	MAP7D1	0	0
ENSG00000116871.11	MAP7D1	0	0
ENST00000469141.2	THRAP3	0	0
ENST00000469141.2	THRAP3	0	0
ENST00000354618.5	THRAP3	0	0
ENST00000469141.2	THRAP3	0	0
ENSG00000054118.9	THRAP3	0	0
ENSG00000054118.9	THRAP3	0	0
ENSG00000054118.9	THRAP3	0	0
ENST00000453908.2	SH3D21	0	0
ENST00000453908.2	SH3D21	0	0
ENSG00000214193.5	SH3D21	0	0
ENSG00000116883.8	RP11-268J15.5	0	0
ENSG00000214193.5	SH3D21	0	0
-	-	0	0
-	-	0	0
-	-	0	0
-	-	0	0
-	-	0	0
-	-	0	0
-	-	0	0
-	-	0	0
-	-	0	0
ENSG00000116885.14	OSCP1	0	0
ENSG00000116885.14	OSCP1	0	0
-	-	0	0
ENST00000373087.6	ZC3H12A	0	0
ENST00000373087.6	ZC3H12A	0	0
ENST00000373087.6	ZC3H12A	0	0
ENSG00000163874.8	ZC3H12A	0	0
ENSG00000163874.8	ZC3H12A	0	0
ENSG00000163874.8	ZC3H12A	0	0
ENST00000327331.2	CDCA8	0	0
ENSG00000134690.6	CDCA8	0	0
ENST00000327331.2	CDCA8	0	0
ENST00000373045.6	MANEAL	0	0
ENSG00000185090.10	MANEAL	0	0
ENSG00000185090.10	MANEAL	0	0
-	-	0	0
ENSG00000230955.1	RP11-109P14.10	0	0
ENST00000373027.1	INPP5B	0	0
ENST00000373014.4	UTP11L	0	0
ENST00000373014.4	UTP11L	0	0
ENST00000428151.1	RP5-884C9.2	0	0
-	-	0	0
-	-	0	0
-	-	0	0
-	-	0	0
-	-	0	0
ENST00000373012.2	POU3F1	0	0
ENST00000428151.1	RP5-884C9.2	0	0
ENSG00000224592.1	RP5-884C9.2	0	0
ENSG00000224592.1	RP5-884C9.2	0	0
ENSG00000224592.1	RP5-884C9.2	0	0
ENSG00000224592.1	RP5-884C9.2	0	0
ENSG00000224592.1	RP5-884C9.2	0	0
ENSG00000224592.1	RP5-884C9.2	0	0
ENSG00000224592.1	RP5-884C9.2	0	0
ENSG00000224592.1	RP5-884C9.2	0	0
ENSG00000224592.1	RP5-884C9.2	0	0
ENSG00000224592.1	RP5-884C9.2	0	0
ENSG00000224592.1	RP5-884C9.2	0	0
ENSG00000224592.1	RP5-884C9.2	0	0
ENSG00000224592.1	RP5-884C9.2	0	0
ENSG00000224592.1	RP5-884C9.2	0	0
ENSG00000224592.1	RP5-884C9.2	0	0
ENSG00000224592.1	RP5-884C9.2	0	0
ENSG00000224592.1	RP5-884C9.2	0	0
ENSG00000224592.1	RP5-884C9.2	0	0
ENSG00000224592.1	RP5-884C9.2	0	0
ENSG00000224592.1	RP5-884C9.2	0	0
ENSG00000224592.1	RP5-884C9.2	0	0
ENSG00000224592.1	RP5-884C9.2	0	0
ENST00000442006.2	RP11-334L9.1	0	0
ENST00000442006.2	RP11-334L9.1	0	0
ENST00000442006.2	RP11-334L9.1	0	0
ENSG00000228436.2	RP5-864K19.4	0	0
ENSG00000228436.2	RP5-864K19.4	0	0
ENSG00000228436.2	RP5-864K19.4	0	0
ENSG00000228436.2	RP5-864K19.4	0	0
ENSG00000228436.2	RP5-864K19.4	0	0
-	-	0	0
ENST00000432648.3	AKIRIN1	0	0
ENSG00000174574.11	AKIRIN1	0	0
ENSG00000174574.11	AKIRIN1	0	0
ENST00000432648.3	AKIRIN1	0	0
ENSG00000174574.11	AKIRIN1	0	0
-	-	0	0
-	-	0	0
ENST00000372969.3	NDUFS5	0	0
ENST00000372969.3	NDUFS5	0	0
-	-	0	0
-	-	0	0
-	-	0	0
-	-	0	0
-	-	0	0
-	-	0	0
-	-	0	0
-	-	0	0
-	-	0	0
-	-	0	0
-	-	0	0
-	-	0	0
-	-	0	0
ENST00000564288.1	MACF1	0	0
ENST00000564288.1	MACF1	0	0
ENSG00000127603.19	MACF1	0	0
ENST00000530275.1	KIAA0754	0	0
ENST00000530275.1	KIAA0754	0	0
ENST00000530275.1	KIAA0754	0	0
ENST00000564288.1	MACF1	0	0
ENSG00000127603.19	MACF1	0	0
ENSG00000127603.19	MACF1	0	0
ENST00000564288.1	MACF1	0	0
ENSG00000127603.19	MACF1	0	0
ENSG00000127603.19	MACF1	0	0
ENSG00000127603.19	MACF1	0	0
ENSG00000127603.19	MACF1	0	0
ENSG00000127603.19	MACF1	0	0
ENST00000564288.1	MACF1	0	0
ENSG00000127603.19	MACF1	0	0
ENST00000331593.5	BMP8A	0	0
ENST00000331593.5	BMP8A	0	0
ENSG00000183682.7	BMP8A	0	0
ENSG00000183682.7	BMP8A	0	0
ENSG00000183682.7	BMP8A	0	0
ENSG00000183682.7	BMP8A	0	0
ENSG00000183682.7	BMP8A	0	0
ENSG00000183682.7	BMP8A	0	0
ENST00000331593.5	BMP8A	0	0
ENST00000331593.5	BMP8A	0	0
ENSG00000183682.7	BMP8A	0	0
ENSG00000183682.7	BMP8A	0	0
ENSG00000084072.12	PPIE	0	0
ENST00000372830.1	PPIE	0	0
ENST00000372830.1	PPIE	0	0
ENST00000482751.1	PPIE	0	0
ENSG00000084072.12	PPIE	0	0
ENST00000566366.1	RP1-118J21.25	0	0
-	-	0	0
-	-	0	0
-	-	0	0
-	-	0	0
-	-	0	0
ENST00000372811.5	MFSD2A	0	0
ENST00000372809.5	MFSD2A	0	0
ENSG00000168389.13	MFSD2A	0	0
ENSG00000168389.13	MFSD2A	0	0
ENSG00000168389.13	MFSD2A	0	0
ENSG00000168389.13	MFSD2A	0	0
-	-	0	0
ENST00000372797.3	CAP1	0	0
ENST00000372797.3	CAP1	0	0
ENST00000372805.3	CAP1	0	0
ENST00000372797.3	CAP1	0	0
ENST00000372797.3	CAP1	0	0
ENST00000372797.3	CAP1	0	0
ENST00000430724.2	RP11-115D7.3	0	0
ENST00000372771.4	RLF	0	0
ENST00000372771.4	RLF	0	0
ENST00000372771.4	RLF	0	0
ENST00000372759.3	ZMPSTE24	0	0
ENST00000372759.3	ZMPSTE24	0	0
-	-	0	0
-	-	0	0
ENST00000372718.3	SMAP2	0	0
ENST00000372718.3	SMAP2	0	0
ENST00000372718.3	SMAP2	0	0
ENST00000372718.3	SMAP2	0	0
ENSG00000084070.7	SMAP2	0	0
ENSG00000084070.7	SMAP2	0	0
-	-	0	0
-	-	0	0
-	-	0	0
-	-	0	0
-	-	0	0
-	-	0	0
ENST00000411995.2	ZFP69B	0	0
ENST00000411995.2	ZFP69B	0	0
ENST00000411995.2	ZFP69B	0	0
ENST00000411995.2	ZFP69B	0	0
ENST00000411995.2	ZFP69B	0	0
ENST00000411995.2	ZFP69B	0	0
ENSG00000187801.10	ZFP69B	0	0
ENST00000565390.1	RP1-228H13.5	0	0
ENST00000565390.1	RP1-228H13.5	0	0
-	-	0	0
ENSG00000187815.5	ZFP69	0	0
ENST00000372706.1	ZFP69	0	0
ENST00000372706.1	ZFP69	0	0
ENST00000372706.1	ZFP69	0	0
ENSG00000117010.11	ZNF684	0	0
ENST00000372699.3	ZNF684	0	0
ENST00000372699.3	ZNF684	0	0
ENST00000465152.1	ZNF684	0	0
ENST00000372699.3	ZNF684	0	0
ENSG00000117010.11	ZNF684	0	0
ENST00000472043.1	ZNF684	0	0
ENST00000372653.1	NFYC	0	0
ENST00000447388.3	NFYC	0	0
ENST00000372653.1	NFYC	0	0
ENST00000347132.5	KCNQ4	0	0
ENSG00000117013.10	KCNQ4	0	0
ENSG00000117013.10	KCNQ4	0	0
ENSG00000117013.10	KCNQ4	0	0
ENSG00000117013.10	KCNQ4	0	0
ENSG00000117013.10	KCNQ4	0	0
ENSG00000117013.10	KCNQ4	0	0
ENSG00000117013.10	KCNQ4	0	0
ENSG00000117013.10	KCNQ4	0	0
ENSG00000117013.10	KCNQ4	0	0
ENSG00000117013.10	KCNQ4	0	0
ENSG00000117013.10	KCNQ4	0	0
ENSG00000117013.10	KCNQ4	0	0
ENST00000347132.5	KCNQ4	0	0
ENSG00000117013.10	KCNQ4	0	0
ENSG00000117013.10	KCNQ4	0	0
ENST00000347132.5	KCNQ4	0	0
ENSG00000117013.10	KCNQ4	0	0
ENSG00000117013.10	KCNQ4	0	0
ENSG00000117013.10	KCNQ4	0	0
ENST00000347132.5	KCNQ4	0	0
ENST00000347132.5	KCNQ4	0	0
ENSG00000117013.10	KCNQ4	0	0
ENSG00000117013.10	KCNQ4	0	0
-	-	0	0
-	-	0	0
ENST00000372621.4	CTPS1	0	0
ENSG00000171793.9	CTPS1	0	0
ENST00000372616.1	CTPS1	0	0
ENST00000372621.4	CTPS1	0	0
ENST00000372621.4	CTPS1	0	0
ENST00000372621.4	CTPS1	0	0
ENSG00000171793.9	CTPS1	0	0
ENSG00000171793.9	CTPS1	0	0
ENSG00000171790.11	SLFNL1	0	0
ENSG00000010803.12	SCMH1	0	0
ENSG00000235358.1	RP11-399E6.1	0	0
ENST00000372591.1	FOXO6	0	0
ENSG00000204060.4	FOXO6	0	0
-	-	0	0
-	-	0	0
-	-	0	0
ENSG00000227527.2	RP11-223A3.1	0	0
ENST00000431473.3	RIMKLA	0	0
ENSG00000177181.10	RIMKLA	0	0
ENSG00000177181.10	RIMKLA	0	0
-	-	0	0
ENST00000372560.3	PPCS	0	0
ENST00000372561.3	PPCS	0	0
ENSG00000127125.7	PPCS	0	0
ENSG00000186409.10	CCDC30	0	0
ENSG00000186409.10	CCDC30	0	0
ENSG00000186409.10	CCDC30	0	0
ENST00000477155.1	CCDC30	0	0
ENST00000477155.1	CCDC30	0	0
ENST00000477155.1	CCDC30	0	0
ENST00000477155.1	CCDC30	0	0
ENST00000477155.1	CCDC30	0	0
ENSG00000186409.10	CCDC30	0	0
ENSG00000186409.10	CCDC30	0	0
ENST00000304979.3	PPIH	0	0
ENST00000304979.3	PPIH	0	0
ENST00000304979.3	PPIH	0	0
ENSG00000171960.6	PPIH	0	0
ENSG00000171960.6	PPIH	0	0
ENST00000414339.1	RP5-994D16.3	0	0
ENST00000414339.1	RP5-994D16.3	0	0
ENSG00000234917.1	RP5-994D16.3	0	0
ENSG00000065978.13	YBX1	0	0
ENSG00000065978.13	YBX1	0	0
ENSG00000065978.13	YBX1	0	0
ENSG00000065978.13	YBX1	0	0
ENSG00000065978.13	YBX1	0	0
ENSG00000065978.13	YBX1	0	0
ENST00000321358.7	YBX1	0	0
ENST00000321358.7	YBX1	0	0
ENSG00000065978.13	YBX1	0	0
-	-	0	0
-	-	0	0
-	-	0	0
-	-	0	0
-	-	0	0
ENST00000372525.5	C1orf50	0	0
ENST00000536543.1	C1orf50	0	0
ENST00000464081.1	C1orf50	0	0
ENST00000536543.1	C1orf50	0	0
ENSG00000164008.9	C1orf50	0	0
ENSG00000164008.9	C1orf50	0	0
ENSG00000164008.9	C1orf50	0	0
ENSG00000164008.9	C1orf50	0	0
ENSG00000164008.9	C1orf50	0	0
ENSG00000164008.9	C1orf50	0	0
ENSG00000164008.9	C1orf50	0	0
ENSG00000164008.9	C1orf50	0	0
ENSG00000164008.9	C1orf50	0	0
ENSG00000164008.9	C1orf50	0	0
ENSG00000164010.9	ERMAP	0	0
ENSG00000164010.9	ERMAP	0	0
ENST00000372517.2	ERMAP	0	0
ENST00000372517.2	ERMAP	0	0
ENST00000372517.2	ERMAP	0	0
ENSG00000164010.9	ERMAP	0	0
ENSG00000164010.9	ERMAP	0	0
ENSG00000164010.9	ERMAP	0	0
ENST00000372517.2	ERMAP	0	0
ENST00000372517.2	ERMAP	0	0
ENST00000372508.3	ZNF691	0	0
ENSG00000164011.13	ZNF691	0	0
ENSG00000164011.13	ZNF691	0	0
ENST00000372504.1	ZNF691	0	0
-	-	0	0
ENST00000439215.1	ATP6V1E1P1	0	0
ENST00000416689.1	SLC2A1-AS1	0	0
ENSG00000227533.1	SLC2A1-AS1	0	0
ENSG00000227533.1	SLC2A1-AS1	0	0
ENSG00000227533.1	SLC2A1-AS1	0	0
ENSG00000227533.1	SLC2A1-AS1	0	0
ENSG00000227533.1	SLC2A1-AS1	0	0
ENSG00000227533.1	SLC2A1-AS1	0	0
ENSG00000227533.1	SLC2A1-AS1	0	0
ENSG00000227533.1	SLC2A1-AS1	0	0
ENSG00000227533.1	SLC2A1-AS1	0	0
ENSG00000227533.1	SLC2A1-AS1	0	0
ENST00000384526.1	RNU6-880P	0	0
-	-	0	0
-	-	0	0
-	-	0	0
ENST00000372492.4	WDR65	0	0
ENST00000372492.4	WDR65	0	0
ENST00000372492.4	WDR65	0	0
ENST00000372492.4	WDR65	0	0
ENST00000432792.2	TMEM125	0	0
ENST00000372470.3	MPL	0	0
ENST00000310955.6	CDC20	0	0
-	-	0	0
-	-	0	0
-	-	0	0
-	-	0	0
-	-	0	0
ENST00000562955.1	SZT2	0	0
ENST00000562955.1	SZT2	0	0
ENSG00000198198.9	SZT2	0	0
ENSG00000198198.9	SZT2	0	0
ENSG00000198198.9	SZT2	0	0
ENSG00000198198.9	SZT2	0	0
ENSG00000198198.9	SZT2	0	0
ENSG00000198198.9	SZT2	0	0
ENSG00000198198.9	SZT2	0	0
ENSG00000198198.9	SZT2	0	0
ENSG00000198198.9	SZT2	0	0
ENSG00000198198.9	SZT2	0	0
ENSG00000198198.9	SZT2	0	0
ENSG00000198198.9	SZT2	0	0
ENSG00000198198.9	SZT2	0	0
ENST00000562955.1	SZT2	0	0
ENST00000562955.1	SZT2	0	0
ENSG00000198198.9	SZT2	0	0
ENST00000562955.1	SZT2	0	0
ENST00000562955.1	SZT2	0	0
ENST00000562955.1	SZT2	0	0
ENST00000562955.1	SZT2	0	0
ENSG00000198198.9	SZT2	0	0
ENSG00000229348.1	HYI-AS1	0	0
-	-	0	0
ENST00000496043.1	PTPRF	0	0
ENST00000496043.1	PTPRF	0	0
ENST00000359947.4	PTPRF	0	0
ENST00000438120.1	PTPRF	0	0
ENSG00000142949.12	PTPRF	0	0
ENSG00000142949.12	PTPRF	0	0
ENSG00000142949.12	PTPRF	0	0
ENSG00000142949.12	PTPRF	0	0
ENSG00000142949.12	PTPRF	0	0
ENSG00000142949.12	PTPRF	0	0
ENSG00000142949.12	PTPRF	0	0
ENSG00000142949.12	PTPRF	0	0
-	-	0	0
-	-	0	0
-	-	0	0
ENST00000372396.3	KDM4A	0	0
ENST00000372396.3	KDM4A	0	0
ENST00000372396.3	KDM4A	0	0
ENST00000372396.3	KDM4A	0	0
ENST00000262915.3	ST3GAL3	0	0
ENST00000361400.4	ST3GAL3	0	0
ENST00000262915.3	ST3GAL3	0	0
ENST00000361392.4	ST3GAL3	0	0
ENSG00000126091.15	ST3GAL3	0	0
ENSG00000126091.15	ST3GAL3	0	0
ENSG00000126091.15	ST3GAL3	0	0
ENSG00000126091.15	ST3GAL3	0	0
ENSG00000126091.15	ST3GAL3	0	0
ENSG00000126091.15	ST3GAL3	0	0
ENSG00000126091.15	ST3GAL3	0	0
ENSG00000126091.15	ST3GAL3	0	0
ENSG00000126091.15	ST3GAL3	0	0
ENSG00000126091.15	ST3GAL3	0	0
ENSG00000126091.15	ST3GAL3	0	0
ENSG00000117407.12	ARTN	0	0
ENST00000414809.3	ARTN	0	0
ENST00000414809.3	ARTN	0	0
ENST00000414809.3	ARTN	0	0
ENST00000414809.3	ARTN	0	0
ENST00000414809.3	ARTN	0	0
ENSG00000117407.12	ARTN	0	0
ENST00000372343.3	IPO13	0	0
ENST00000372343.3	IPO13	0	0
ENSG00000117408.6	IPO13	0	0
ENST00000372343.3	IPO13	0	0
ENSG00000117408.6	IPO13	0	0
ENSG00000117408.6	IPO13	0	0
ENST00000372343.3	IPO13	0	0
ENST00000372343.3	IPO13	0	0
ENSG00000117408.6	IPO13	0	0
ENST00000472174.2	ATP6V0B	0	0
ENST00000472174.2	ATP6V0B	0	0
ENST00000472174.2	ATP6V0B	0	0
ENST00000372324.1	B4GALT2	0	0
ENST00000356836.6	B4GALT2	0	0
ENST00000356836.6	B4GALT2	0	0
ENST00000372318.3	CCDC24	0	0
ENSG00000117411.12	B4GALT2	0	0
ENSG00000117411.12	B4GALT2	0	0
ENSG00000117411.12	B4GALT2	0	0
ENSG00000117411.12	B4GALT2	0	0
ENST00000490064.1	CCDC24	0	0
ENST00000372318.3	CCDC24	0	0
ENSG00000159214.8	CCDC24	0	0
ENSG00000159214.8	CCDC24	0	0
[truncated: 129,937 more rows]

## Sheet: WT12H
ENST_ref	GENE NAME	ChIP_WT12h_10kb	ChIP_WT12h_30kb
ENST00000441866.1	RP5-857K21.15	0	0
ENSG00000237491.4	RP11-206L10.9	1	1
ENSG00000237491.4	RP11-206L10.9	1	1
ENSG00000237491.4	RP11-206L10.9	1	1
ENSG00000237491.4	RP11-206L10.9	1	1
ENSG00000237491.4	RP11-206L10.9	1	1
ENSG00000237491.4	RP11-206L10.9	1	1
ENSG00000237491.4	RP11-206L10.9	1	1
ENSG00000237491.4	RP11-206L10.9	1	1
ENSG00000237491.4	RP11-206L10.9	1	1
ENST00000449005.1	RP11-206L10.11	0	0
ENST00000449005.1	RP11-206L10.11	0	0
ENST00000449005.1	RP11-206L10.11	0	0
ENSG00000228794.4	RP11-206L10.11	0	0
ENSG00000228794.4	RP11-206L10.11	0	0
ENSG00000228794.4	RP11-206L10.11	0	0
ENSG00000228794.4	RP11-206L10.11	0	0
ENSG00000228794.4	RP11-206L10.11	0	0
ENSG00000228794.4	RP11-206L10.11	0	0
ENSG00000228794.4	RP11-206L10.11	0	0
ENSG00000228794.4	RP11-206L10.11	0	0
ENST00000449005.1	RP11-206L10.11	0	0
ENSG00000228794.4	RP11-206L10.11	0	0
ENSG00000228794.4	RP11-206L10.11	0	0
ENSG00000228794.4	RP11-206L10.11	0	0
ENST00000449005.1	RP11-206L10.11	0	0
ENST00000607769.1	RP11-54O7.16	0	0
ENSG00000272438.1	RP11-54O7.16	0	0
ENSG00000272438.1	RP11-54O7.16	0	0
ENST00000607769.1	RP11-54O7.16	0	0
ENST00000609207.1	RP11-54O7.3	0	0
ENST00000609207.1	RP11-54O7.3	0	0
ENST00000609207.1	RP11-54O7.3	0	0
ENST00000342066.3	SAMD11	0	0
ENST00000420190.1	SAMD11	0	0
ENST00000342066.3	SAMD11	0	0
ENST00000342066.3	SAMD11	0	0
ENSG00000187634.6	SAMD11	0	0
ENSG00000187634.6	SAMD11	0	0
ENSG00000187961.9	KLHL17	0	0
ENST00000338591.3	KLHL17	0	0
ENST00000338591.3	KLHL17	0	0
ENSG00000187961.9	KLHL17	0	0
ENST00000379410.3	PLEKHN1	0	0
ENSG00000187583.6	PLEKHN1	0	0
ENSG00000187642.5	C1orf170	0	0
ENSG00000187642.5	C1orf170	0	0
ENSG00000187642.5	C1orf170	0	0
ENST00000423619.2	RP11-54O7.10	0	0
ENST00000423619.2	RP11-54O7.10	0	0
ENST00000423619.2	RP11-54O7.10	0	0
-	-	0	0
-	-	0	0
-	-	0	0
ENST00000423619.2	RP11-54O7.10	0	0
-	-	0	0
ENST00000379389.4	ISG15	0	0
ENST00000379370.2	AGRN	0	0
ENST00000379370.2	AGRN	0	0
ENSG00000188157.9	AGRN	0	0
ENSG00000188157.9	AGRN	0	0
ENSG00000188157.9	AGRN	0	0
ENST00000379370.2	AGRN	0	0
ENSG00000188157.9	AGRN	0	0
ENSG00000188157.9	AGRN	0	0
ENSG00000188157.9	AGRN	0	0
ENSG00000188157.9	AGRN	0	0
ENST00000412397.2	RP11-465B22.3	0	0
ENSG00000217801.5	RP11-465B22.3	0	0
ENSG00000217801.5	RP11-465B22.3	0	0
ENSG00000217801.5	RP11-465B22.3	0	0
ENSG00000217801.5	RP11-465B22.3	0	0
-	-	0	0
-	-	0	0
ENST00000606993.1	RP11-465B22.8	0	0
ENST00000379198.2	B3GALT6	0	0
ENST00000453732.1	RP5-902P8.10	0	0
ENSG00000230415.1	RP5-902P8.10	0	0
ENST00000379116.5	SCNN1D	1	1
ENST00000379116.5	SCNN1D	1	1
ENST00000379116.5	SCNN1D	1	1
ENST00000379116.5	SCNN1D	1	1
ENST00000379116.5	SCNN1D	1	1
ENST00000379116.5	SCNN1D	1	1
ENSG00000162572.15	SCNN1D	1	1
ENST00000379031.5	PUSL1	0	0
ENST00000343938.4	GLTPD1	0	0
ENSG00000162576.12	MXRA8	0	0
ENSG00000162576.12	MXRA8	0	0
ENSG00000162576.12	MXRA8	0	0
ENSG00000162576.12	MXRA8	0	0
ENST00000477278.2	MXRA8	0	0
ENSG00000162576.12	MXRA8	0	0
-	-	0	0
ENST00000444362.1	RP4-758J18.2	0	0
ENST00000607307.1	RP4-758J18.13	0	0
ENST00000607307.1	RP4-758J18.13	0	0
ENST00000607307.1	RP4-758J18.13	0	0
ENST00000520296.1	ANKRD65	0	0
ENST00000308647.7	ATAD3B	0	0
ENST00000476993.1	VWA1	0	0
ENST00000308647.7	ATAD3B	0	0
ENST00000308647.7	ATAD3B	0	0
ENST00000476993.1	VWA1	0	0
ENSG00000179403.10	VWA1	0	0
-	-	0	0
ENSG00000215915.5	ATAD3C	0	0
ENST00000308647.7	ATAD3B	0	0
ENST00000308647.7	ATAD3B	0	0
ENST00000308647.7	ATAD3B	0	0
ENST00000308647.7	ATAD3B	0	0
ENSG00000160072.15	ATAD3B	0	0
ENST00000308647.7	ATAD3B	0	0
ENSG00000160072.15	ATAD3B	0	0
ENSG00000160072.15	ATAD3B	0	0
ENSG00000160072.15	ATAD3B	0	0
ENSG00000160072.15	ATAD3B	0	0
ENST00000308647.7	ATAD3B	0	0
ENSG00000160072.15	ATAD3B	0	0
ENST00000472194.2	ATAD3B	0	0
ENSG00000160072.15	ATAD3B	0	0
ENSG00000160072.15	ATAD3B	0	0
ENST00000308647.7	ATAD3B	0	0
ENST00000308647.7	ATAD3B	0	0
ENSG00000160072.15	ATAD3B	0	0
ENSG00000160072.15	ATAD3B	0	0
ENSG00000160072.15	ATAD3B	0	0
ENSG00000160072.15	ATAD3B	0	0
ENSG00000160072.15	ATAD3B	0	0
-	-	0	0
-	-	0	0
-	-	0	0
-	-	0	0
ENST00000378756.3	ATAD3A	0	0
ENSG00000197785.9	ATAD3A	0	0
ENST00000366221.2	AL645728.1	0	0
ENST00000366221.2	AL645728.1	0	0
-	-	0	0
-	-	0	0
ENST00000487053.1	MIB2	0	0
ENST00000487053.1	MIB2	0	0
ENST00000487053.1	MIB2	0	0
ENSG00000197530.8	MIB2	0	0
ENST00000487053.1	MIB2	0	0
ENST00000487053.1	MIB2	0	0
ENSG00000189409.8	MMP23B	0	0
ENSG00000227775.3	RP1-283E3.4	0	0
ENSG00000078369.13	GNB1	0	0
-	-	1	1
-	-	0	0
-	-	0	0
ENST00000307786.3	CALML6	0	0
ENST00000378585.4	GABRD	0	0
ENST00000378585.4	GABRD	0	0
ENST00000378567.3	PRKCZ	0	0
ENSG00000067606.11	PRKCZ	0	0
ENSG00000067606.11	PRKCZ	0	0
ENSG00000067606.11	PRKCZ	0	0
ENSG00000067606.11	PRKCZ	0	0
ENSG00000067606.11	PRKCZ	0	0
ENST00000469733.1	C1orf86	0	0
ENST00000487186.1	C1orf86	0	0
ENST00000487186.1	C1orf86	0	0
ENST00000378536.4	SKI	0	0
ENST00000378536.4	SKI	0	0
ENST00000378536.4	SKI	0	0
ENSG00000157933.9	SKI	0	0
-	-	0	0
ENSG00000116151.9	MORN1	0	0
ENST00000605895.1	RER1	0	0
ENST00000306256.9	RER1	0	0
ENSG00000157916.14	RER1	0	0
ENSG00000157916.14	RER1	0	0
ENSG00000157916.14	RER1	0	0
ENST00000449969.1	PLCH2	0	1
ENST00000449969.1	PLCH2	0	1
ENSG00000149527.13	PLCH2	0	1
ENST00000606645.1	RP3-395M20.12	0	0
ENST00000419916.2	FAM213B	0	0
ENST00000378427.1	FAM213B	0	0
ENST00000441472.2	PRDM16	0	0
ENST00000378398.3	PRDM16	0	0
ENST00000378398.3	PRDM16	0	0
ENST00000378398.3	PRDM16	0	0
ENSG00000142611.12	PRDM16	0	0
ENSG00000142611.12	PRDM16	0	0
ENSG00000142611.12	PRDM16	0	0
ENSG00000142611.12	PRDM16	0	0
ENSG00000142611.12	PRDM16	0	0
ENST00000378378.4	ARHGEF16	0	0
ENST00000378378.4	ARHGEF16	0	0
ENST00000378378.4	ARHGEF16	0	0
ENST00000378378.4	ARHGEF16	0	0
ENST00000378378.4	ARHGEF16	0	0
ENST00000378378.4	ARHGEF16	0	0
ENSG00000130762.10	ARHGEF16	0	0
-	-	0	0
ENST00000606489.1	RP11-168F9.2	0	0
ENST00000378344.2	TPRG1L	0	0
ENST00000378295.4	TP73	0	0
ENST00000378295.4	TP73	0	0
ENSG00000078900.10	TP73	0	0
ENSG00000078900.10	TP73	0	0
ENSG00000078900.10	TP73	0	0
ENST00000378295.4	TP73	0	0
ENST00000378295.4	TP73	0	0
ENSG00000078900.10	TP73	0	0
ENST00000444870.2	SMIM1	0	0
-	-	0	0
-	-	0	0
-	-	0	0
ENST00000491998.1	DFFB	0	0
ENST00000378209.3	DFFB	0	0
ENST00000491998.1	DFFB	0	0
ENSG00000169598.11	DFFB	0	0
ENSG00000169598.11	DFFB	0	0
ENSG00000169598.11	DFFB	0	0
ENSG00000236423.1	RP13-15E13.1	0	0
ENSG00000236423.1	RP13-15E13.1	0	0
ENST00000439488.1	RP13-15E13.1	0	0
ENSG00000236423.1	RP13-15E13.1	0	0
ENSG00000236423.1	RP13-15E13.1	0	0
ENSG00000236423.1	RP13-15E13.1	0	0
ENSG00000236423.1	RP13-15E13.1	0	0
ENSG00000236423.1	RP13-15E13.1	0	0
ENST00000439488.1	RP13-15E13.1	0	0
ENSG00000236423.1	RP13-15E13.1	0	0
-	-	0	0
ENST00000378092.1	KCNAB2	0	0
ENSG00000069424.10	KCNAB2	0	0
ENSG00000069424.10	KCNAB2	0	0
ENSG00000069424.10	KCNAB2	0	0
ENSG00000069424.10	KCNAB2	0	0
ENSG00000069424.10	KCNAB2	0	0
ENSG00000069424.10	KCNAB2	0	0
ENSG00000069424.10	KCNAB2	0	0
ENSG00000069424.10	KCNAB2	0	0
ENSG00000069424.10	KCNAB2	0	0
ENSG00000069424.10	KCNAB2	0	0
ENSG00000069424.10	KCNAB2	0	0
ENSG00000069424.10	KCNAB2	0	0
ENSG00000069424.10	KCNAB2	0	0
ENSG00000069424.10	KCNAB2	0	0
ENSG00000069424.10	KCNAB2	0	0
ENSG00000069424.10	KCNAB2	0	0
ENSG00000069424.10	KCNAB2	0	0
ENSG00000069424.10	KCNAB2	0	0
ENST00000352527.1	KCNAB2	0	0
ENST00000164247.1	KCNAB2	0	0
ENST00000164247.1	KCNAB2	0	0
ENSG00000069424.10	KCNAB2	0	0
ENST00000164247.1	KCNAB2	0	0
ENST00000164247.1	KCNAB2	0	0
ENSG00000069424.10	KCNAB2	0	0
ENSG00000069424.10	KCNAB2	0	0
ENSG00000069424.10	KCNAB2	0	0
ENSG00000069424.10	KCNAB2	0	0
ENSG00000069424.10	KCNAB2	0	0
ENSG00000069424.10	KCNAB2	0	0
ENSG00000069424.10	KCNAB2	0	0
ENSG00000069424.10	KCNAB2	0	0
ENSG00000069424.10	KCNAB2	0	0
ENSG00000069424.10	KCNAB2	0	0
ENST00000377939.4	RNF207	0	1
ENSG00000158286.8	RNF207	0	1
ENSG00000158286.8	RNF207	0	1
ENSG00000158286.8	RNF207	0	1
ENSG00000158286.8	RNF207	0	1
ENSG00000158286.8	RNF207	0	1
ENST00000441724.1	LINC00337	0	0
ENST00000441724.1	LINC00337	0	0
ENST00000441724.1	LINC00337	0	0
ENST00000607670.1	RP1-202O8.3	0	0
ENST00000377828.1	ESPN	0	0
ENST00000377828.1	ESPN	0	0
ENST00000377828.1	ESPN	0	0
ENSG00000187017.10	ESPN	0	0
ENSG00000187017.10	ESPN	0	0
ENST00000377828.1	ESPN	0	0
ENSG00000187017.10	ESPN	0	0
ENSG00000187017.10	ESPN	0	0
ENSG00000187017.10	ESPN	0	0
ENSG00000187017.10	ESPN	0	0
ENST00000377674.4	ZBTB48	0	0
ENSG00000204859.7	ZBTB48	0	0
ENSG00000204859.7	ZBTB48	0	0
ENST00000377674.4	ZBTB48	0	0
ENST00000377648.4	PHF13	0	0
ENST00000054650.4	THAP3	0	0
ENST00000054650.4	THAP3	0	0
ENST00000054650.4	THAP3	0	0
ENSG00000041988.11	THAP3	0	0
ENSG00000041988.11	THAP3	0	0
ENST00000303635.7	CAMTA1	0	0
ENST00000461311.1	CAMTA1	0	0
ENST00000476163.1	CAMTA1	0	0
ENST00000303635.7	CAMTA1	0	0
ENST00000303635.7	CAMTA1	0	0
ENST00000303635.7	CAMTA1	0	0
ENSG00000171735.14	CAMTA1	0	0
ENSG00000171735.14	CAMTA1	0	0
ENSG00000171735.14	CAMTA1	0	0
ENSG00000171735.14	CAMTA1	0	0
ENSG00000171735.14	CAMTA1	0	0
ENSG00000171735.14	CAMTA1	0	0
ENSG00000171735.14	CAMTA1	0	0
ENST00000303635.7	CAMTA1	0	0
ENST00000303635.7	CAMTA1	0	0
ENST00000303635.7	CAMTA1	0	0
ENST00000303635.7	CAMTA1	0	0
ENSG00000171735.14	CAMTA1	0	0
ENSG00000171735.14	CAMTA1	0	0
ENST00000054666.6	VAMP3	0	0
ENST00000377532.3	PER3	0	0
ENST00000377532.3	PER3	0	0
ENST00000377532.3	PER3	0	0
ENST00000377532.3	PER3	0	0
ENST00000377532.3	PER3	0	0
ENSG00000049246.10	PER3	0	0
ENST00000377532.3	PER3	0	0
ENST00000377532.3	PER3	0	0
ENST00000377532.3	PER3	0	0
ENSG00000049246.10	PER3	0	0
ENSG00000049246.10	PER3	0	0
ENSG00000049246.10	PER3	0	0
ENSG00000049246.10	PER3	0	0
ENSG00000049246.10	PER3	0	0
ENSG00000049246.10	PER3	0	0
ENSG00000116288.8	PARK7	0	0
ENSG00000116288.8	PARK7	0	0
ENSG00000116288.8	PARK7	0	0
ENST00000493678.1	PARK7	0	0
ENST00000338639.5	PARK7	0	0
ENSG00000116288.8	PARK7	0	0
-	-	0	0
-	-	0	0
ENSG00000116285.8	ERRFI1	0	0
ENSG00000238290.1	RP11-431K24.1	0	0
ENSG00000238290.1	RP11-431K24.1	0	0
ENSG00000238290.1	RP11-431K24.1	0	0
ENST00000445300.1	RP11-431K24.1	0	0
ENST00000445300.1	RP11-431K24.1	0	0
ENSG00000238290.1	RP11-431K24.1	0	0
ENSG00000238290.1	RP11-431K24.1	0	0
ENSG00000238290.1	RP11-431K24.1	0	0
ENSG00000238290.1	RP11-431K24.1	0	0
ENSG00000238290.1	RP11-431K24.1	0	0
ENST00000445300.1	RP11-431K24.1	0	0
ENSG00000238290.1	RP11-431K24.1	0	0
ENSG00000238290.1	RP11-431K24.1	0	0
-	-	0	0
-	-	0	0
ENST00000453364.1	RP11-431K24.2	0	0
ENST00000453364.1	RP11-431K24.2	0	0
ENST00000453364.1	RP11-431K24.2	0	0
-	-	0	0
-	-	0	0
-	-	0	0
ENST00000452982.1	RP11-431K24.3	0	0
ENST00000452982.1	RP11-431K24.3	0	0
ENSG00000227634.1	RP11-431K24.3	0	0
ENST00000471889.1	SLC45A1	0	0
ENST00000471889.1	SLC45A1	0	0
ENSG00000162426.10	SLC45A1	0	0
ENSG00000230679.1	ENO1-AS1	0	0
ENST00000412639.2	RP3-510D11.2	1	1
ENSG00000234546.2	RP3-510D11.2	1	1
ENST00000412639.2	RP3-510D11.2	1	1
ENSG00000234546.2	RP3-510D11.2	1	1
ENSG00000234546.2	RP3-510D11.2	1	1
ENSG00000234546.2	RP3-510D11.2	1	1
ENSG00000234546.2	RP3-510D11.2	1	1
ENST00000437157.2	RP3-510D11.1	0	0
ENST00000437157.2	RP3-510D11.1	0	0
ENSG00000228526.2	RP3-510D11.1	0	0
ENST00000377403.2	H6PD	0	0
ENST00000377403.2	H6PD	0	0
ENSG00000049239.8	H6PD	0	0
ENSG00000049239.8	H6PD	0	0
ENST00000377403.2	H6PD	0	0
ENSG00000049239.8	H6PD	0	0
ENSG00000049239.8	H6PD	0	0
ENSG00000049239.8	H6PD	0	0
ENSG00000049239.8	H6PD	0	0
ENST00000377403.2	H6PD	0	0
ENSG00000049239.8	H6PD	0	0
ENSG00000049239.8	H6PD	0	0
ENST00000328089.6	SPSB1	0	0
ENST00000328089.6	SPSB1	0	0
ENSG00000171621.9	SPSB1	0	0
ENSG00000171621.9	SPSB1	0	0
ENSG00000171621.9	SPSB1	0	0
ENSG00000171621.9	SPSB1	0	0
ENST00000302692.6	SLC25A33	1	1
ENST00000302692.6	SLC25A33	1	1
ENSG00000171612.6	SLC25A33	1	1
ENSG00000171612.6	SLC25A33	1	1
ENSG00000171612.6	SLC25A33	1	1
ENSG00000171612.6	SLC25A33	1	1
ENSG00000171612.6	SLC25A33	1	1
ENSG00000171612.6	SLC25A33	1	1
ENSG00000171612.6	SLC25A33	1	1
ENSG00000171612.6	SLC25A33	1	1
ENSG00000171612.6	SLC25A33	1	1
ENSG00000171612.6	SLC25A33	1	1
ENSG00000171612.6	SLC25A33	1	1
ENSG00000171612.6	SLC25A33	1	1
ENSG00000171612.6	SLC25A33	1	1
ENSG00000171612.6	SLC25A33	1	1
ENSG00000171612.6	SLC25A33	1	1
ENST00000340305.5	TMEM201	0	0
ENST00000340381.6	TMEM201	0	0
ENST00000340381.6	TMEM201	0	0
ENSG00000188807.8	TMEM201	0	0
ENSG00000188807.8	TMEM201	0	0
ENSG00000188807.8	TMEM201	0	0
ENSG00000188807.8	TMEM201	0	0
-	-	0	0
-	-	0	0
ENST00000536656.1	PIK3CD	0	0
ENST00000536656.1	PIK3CD	0	0
ENST00000536656.1	PIK3CD	0	0
ENST00000536656.1	PIK3CD	0	0
ENSG00000228150.1	RP11-84A14.4	0	0
ENST00000377205.1	NMNAT1	0	0
ENSG00000173614.9	NMNAT1	0	0
ENSG00000173614.9	NMNAT1	0	0
ENSG00000173614.9	NMNAT1	0	0
ENSG00000173614.9	NMNAT1	0	0
ENSG00000173614.9	NMNAT1	0	0
ENSG00000173614.9	NMNAT1	0	0
ENSG00000173614.9	NMNAT1	0	0
ENSG00000173614.9	NMNAT1	0	0
ENSG00000173614.9	NMNAT1	0	0
ENSG00000173614.9	NMNAT1	0	0
ENSG00000173614.9	NMNAT1	0	0
ENST00000462686.1	NMNAT1	0	0
ENSG00000173614.9	NMNAT1	0	0
ENSG00000173614.9	NMNAT1	0	0
-	-	0	0
ENST00000294435.7	RBP7	0	0
ENSG00000162444.11	RBP7	0	0
-	-	0	0
-	-	0	0
ENST00000253251.8	UBE4B	0	0
-	-	0	0
-	-	0	0
-	-	0	0
-	-	0	0
ENST00000263934.6	KIF1B	0	0
ENST00000377093.4	KIF1B	0	0
ENST00000377086.1	KIF1B	0	0
ENSG00000054523.12	KIF1B	0	0
ENSG00000054523.12	KIF1B	0	0
ENSG00000054523.12	KIF1B	0	0
ENSG00000054523.12	KIF1B	0	0
ENSG00000054523.12	KIF1B	0	0
ENST00000377086.1	KIF1B	0	0
ENSG00000054523.12	KIF1B	0	0
-	-	0	0
-	-	0	0
ENST00000579866.1	RN7SL721P	0	0
ENST00000579866.1	RN7SL721P	0	0
ENST00000579866.1	RN7SL721P	0	0
ENST00000491493.1	PGD	0	0
ENST00000538557.1	PGD	0	0
ENSG00000142657.16	PGD	0	0
ENSG00000142657.16	PGD	0	0
ENST00000538557.1	PGD	0	0
ENST00000538557.1	PGD	0	0
ENST00000309048.3	APITD1	0	0
ENST00000477755.1	APITD1	0	0
ENSG00000251503.3	APITD1-CORT	0	0
ENSG00000251503.3	APITD1-CORT	0	0
ENSG00000251503.3	APITD1-CORT	0	0
ENST00000377049.3	CORT	0	0
ENST00000356607.4	PEX14	0	0
ENSG00000142655.8	PEX14	0	0
ENSG00000142655.8	PEX14	0	0
ENSG00000142655.8	PEX14	0	0
ENSG00000142655.8	PEX14	0	0
ENSG00000142655.8	PEX14	0	0
ENSG00000142655.8	PEX14	0	0
ENSG00000142655.8	PEX14	0	0
ENSG00000142655.8	PEX14	0	0
ENSG00000142655.8	PEX14	0	0
ENSG00000142655.8	PEX14	0	0
ENSG00000142655.8	PEX14	0	0
ENSG00000142655.8	PEX14	0	0
ENSG00000142655.8	PEX14	0	0
ENST00000356607.4	PEX14	0	0
ENSG00000142655.8	PEX14	0	0
ENSG00000142655.8	PEX14	0	0
ENSG00000142655.8	PEX14	0	0
ENST00000473869.1	TARDBP	0	0
ENST00000473869.1	TARDBP	0	0
ENST00000473869.1	TARDBP	0	0
ENST00000473869.1	TARDBP	0	0
ENST00000607145.1	RP4-635E18.8	1	1
ENST00000400897.3	MASP2	0	0
-	-	0	0
-	-	0	0
-	-	0	0
ENSG00000230337.1	RP4-635E18.6	0	0
ENST00000376810.5	UBIAD1	0	0
ENST00000483738.1	UBIAD1	0	0
ENSG00000120942.9	UBIAD1	0	0
ENSG00000120942.9	UBIAD1	0	0
ENSG00000120942.9	UBIAD1	0	0
ENSG00000120942.9	UBIAD1	0	0
ENSG00000120942.9	UBIAD1	0	0
ENSG00000120942.9	UBIAD1	0	0
ENST00000486588.2	UBIAD1	0	0
-	-	0	0
-	-	0	0
-	-	0	0
-	-	0	0
-	-	0	0
-	-	0	0
-	-	0	0
-	-	0	0
ENST00000389575.3	PTCHD2	0	0
ENST00000389575.3	PTCHD2	0	0
ENSG00000204624.6	PTCHD2	0	0
ENSG00000204624.6	PTCHD2	0	0
ENST00000389575.3	PTCHD2	0	0
ENSG00000204624.6	PTCHD2	0	0
ENST00000389575.3	PTCHD2	0	0
ENST00000389575.3	PTCHD2	0	0
ENST00000389575.3	PTCHD2	0	0
ENST00000376762.4	FBXO44	0	0
ENST00000251547.5	FBXO44	0	0
ENST00000376753.4	FBXO6	0	0
ENSG00000116670.10	MAD2L2	0	0
ENST00000294485.5	DRAXIN	0	0
ENSG00000162490.6	DRAXIN	0	0
ENSG00000162490.6	DRAXIN	0	0
ENSG00000162490.6	DRAXIN	0	0
ENSG00000162490.6	DRAXIN	0	0
ENSG00000162490.6	DRAXIN	0	0
ENSG00000162490.6	DRAXIN	0	0
ENSG00000162490.6	DRAXIN	0	0
ENSG00000162490.6	DRAXIN	0	0
ENSG00000162490.6	DRAXIN	0	0
ENST00000314340.5	AGTRAP	0	0
ENSG00000177674.11	AGTRAP	0	0
ENSG00000177674.11	AGTRAP	0	0
ENSG00000177674.11	AGTRAP	0	0
ENSG00000177674.11	AGTRAP	0	0
ENST00000346436.6	CLCN6	0	0
ENST00000346436.6	CLCN6	0	0
ENST00000312413.6	CLCN6	0	0
ENST00000346436.6	CLCN6	0	0
ENSG00000011021.17	CLCN6	0	0
ENSG00000011021.17	CLCN6	0	0
ENSG00000011021.17	CLCN6	0	0
ENSG00000011021.17	CLCN6	0	0
ENSG00000011021.17	CLCN6	0	0
ENST00000346436.6	CLCN6	0	0
ENSG00000011021.17	CLCN6	0	0
ENSG00000011021.17	CLCN6	0	0
ENSG00000011021.17	CLCN6	0	0
ENSG00000011021.17	CLCN6	0	0
ENSG00000011021.17	CLCN6	0	0
ENSG00000011021.17	CLCN6	0	0
ENST00000400892.2	NPPA-AS1	0	0
ENST00000446542.1	NPPA-AS1	0	0
ENSG00000242349.1	NPPA-AS1	0	0
ENSG00000242349.1	NPPA-AS1	0	0
ENST00000438808.1	RP5-934G17.6	0	0
ENST00000362477.1	RNU5E-1	0	0
-	-	0	0
ENST00000376369.3	PLOD1	0	0
ENSG00000083444.12	PLOD1	0	0
ENSG00000083444.12	PLOD1	0	0
ENSG00000083444.12	PLOD1	0	0
ENSG00000083444.12	PLOD1	0	0
ENSG00000083444.12	PLOD1	0	0
ENSG00000083444.12	PLOD1	0	0
ENSG00000083444.12	PLOD1	0	0
ENSG00000083444.12	PLOD1	0	0
ENST00000376369.3	PLOD1	0	0
ENSG00000083444.12	PLOD1	0	0
ENSG00000083444.12	PLOD1	0	0
-	-	0	0
-	-	0	0
ENST00000235329.5	MFN2	0	0
ENST00000235329.5	MFN2	0	0
ENSG00000116688.12	MFN2	0	0
ENSG00000116688.12	MFN2	0	0
ENSG00000116688.12	MFN2	0	0
ENST00000235329.5	MFN2	0	0
ENST00000235329.5	MFN2	0	0
ENST00000235329.5	MFN2	0	0
ENST00000235332.4	MIIP	0	0
ENST00000235332.4	MIIP	0	0
ENST00000235332.4	MIIP	0	0
ENST00000235332.4	MIIP	0	0
ENSG00000116691.6	MIIP	0	0
ENSG00000120949.10	TNFRSF8	0	0
ENSG00000028137.12	TNFRSF1B	0	0
ENST00000358136.3	VPS13D	0	0
ENST00000358136.3	VPS13D	0	0
ENST00000358136.3	VPS13D	0	0
ENST00000358136.3	VPS13D	0	0
ENST00000358136.3	VPS13D	0	0
ENSG00000048707.9	VPS13D	0	0
ENSG00000048707.9	VPS13D	0	0
-	-	0	0
-	-	0	0
ENSG00000215909.3	RP4-597A16.3	0	0
ENST00000235372.7	PRDM2	0	0
ENST00000235372.7	PRDM2	0	0
ENST00000235372.7	PRDM2	0	0
ENST00000235372.7	PRDM2	0	0
ENSG00000116731.18	PRDM2	0	0
ENSG00000116731.18	PRDM2	0	0
ENST00000235372.7	PRDM2	0	0
ENST00000235372.7	PRDM2	0	0
ENSG00000116731.18	PRDM2	0	0
ENSG00000116731.18	PRDM2	0	0
ENSG00000116731.18	PRDM2	0	0
ENSG00000116731.18	PRDM2	0	0
ENSG00000116731.18	PRDM2	0	0
ENSG00000116731.18	PRDM2	0	0
ENSG00000116731.18	PRDM2	0	0
ENSG00000116731.18	PRDM2	0	0
ENSG00000116731.18	PRDM2	0	0
ENSG00000116731.18	PRDM2	0	0
ENSG00000116731.18	PRDM2	0	0
ENSG00000116731.18	PRDM2	0	0
ENSG00000116731.18	PRDM2	0	0
ENSG00000116731.18	PRDM2	0	0
ENSG00000116731.18	PRDM2	0	0
ENSG00000116731.18	PRDM2	0	0
ENSG00000116731.18	PRDM2	0	0
ENSG00000116731.18	PRDM2	0	0
ENSG00000116731.18	PRDM2	0	0
ENSG00000116731.18	PRDM2	0	0
-	-	0	0
-	-	0	0
ENST00000361144.5	KAZN	0	0
ENST00000376030.2	KAZN	0	0
ENSG00000189337.11	KAZN	0	0
ENSG00000189337.11	KAZN	0	0
ENSG00000189337.11	KAZN	0	0
ENSG00000189337.11	KAZN	0	0
ENSG00000189337.11	KAZN	0	0
ENSG00000189337.11	KAZN	0	0
ENST00000376030.2	KAZN	0	0
ENSG00000189337.11	KAZN	0	0
ENSG00000189337.11	KAZN	0	0
ENST00000376014.3	TMEM51	0	0
ENST00000376008.2	TMEM51	0	0
ENST00000400796.3	TMEM51	0	0
-	-	0	0
-	-	0	0
-	-	0	0
ENST00000375999.3	FHAD1	0	0
ENST00000375999.3	FHAD1	0	0
ENST00000375999.3	FHAD1	0	0
ENSG00000142621.15	FHAD1	0	0
ENSG00000142621.15	FHAD1	0	0
ENSG00000142621.15	FHAD1	0	0
ENSG00000142621.15	FHAD1	0	0
ENST00000375999.3	FHAD1	0	0
ENST00000375999.3	FHAD1	0	0
ENSG00000142621.15	FHAD1	0	0
ENSG00000142621.15	FHAD1	0	0
ENSG00000142621.15	FHAD1	0	0
ENSG00000142621.15	FHAD1	0	0
ENST00000375999.3	FHAD1	0	0
ENST00000375999.3	FHAD1	0	0
ENSG00000142621.15	FHAD1	0	0
ENSG00000142621.15	FHAD1	0	0
ENSG00000142621.15	FHAD1	0	0
ENSG00000142621.15	FHAD1	0	0
ENSG00000142621.15	FHAD1	0	0
ENSG00000142621.15	FHAD1	0	0
ENSG00000142621.15	FHAD1	0	0
ENSG00000142621.15	FHAD1	0	0
ENSG00000142621.15	FHAD1	0	0
ENST00000375999.3	FHAD1	0	0
ENST00000375999.3	FHAD1	0	0
ENST00000375999.3	FHAD1	0	0
ENSG00000142621.15	FHAD1	0	0
ENSG00000142621.15	FHAD1	0	0
ENSG00000142621.15	FHAD1	0	0
ENSG00000142621.15	FHAD1	0	0
ENSG00000142621.15	FHAD1	0	0
ENSG00000142621.15	FHAD1	0	0
ENSG00000142621.15	FHAD1	0	0
ENSG00000142621.15	FHAD1	0	0
ENSG00000142621.15	FHAD1	0	0
ENSG00000142621.15	FHAD1	0	0
ENSG00000142621.15	FHAD1	0	0
ENSG00000142621.15	FHAD1	0	0
ENSG00000142621.15	FHAD1	0	0
ENSG00000228140.1	RP3-467K16.4	0	0
ENSG00000142621.15	FHAD1	0	0
ENST00000375980.4	EFHD2	0	0
ENST00000445566.1	EFHD2	0	0
ENST00000445566.1	EFHD2	0	0
ENSG00000142634.8	EFHD2	0	0
ENSG00000162438.7	CTRC	0	0
ENST00000475133.1	DNAJC16	0	0
ENST00000475133.1	DNAJC16	0	0
ENSG00000116138.8	DNAJC16	0	0
ENSG00000116138.8	DNAJC16	0	0
ENSG00000116138.8	DNAJC16	0	0
ENSG00000116138.8	DNAJC16	0	0
ENSG00000116138.8	DNAJC16	0	0
ENSG00000235084.2	CHCHD2P6	0	0
ENST00000480945.1	DDI2	0	0
ENST00000375799.3	PLEKHM2	0	0
ENST00000375799.3	PLEKHM2	0	0
ENST00000375799.3	PLEKHM2	0	0
ENST00000489568.1	SLC25A34	0	0
ENSG00000162461.7	SLC25A34	0	0
ENSG00000162461.7	SLC25A34	0	0
ENST00000375771.1	FBLIM1	0	0
ENST00000375771.1	FBLIM1	0	0
ENST00000375771.1	FBLIM1	0	0
ENSG00000162458.8	FBLIM1	0	0
ENST00000509138.1	FBLIM1	0	0
ENST00000431782.1	RP11-169K16.6	0	0
-	-	0	0
ENSG00000178715.7	RP11-169K16.8	0	0
ENST00000317122.1	RP11-169K16.9	0	0
ENST00000375759.3	SPEN	0	0
ENST00000375759.3	SPEN	0	0
ENSG00000065526.6	SPEN	0	0
ENSG00000065526.6	SPEN	0	0
ENST00000375759.3	SPEN	0	0
ENST00000375667.3	CLCNKB	0	0
ENST00000375679.4	CLCNKB	0	0
ENST00000375667.3	CLCNKB	0	0
ENSG00000227959.1	RP11-276H7.2	0	0
ENST00000426353.1	RP11-276H7.3	0	0
ENST00000426353.1	RP11-276H7.3	0	0
ENSG00000227959.1	RP11-276H7.2	0	0
ENST00000426353.1	RP11-276H7.3	0	0
ENST00000426353.1	RP11-276H7.3	0	0
ENSG00000224621.1	RP11-276H7.3	0	0
ENST00000426353.1	RP11-276H7.3	0	0
ENSG00000224621.1	RP11-276H7.3	0	0
-	-	0	0
-	-	0	0
-	-	0	0
-	-	1	1
-	-	0	0
ENSG00000055070.12	SZRD1	0	0
ENST00000475078.1	SZRD1	0	0
ENSG00000055070.12	SZRD1	0	0
ENST00000401089.3	SZRD1	0	0
ENST00000492354.1	SZRD1	0	0
ENST00000401088.4	SZRD1	0	0
ENST00000496239.1	NECAP2	0	0
ENST00000492095.1	NECAP2	0	0
ENST00000337132.5	NECAP2	0	0
ENSG00000157191.15	NECAP2	0	0
ENSG00000157191.15	NECAP2	0	0
ENSG00000157191.15	NECAP2	0	0
ENSG00000157191.15	NECAP2	0	0
ENSG00000226029.1	RP4-798A10.2	0	0
ENSG00000226029.1	RP4-798A10.2	0	0
ENST00000457898.1	RP4-798A10.2	0	0
-	-	0	0
-	-	0	0
-	-	0	0
-	-	0	0
ENST00000562878.1	RP4-798A10.7	0	0
ENSG00000224174.2	RP4-798A10.4	0	0
-	-	0	0
ENST00000412962.1	CROCCP2	0	0
ENST00000362058.2	CROCCP2	0	0
ENST00000362058.2	CROCCP2	0	0
ENST00000362058.2	CROCCP2	0	0
ENST00000362058.2	CROCCP2	0	0
ENST00000334429.5	MST1P2	0	0
ENST00000334429.5	MST1P2	0	0
ENST00000334429.5	MST1P2	0	0
ENSG00000186301.7	MST1P2	0	0
-	-	0	0
-	-	0	0
ENSG00000268869.1	ESPNP	0	0
ENST00000492551.1	ESPNP	0	0
-	-	0	0
ENSG00000058453.12	CROCC	0	0
ENST00000414128.1	RP11-108M9.2	0	0
ENST00000414128.1	RP11-108M9.2	0	0
ENSG00000058453.12	CROCC	0	0
ENSG00000058453.12	CROCC	0	0
ENSG00000058453.12	CROCC	0	0
ENSG00000058453.12	CROCC	0	0
ENSG00000058453.12	CROCC	0	0
ENSG00000058453.12	CROCC	0	0
ENSG00000058453.12	CROCC	0	0
ENST00000375541.5	CROCC	0	0
ENSG00000058453.12	CROCC	0	0
ENSG00000058453.12	CROCC	0	0
ENST00000375541.5	CROCC	0	0
ENSG00000058453.12	CROCC	0	0
ENSG00000058453.12	CROCC	0	0
ENST00000375541.5	CROCC	0	0
ENSG00000058453.12	CROCC	0	0
ENSG00000058453.12	CROCC	0	0
ENSG00000058453.12	CROCC	0	0
ENSG00000058453.12	CROCC	0	0
ENST00000375541.5	CROCC	0	0
ENST00000375541.5	CROCC	0	0
ENSG00000142623.8	PADI1	0	0
ENST00000375460.3	PADI3	0	0
ENST00000375460.3	PADI3	0	0
ENST00000375460.3	PADI3	0	0
ENST00000375460.3	PADI3	0	0
ENST00000375460.3	PADI3	0	0
ENSG00000142619.4	PADI3	0	0
ENSG00000142619.4	PADI3	0	0
ENSG00000142619.4	PADI3	0	0
ENST00000452522.1	ARHGEF10L	0	0
ENST00000361221.3	ARHGEF10L	0	0
ENSG00000074964.12	ARHGEF10L	0	0
ENSG00000074964.12	ARHGEF10L	0	0
ENSG00000074964.12	ARHGEF10L	0	0
ENSG00000074964.12	ARHGEF10L	0	0
ENSG00000074964.12	ARHGEF10L	0	0
ENSG00000074964.12	ARHGEF10L	0	0
ENSG00000074964.12	ARHGEF10L	0	0
ENSG00000074964.12	ARHGEF10L	0	0
ENSG00000074964.12	ARHGEF10L	0	0
ENSG00000074964.12	ARHGEF10L	0	0
ENSG00000074964.12	ARHGEF10L	0	0
ENST00000361221.3	ARHGEF10L	0	0
ENSG00000074964.12	ARHGEF10L	0	0
ENSG00000074964.12	ARHGEF10L	0	0
ENST00000361221.3	ARHGEF10L	0	0
ENSG00000074964.12	ARHGEF10L	0	0
ENSG00000074964.12	ARHGEF10L	0	0
ENST00000375406.1	ACTL8	0	0
ENST00000375406.1	ACTL8	0	0
ENST00000400664.1	KLHDC7A	0	0
ENST00000400664.1	KLHDC7A	0	0
ENST00000400664.1	KLHDC7A	0	0
ENSG00000230424.1	RP1-43E13.2	0	0
ENST00000330263.4	MRTO4	0	0
ENST00000330263.4	MRTO4	0	0
ENST00000457194.2	AKR7L	0	0
ENST00000375155.3	PQLC2	0	0
ENST00000375155.3	PQLC2	0	0
ENST00000375155.3	PQLC2	0	0
ENST00000375155.3	PQLC2	0	0
ENST00000375155.3	PQLC2	0	0
ENST00000375155.3	PQLC2	0	0
ENST00000375155.3	PQLC2	0	0
-	-	0	0
-	-	0	0
-	-	0	0
-	-	0	0
ENST00000322753.6	MINOS1	0	0
ENST00000602384.1	MINOS1-NBL1	0	0
ENSG00000270136.1	MINOS1-NBL1	0	0
ENSG00000270136.1	MINOS1-NBL1	0	0
ENST00000602384.1	MINOS1-NBL1	0	0
ENSG00000270136.1	MINOS1-NBL1	0	0
ENSG00000270136.1	MINOS1-NBL1	0	0
ENSG00000158748.3	HTR6	0	0
ENSG00000158748.3	HTR6	0	0
ENSG00000158748.3	HTR6	0	0
ENST00000375120.3	OTUD3	0	0
ENST00000375120.3	OTUD3	0	0
ENSG00000162545.5	CAMK2N1	0	0
ENST00000375071.3	CDA	0	0
ENST00000321556.4	PINK1	0	0
ENST00000321556.4	PINK1	0	0
ENSG00000117245.8	KIF17	0	0
ENST00000375044.1	KIF17	0	0
ENST00000375044.1	KIF17	0	0
-	-	0	0
ENST00000486095.1	PPP1R11P1	0	0
ENSG00000187952.8	HS6ST1P1	0	0
ENSG00000187952.8	HS6ST1P1	0	0
ENST00000436658.1	CROCCP5	0	0
ENST00000478653.2	NBPF3	0	0
ENST00000434838.2	NBPF3	0	0
ENST00000434838.2	NBPF3	0	0
ENSG00000142794.14	NBPF3	0	0
ENSG00000142794.14	NBPF3	0	0
ENSG00000142794.14	NBPF3	0	0
ENSG00000142794.14	NBPF3	0	0
ENSG00000142794.14	NBPF3	0	0
ENST00000318220.6	NBPF3	0	0
ENST00000434838.2	NBPF3	0	0
ENST00000434838.2	NBPF3	0	0
ENST00000434838.2	NBPF3	0	0
ENSG00000142794.14	NBPF3	0	0
ENSG00000142794.14	NBPF3	0	0
ENST00000434838.2	NBPF3	0	0
ENST00000434838.2	NBPF3	0	0
ENST00000374840.3	ALPL	0	0
ENSG00000162551.9	ALPL	0	0
ENST00000416769.1	LINC00339	0	0
ENSG00000218510.3	LINC00339	0	0
ENSG00000218510.3	LINC00339	0	0
ENSG00000218510.3	LINC00339	0	0
ENST00000344548.3	CDC42	0	0
ENST00000400259.1	CDC42	0	0
ENSG00000070831.11	CDC42	0	0
ENST00000344548.3	CDC42	0	0
ENST00000344548.3	CDC42	0	0
ENSG00000070831.11	CDC42	0	0
ENSG00000070831.11	CDC42	0	0
ENSG00000070831.11	CDC42	0	0
-	-	0	0
-	-	0	0
ENST00000606754.1	RP1-224A6.9	0	0
ENST00000606754.1	RP1-224A6.9	0	0
ENST00000606754.1	RP1-224A6.9	0	0
-	-	0	0
-	-	0	0
-	-	0	0
-	-	0	0
-	-	0	0
-	-	0	0
-	-	0	0
ENST00000290167.6	WNT4	0	0
ENST00000290167.6	WNT4	0	0
ENST00000290167.6	WNT4	0	0
ENST00000290167.6	WNT4	0	0
ENSG00000162552.10	WNT4	0	0
-	-	0	0
-	-	0	0
-	-	0	0
-	-	0	0
-	-	0	0
-	-	0	0
-	-	0	0
-	-	0	0
ENST00000404138.1	ZBTB40	0	0
ENST00000375647.4	ZBTB40	0	0
ENST00000404138.1	ZBTB40	0	0
ENST00000404138.1	ZBTB40	0	0
ENST00000404138.1	ZBTB40	0	0
ENSG00000184677.12	ZBTB40	0	0
ENSG00000184677.12	ZBTB40	0	0
ENSG00000184677.12	ZBTB40	0	0
ENST00000404138.1	ZBTB40	0	0
ENST00000404138.1	ZBTB40	0	0
ENST00000404138.1	ZBTB40	0	0
ENST00000404138.1	ZBTB40	0	0
ENSG00000184677.12	ZBTB40	0	0
-	-	0	0
-	-	0	0
-	-	0	0
-	-	0	0
ENSG00000070886.6	EPHA8	0	0
ENST00000374630.3	EPHB2	0	0
ENST00000400191.3	EPHB2	0	0
ENSG00000133216.12	EPHB2	0	0
ENSG00000133216.12	EPHB2	0	0
ENSG00000133216.12	EPHB2	0	0
ENSG00000133216.12	EPHB2	0	0
ENSG00000133216.12	EPHB2	0	0
ENSG00000133216.12	EPHB2	0	0
ENSG00000133216.12	EPHB2	0	0
ENSG00000133216.12	EPHB2	0	0
ENSG00000133216.12	EPHB2	0	0
ENSG00000133216.12	EPHB2	0	0
ENSG00000133216.12	EPHB2	0	0
ENSG00000133216.12	EPHB2	0	0
ENSG00000133216.12	EPHB2	0	0
ENSG00000133216.12	EPHB2	0	0
ENSG00000133216.12	EPHB2	0	0
ENSG00000133216.12	EPHB2	0	0
ENST00000610135.1	RP1-74M1.3	0	0
ENST00000610135.1	RP1-74M1.3	0	0
ENST00000610135.1	RP1-74M1.3	0	0
ENST00000400181.4	KDM1A	0	0
ENST00000356634.3	KDM1A	0	0
ENST00000400181.4	KDM1A	0	0
ENSG00000004487.11	KDM1A	0	0
ENST00000400181.4	KDM1A	0	0
ENST00000442089.1	RP5-1057J7.1	0	0
ENST00000335648.3	C1orf213	0	0
ENST00000335648.3	C1orf213	0	0
ENST00000374550.3	RPL11	0	0
ENSG00000142676.8	RPL11	0	0
-	-	0	0
-	-	0	0
ENST00000366398.2	RP5-886K2.1	0	0
-	-	0	0
-	-	0	0
-	-	0	0
-	-	0	0
-	-	0	0
-	-	0	0
-	-	0	0
-	-	0	0
-	-	0	0
-	-	0	0
ENST00000466184.2	RN7SL532P	0	0
-	-	0	0
ENST00000418390.2	TCEB3	0	0
ENST00000418390.2	TCEB3	0	0
ENST00000418390.2	TCEB3	0	0
ENST00000246151.4	PITHD1	0	0
ENST00000246151.4	PITHD1	0	0
ENST00000246151.4	PITHD1	0	0
ENSG00000057757.5	PITHD1	0	0
ENSG00000057757.5	PITHD1	0	0
ENSG00000057757.5	PITHD1	0	0
ENST00000246151.4	PITHD1	0	0
ENSG00000057757.5	PITHD1	0	0
ENST00000374514.3	LYPLA2	0	0
ENST00000374514.3	LYPLA2	0	0
ENSG00000011009.6	LYPLA2	0	0
ENST00000334351.7	PNRC2	0	0
ENST00000579103.1	PNRC2	0	0
ENST00000374468.1	PNRC2	0	0
ENSG00000142661.14	MYOM3	0	0
-	-	0	0
-	-	0	0
-	-	0	0
ENST00000270800.1	IL22RA1	0	0
ENST00000361548.4	GRHL3	0	0
ENSG00000158055.11	GRHL3	0	0
ENST00000361548.4	GRHL3	0	0
ENST00000374399.4	NIPAL3	0	0
ENSG00000001461.12	NIPAL3	0	0
ENSG00000001461.12	NIPAL3	0	0
ENST00000003912.3	NIPAL3	0	0
ENST00000003912.3	NIPAL3	0	0
ENSG00000001461.12	NIPAL3	0	0
ENST00000374395.4	RCAN3	0	0
ENST00000374395.4	RCAN3	0	0
ENSG00000117602.7	RCAN3	0	0
ENSG00000117602.7	RCAN3	0	0
ENSG00000117602.7	RCAN3	0	0
ENST00000374392.2	NCMAP	0	0
ENST00000374392.2	NCMAP	0	0
ENSG00000184454.6	NCMAP	0	0
ENST00000447431.2	SRRM1	0	0
ENST00000447431.2	SRRM1	0	0
ENST00000447431.2	SRRM1	0	0
ENST00000447431.2	SRRM1	0	0
ENST00000447431.2	SRRM1	0	0
ENST00000447431.2	SRRM1	0	0
ENST00000447431.2	SRRM1	0	0
ENST00000447431.2	SRRM1	0	0
ENSG00000133226.12	SRRM1	0	0
ENST00000374379.4	CLIC4	0	0
ENSG00000169504.10	CLIC4	0	0
ENSG00000169504.10	CLIC4	0	0
ENST00000399916.1	RUNX3	0	0
ENST00000399916.1	RUNX3	0	0
ENST00000399916.1	RUNX3	0	0
ENST00000399916.1	RUNX3	0	0
ENST00000456316.1	RP11-84D1.1	0	0
ENST00000456316.1	RP11-84D1.1	0	0
-	-	0	0
-	-	0	0
ENST00000374358.4	TMEM50A	0	0
ENST00000374358.4	TMEM50A	0	0
ENSG00000183726.6	TMEM50A	0	0
ENSG00000183726.6	TMEM50A	0	0
ENSG00000183726.6	TMEM50A	0	0
ENSG00000183726.6	TMEM50A	0	0
ENST00000374343.4	TMEM57	0	0
ENST00000374338.4	LDLRAP1	0	0
ENST00000374338.4	LDLRAP1	0	0
ENSG00000157978.7	LDLRAP1	0	0
ENSG00000157978.7	LDLRAP1	0	0
ENSG00000157978.7	LDLRAP1	0	0
ENSG00000157978.7	LDLRAP1	0	0
ENSG00000157978.7	LDLRAP1	0	0
-	-	0	0
-	-	0	0
-	-	0	0
ENST00000412797.1	RP11-70P17.1	0	0
ENST00000412797.1	RP11-70P17.1	0	0
ENSG00000225643.1	RP11-70P17.1	0	0
-	-	0	0
-	-	0	0
-	-	0	0
-	-	0	0
-	-	0	0
-	-	0	0
-	-	0	0
-	-	0	0
ENST00000374332.4	MAN1C1	0	0
ENST00000263979.3	MAN1C1	0	0
ENST00000354177.4	SEPN1	0	0
ENST00000354177.4	SEPN1	0	0
ENST00000354177.4	SEPN1	0	0
ENST00000374303.2	MTFR1L	0	0
ENSG00000117640.13	MTFR1L	0	0
ENSG00000117640.13	MTFR1L	0	0
ENSG00000236528.1	RP1-125I3.2	0	0
ENST00000426559.2	STMN1	0	0
ENSG00000175087.5	PDIK1L	0	0
ENST00000374269.1	PDIK1L	0	0
ENST00000374271.4	PDIK1L	0	0
ENSG00000197245.4	FAM110D	0	0
ENST00000374266.5	ZNF593	0	0
ENSG00000142684.7	ZNF593	0	0
ENSG00000142684.7	ZNF593	0	0
-	-	0	0
ENST00000361530.6	CNKSR1	0	0
ENST00000361530.6	CNKSR1	0	0
ENST00000361530.6	CNKSR1	0	0
ENST00000361530.6	CNKSR1	0	0
ENST00000361530.6	CNKSR1	0	0
ENSG00000142675.13	CNKSR1	0	0
ENSG00000142675.13	CNKSR1	0	0
ENST00000476272.2	CEP85	0	0
ENSG00000130695.9	CEP85	0	0
ENSG00000130695.9	CEP85	0	0
-	-	0	0
ENST00000254231.4	LIN28A	0	0
ENSG00000131914.6	LIN28A	0	0
ENST00000434391.2	DHDDS	0	0
ENST00000434391.2	DHDDS	0	0
ENST00000434391.2	DHDDS	0	0
ENSG00000198830.6	HMGN2	0	0
ENSG00000198830.6	HMGN2	0	0
ENST00000374168.2	RPS6KA1	0	0
ENSG00000117676.9	RPS6KA1	0	0
ENSG00000117676.9	RPS6KA1	0	0
ENSG00000117676.9	RPS6KA1	0	0
ENSG00000117676.9	RPS6KA1	0	0
-	-	0	0
ENST00000324856.7	ARID1A	0	0
ENST00000324856.7	ARID1A	0	0
ENSG00000117713.13	ARID1A	0	0
ENST00000430799.2	ARID1A	0	0
ENST00000324856.7	ARID1A	0	0
ENSG00000117713.13	ARID1A	0	0
ENSG00000060642.6	PIGV	0	0
ENST00000449950.2	PIGV	0	0
ENST00000078527.4	PIGV	0	0
ENST00000374145.1	PIGV	0	0
ENSG00000060642.6	PIGV	0	0
ENSG00000060642.6	PIGV	0	0
ENSG00000060642.6	PIGV	0	0
-	-	0	0
ENST00000374142.4	ZDHHC18	0	0
ENST00000374142.4	ZDHHC18	0	0
ENSG00000204160.7	ZDHHC18	0	0
ENST00000339276.4	SFN	1	1
ENSG00000090273.9	NUDC	0	0
ENSG00000090273.9	NUDC	0	0
ENST00000321265.5	NUDC	0	0
ENST00000310055.5	RP11-344H11.4	0	0
-	-	0	0
-	-	0	0
-	-	0	0
-	-	0	0
-	-	0	0
ENSG00000172746.6	RP11-344H11.4	0	0
ENST00000522111.2	TRNP1	0	0
ENST00000531285.1	TRNP1	0	0
ENSG00000253368.3	TRNP1	0	0
ENSG00000253368.3	TRNP1	0	0
ENSG00000253368.3	TRNP1	0	0
ENSG00000253368.3	TRNP1	0	0
ENSG00000253368.3	TRNP1	0	0
-	-	0	0
-	-	0	0
-	-	0	0
ENST00000449818.1	NPM1P39	0	0
ENST00000449818.1	NPM1P39	0	0
ENST00000438350.2	SNRPEP7	0	0
ENST00000319394.3	WDTC1	0	0
ENST00000319394.3	WDTC1	0	0
ENST00000319394.3	WDTC1	0	0
ENST00000319394.3	WDTC1	0	0
ENST00000319394.3	WDTC1	0	0
ENST00000319394.3	WDTC1	0	0
ENST00000319394.3	WDTC1	0	0
ENSG00000142784.11	WDTC1	0	0
ENSG00000243659.1	RP11-4K3__A.3	0	0
ENST00000374076.4	TMEM222	0	0
ENST00000486082.1	TMEM222	0	0
ENST00000464720.1	TMEM222	0	0
ENST00000486082.1	TMEM222	0	0
ENSG00000186501.10	TMEM222	0	0
ENST00000318074.5	SYTL1	0	0
ENSG00000142765.13	SYTL1	0	0
ENSG00000142765.13	SYTL1	0	0
ENSG00000142765.13	SYTL1	0	0
ENSG00000142765.13	SYTL1	0	0
ENST00000374024.3	GPR3	0	0
ENSG00000181773.6	GPR3	0	0
ENST00000247087.5	AHDC1	0	0
ENST00000433132.1	RP1-159A19.3	0	0
ENST00000373949.1	FAM76A	0	0
ENST00000010299.6	FAM76A	0	0
ENST00000010299.6	FAM76A	0	0
ENSG00000009780.11	FAM76A	0	0
ENST00000373943.4	STX12	0	0
ENSG00000117758.9	STX12	0	0
ENST00000373943.4	STX12	0	0
ENST00000373931.4	PPP1R8	0	0
ENSG00000117751.13	PPP1R8	0	0
ENSG00000117751.13	PPP1R8	0	0
ENST00000373931.4	PPP1R8	0	0
ENST00000373931.4	PPP1R8	0	0
ENSG00000117751.13	PPP1R8	0	0
-	-	0	0
-	-	0	0
-	-	0	0
ENST00000373921.3	THEMIS2	0	0
ENST00000328928.7	THEMIS2	0	0
ENST00000548116.1	SMPDL3B	0	0
ENST00000373894.3	SMPDL3B	0	0
ENST00000373888.4	SMPDL3B	0	0
ENSG00000130768.10	SMPDL3B	0	0
ENSG00000130768.10	SMPDL3B	0	0
ENSG00000130768.10	SMPDL3B	0	0
ENSG00000130768.10	SMPDL3B	0	0
ENSG00000130768.10	SMPDL3B	0	0
ENSG00000130768.10	SMPDL3B	0	0
ENSG00000130768.10	SMPDL3B	0	0
ENST00000548116.1	SMPDL3B	0	0
ENST00000548116.1	SMPDL3B	0	0
ENSG00000130768.10	SMPDL3B	0	0
ENSG00000130768.10	SMPDL3B	0	0
ENST00000373884.5	XKR8	0	0
ENSG00000158156.7	XKR8	0	0
ENSG00000158156.7	XKR8	0	0
ENST00000373884.5	XKR8	0	0
ENSG00000158156.7	XKR8	0	0
ENST00000373884.5	XKR8	0	0
ENST00000373884.5	XKR8	0	0
ENST00000335514.5	ATPIF1	0	0
ENST00000253063.3	SESN2	0	0
ENSG00000130766.4	SESN2	0	0
ENST00000373842.4	MED18	0	0
ENSG00000130772.9	MED18	0	0
ENST00000373839.3	PHACTR4	1	1
ENST00000493669.1	PHACTR4	1	1
ENST00000493669.1	PHACTR4	1	1
ENSG00000204138.8	PHACTR4	1	1
ENSG00000204138.8	PHACTR4	1	1
ENST00000413987.1	SNHG3	0	0
ENST00000437681.1	SNHG3	0	0
ENSG00000180198.11	RCC1	0	0
ENST00000373833.6	RCC1	0	0
ENST00000373832.1	RCC1	0	0
ENSG00000180198.11	RCC1	0	0
-	-	0	0
-	-	0	0
-	-	0	0
-	-	0	0
ENST00000480930.1	TRNAU1AP	0	0
ENST00000480930.1	TRNAU1AP	0	0
ENST00000480930.1	TRNAU1AP	0	0
ENST00000480930.1	TRNAU1AP	0	0
ENST00000427804.1	RP11-442N24__B.1	0	0
ENST00000420776.1	RP11-442N24__B.1	0	0
ENST00000427804.1	RP11-442N24__B.1	0	0
ENSG00000229388.1	RP11-442N24__B.1	0	0
ENST00000427804.1	RP11-442N24__B.1	0	0
ENST00000373816.1	GMEB1	0	0
ENST00000373816.1	GMEB1	0	0
ENSG00000162419.8	GMEB1	0	0
ENSG00000162419.8	GMEB1	0	0
ENSG00000162419.8	GMEB1	0	0
ENSG00000162419.8	GMEB1	0	0
ENSG00000162419.8	GMEB1	0	0
ENSG00000162419.8	GMEB1	0	0
-	-	0	0
ENST00000542507.1	YTHDF2	0	0
ENST00000542507.1	YTHDF2	0	0
ENST00000373812.3	YTHDF2	0	0
ENST00000542507.1	YTHDF2	0	0
ENSG00000198492.10	YTHDF2	0	0
ENSG00000198492.10	YTHDF2	0	0
ENSG00000198492.10	YTHDF2	0	0
ENSG00000198492.10	YTHDF2	0	0
ENSG00000198492.10	YTHDF2	0	0
ENSG00000198492.10	YTHDF2	0	0
ENSG00000198492.10	YTHDF2	0	0
ENSG00000198492.10	YTHDF2	0	0
ENSG00000198492.10	YTHDF2	0	0
ENSG00000198492.10	YTHDF2	0	0
ENSG00000198492.10	YTHDF2	0	0
ENSG00000198492.10	YTHDF2	0	0
ENST00000542507.1	YTHDF2	0	0
-	-	0	0
ENST00000343067.4	EPB41	0	0
ENST00000343067.4	EPB41	0	0
ENST00000343067.4	EPB41	0	0
ENST00000347529.3	EPB41	0	0
ENSG00000159023.14	EPB41	0	0
ENST00000323874.8	PTPRU	0	0
ENST00000323874.8	PTPRU	0	0
ENST00000373779.3	PTPRU	0	0
ENST00000323874.8	PTPRU	0	0
ENST00000428026.2	PTPRU	0	0
ENSG00000060656.15	PTPRU	0	0
ENSG00000230523.1	RP3-437I16.1	0	0
ENST00000417651.1	RP3-437I16.1	0	0
ENST00000417651.1	RP3-437I16.1	0	0
-	-	0	0
ENSG00000186056.5	MATN1-AS1	0	0
ENST00000414532.2	MATN1-AS1	0	0
ENST00000414532.2	MATN1-AS1	0	0
ENSG00000186056.5	MATN1-AS1	0	0
-	-	0	0
ENST00000344147.5	ZCCHC17	0	0
ENST00000546109.1	ZCCHC17	0	0
ENST00000546109.1	ZCCHC17	0	0
ENSG00000121766.10	ZCCHC17	0	0
ENSG00000121766.10	ZCCHC17	0	0
ENSG00000121766.10	ZCCHC17	0	0
ENSG00000121766.10	ZCCHC17	0	0
ENST00000482018.1	FABP3	0	0
ENST00000482018.1	FABP3	0	0
ENSG00000121769.3	FABP3	0	0
ENST00000373709.3	SERINC2	0	0
ENSG00000168528.7	SERINC2	0	0
ENSG00000168528.7	SERINC2	0	0
ENSG00000168528.7	SERINC2	0	0
ENSG00000168528.7	SERINC2	0	0
ENSG00000168528.7	SERINC2	0	0
-	-	0	0
-	-	0	0
ENST00000271064.7	TINAGL1	0	0
ENST00000271064.7	TINAGL1	0	0
ENSG00000142910.11	TINAGL1	0	0
ENSG00000142910.11	TINAGL1	0	0
ENSG00000142910.11	TINAGL1	0	0
ENSG00000235790.3	RP11-73M7.6	0	0
ENST00000484270.2	KHDRBS1	0	0
ENST00000484270.2	KHDRBS1	0	0
ENST00000484270.2	KHDRBS1	0	0
ENSG00000121774.13	KHDRBS1	0	0
ENST00000366152.3	RP11-277A4.4	0	0
ENST00000366152.3	RP11-277A4.4	0	0
ENST00000366152.3	RP11-277A4.4	0	0
ENST00000476968.1	TMEM39B	1	1
ENST00000336294.5	TMEM39B	1	1
ENST00000476968.1	TMEM39B	1	1
ENSG00000121775.13	TMEM39B	1	1
ENSG00000121775.13	TMEM39B	1	1
ENST00000476968.1	TMEM39B	1	1
ENSG00000121775.13	TMEM39B	1	1
ENSG00000121775.13	TMEM39B	1	1
ENST00000373625.3	KPNA6	0	0
ENST00000373625.3	KPNA6	0	0
ENST00000373625.3	KPNA6	0	0
ENST00000373625.3	KPNA6	0	0
ENST00000373610.3	TXLNA	0	0
ENST00000373610.3	TXLNA	0	0
ENST00000373610.3	TXLNA	0	0
ENSG00000084652.11	TXLNA	0	0
ENST00000373602.5	CCDC28B	0	0
ENSG00000160050.10	CCDC28B	0	0
ENST00000373602.5	CCDC28B	0	0
ENST00000373602.5	CCDC28B	0	0
ENST00000537469.1	IQCC	0	0
ENST00000373586.1	EIF3I	0	0
ENSG00000220785.3	MTMR9LP	1	1
ENSG00000220785.3	MTMR9LP	1	1
-	-	0	0
-	-	0	0
-	-	0	0
ENST00000373582.3	FAM167B	0	0
ENST00000333070.4	LCK	0	0
ENST00000333070.4	LCK	0	0
ENST00000373548.3	HDAC1	0	0
ENSG00000116478.7	HDAC1	0	0
ENSG00000116478.7	HDAC1	0	0
ENSG00000116478.7	HDAC1	0	0
ENSG00000116478.7	HDAC1	0	0
-	-	0	0
ENST00000574315.1	TSSK3	0	0
ENSG00000162526.6	TSSK3	0	0
ENSG00000162526.6	TSSK3	0	0
ENSG00000162526.6	TSSK3	0	0
-	-	0	0
ENST00000480336.1	RP1-27O5.3	0	0
ENST00000609129.1	ZBTB8B	0	0
ENST00000480336.1	RP1-27O5.3	0	0
ENSG00000254553.1	RP1-27O5.3	0	0
ENSG00000254553.1	RP1-27O5.3	0	0
ENSG00000254553.1	RP1-27O5.3	0	0
ENSG00000254553.1	RP1-27O5.3	0	0
ENSG00000254553.1	RP1-27O5.3	0	0
ENST00000480336.1	RP1-27O5.3	0	0
ENST00000480336.1	RP1-27O5.3	0	0
ENSG00000160062.10	ZBTB8A	0	0
ENST00000373493.5	RBBP4	0	0
ENSG00000162521.14	RBBP4	0	0
ENSG00000162521.14	RBBP4	0	0
ENSG00000162521.14	RBBP4	0	0
ENST00000373493.5	RBBP4	0	0
ENSG00000162521.14	RBBP4	0	0
ENST00000401073.2	KIAA1522	0	0
ENST00000401073.2	KIAA1522	0	0
ENST00000373475.5	S100PBP	0	0
ENSG00000116497.13	S100PBP	0	0
ENSG00000116497.13	S100PBP	0	0
ENSG00000116497.13	S100PBP	0	0
ENSG00000116497.13	S100PBP	0	0
ENSG00000116497.13	S100PBP	0	0
ENSG00000116497.13	S100PBP	0	0
ENSG00000116497.13	S100PBP	0	0
-	-	0	0
ENST00000481487.1	FNDC5	0	0
ENST00000373471.3	FNDC5	0	0
ENSG00000160097.11	FNDC5	0	0
-	-	0	0
-	-	0	0
-	-	0	0
-	-	0	0
ENSG00000121905.5	HPCA	0	0
ENSG00000121905.5	HPCA	0	0
ENST00000548559.1	AK2	0	0
ENST00000294517.6	ADC	0	0
ENST00000294517.6	ADC	0	0
ENST00000373443.3	ADC	0	0
ENST00000294517.6	ADC	0	0
ENST00000294517.6	ADC	0	0
ENSG00000142920.12	ADC	0	0
ENSG00000142920.12	ADC	0	0
ENSG00000142920.12	ADC	0	0
ENSG00000142920.12	ADC	0	0
ENSG00000142920.12	ADC	0	0
ENSG00000142920.12	ADC	0	0
ENSG00000142920.12	ADC	0	0
ENSG00000142920.12	ADC	0	0
ENSG00000142920.12	ADC	0	0
ENSG00000142920.12	ADC	0	0
ENSG00000142920.12	ADC	0	0
ENSG00000142920.12	ADC	0	0
ENSG00000142920.12	ADC	0	0
-	-	0	0
-	-	0	0
-	-	0	0
-	-	0	0
-	-	0	0
-	-	0	0
-	-	0	0
-	-	0	0
-	-	0	0
-	-	0	0
ENST00000539719.1	ZNF362	0	0
ENSG00000160094.10	ZNF362	0	0
ENSG00000160094.10	ZNF362	0	0
ENSG00000160094.10	ZNF362	0	0
ENSG00000160094.10	ZNF362	0	0
ENSG00000160094.10	ZNF362	0	0
ENSG00000160094.10	ZNF362	0	0
ENSG00000160094.10	ZNF362	0	0
ENSG00000160094.10	ZNF362	0	0
ENSG00000160094.10	ZNF362	0	0
ENST00000373428.5	ZNF362	0	0
ENSG00000160094.10	ZNF362	0	0
ENSG00000160094.10	ZNF362	0	0
ENST00000539719.1	ZNF362	0	0
ENSG00000225313.2	RP11-415J8.3	0	0
ENST00000361328.3	ZSCAN20	0	0
ENST00000361328.3	ZSCAN20	0	0
ENST00000361328.3	ZSCAN20	0	0
ENST00000361328.3	ZSCAN20	0	0
ENST00000361328.3	ZSCAN20	0	0
ENST00000361328.3	ZSCAN20	0	0
ENST00000361328.3	ZSCAN20	0	0
ENSG00000121903.10	ZSCAN20	0	0
ENSG00000121903.10	ZSCAN20	0	0
ENSG00000121903.10	ZSCAN20	0	0
-	-	0	0
-	-	0	0
-	-	0	0
-	-	0	0
ENSG00000121904.13	CSMD2	0	0
ENST00000339480.1	GJB4	0	0
ENST00000339480.1	GJB4	0	0
ENST00000426886.1	SMIM12	0	0
ENST00000426886.1	SMIM12	0	0
ENST00000426886.1	SMIM12	0	0
ENST00000426886.1	SMIM12	0	0
ENST00000426886.1	SMIM12	0	0
ENST00000373366.2	GJB3	0	0
ENST00000373362.3	GJB3	0	0
ENSG00000188910.7	GJB3	0	0
ENSG00000188910.7	GJB3	0	0
ENSG00000188910.7	GJB3	0	0
-	-	0	0
ENST00000359858.4	ZMYM1	0	0
ENSG00000197056.5	ZMYM1	0	0
ENSG00000197056.5	ZMYM1	0	0
ENSG00000197056.5	ZMYM1	0	0
ENSG00000197056.5	ZMYM1	0	0
ENSG00000197056.5	ZMYM1	0	0
ENSG00000197056.5	ZMYM1	0	0
-	-	0	0
ENST00000442409.1	EFCAB14P1	0	0
ENST00000357214.5	SFPQ	0	0
ENST00000441447.1	ZMYM4	0	0
ENST00000314607.6	ZMYM4	0	0
ENST00000314607.6	ZMYM4	0	0
ENST00000314607.6	ZMYM4	0	0
ENSG00000146463.7	ZMYM4	0	0
ENST00000314607.6	ZMYM4	0	0
ENSG00000146463.7	ZMYM4	0	0
ENSG00000146463.7	ZMYM4	0	0
ENSG00000146463.7	ZMYM4	0	0
ENSG00000146463.7	ZMYM4	0	0
ENSG00000146463.7	ZMYM4	0	0
ENSG00000146463.7	ZMYM4	0	0
ENST00000314607.6	ZMYM4	0	0
ENST00000314607.6	ZMYM4	0	0
ENSG00000146463.7	ZMYM4	0	0
ENST00000314607.6	ZMYM4	0	0
ENSG00000146463.7	ZMYM4	0	0
ENST00000356090.4	NCDN	0	0
ENST00000356090.4	NCDN	0	0
ENSG00000020129.11	NCDN	0	0
ENSG00000020129.11	NCDN	0	0
ENSG00000020129.11	NCDN	0	0
ENST00000373235.3	TFAP2E	0	0
ENSG00000116819.6	TFAP2E	0	0
ENSG00000116819.6	TFAP2E	0	0
ENSG00000116819.6	TFAP2E	0	0
ENSG00000116819.6	TFAP2E	0	0
ENSG00000116819.6	TFAP2E	0	0
ENSG00000116819.6	TFAP2E	0	0
ENSG00000116819.6	TFAP2E	0	0
ENST00000373235.3	TFAP2E	0	0
ENSG00000116819.6	TFAP2E	0	0
ENSG00000116819.6	TFAP2E	0	0
ENSG00000116819.6	TFAP2E	0	0
ENSG00000116819.6	TFAP2E	0	0
ENST00000373210.3	AGO4	0	0
ENST00000373210.3	AGO4	0	0
ENST00000373210.3	AGO4	0	0
ENST00000373210.3	AGO4	0	0
ENSG00000134698.10	AGO4	0	0
ENSG00000134698.10	AGO4	0	0
ENSG00000134698.10	AGO4	0	0
ENSG00000134698.10	AGO4	0	0
ENSG00000134698.10	AGO4	0	0
ENST00000373210.3	AGO4	0	0
ENST00000373210.3	AGO4	0	0
ENSG00000134698.10	AGO4	0	0
-	-	0	0
-	-	0	0
ENST00000373204.4	AGO1	0	0
ENST00000373204.4	AGO1	0	0
ENSG00000092847.6	AGO1	0	0
ENST00000373191.4	AGO3	0	0
ENSG00000126070.14	AGO3	0	0
ENSG00000126070.14	AGO3	0	0
ENSG00000126070.14	AGO3	0	0
ENST00000373191.4	AGO3	0	0
ENSG00000126070.14	AGO3	0	0
ENSG00000126070.14	AGO3	0	0
ENSG00000232862.4	RP4-665N4.4	0	0
ENST00000207457.3	TEKT2	0	0
ENST00000469024.1	TEKT2	0	0
ENST00000373178.4	ADPRHL2	0	0
ENST00000373178.4	ADPRHL2	0	0
ENST00000373178.4	ADPRHL2	0	0
ENSG00000116863.10	ADPRHL2	0	0
ENST00000373150.4	MAP7D1	0	0
ENST00000373150.4	MAP7D1	0	0
ENST00000373150.4	MAP7D1	0	0
ENSG00000116871.11	MAP7D1	0	0
ENST00000469141.2	THRAP3	0	0
ENST00000469141.2	THRAP3	0	0
ENST00000354618.5	THRAP3	0	0
ENST00000469141.2	THRAP3	0	0
ENSG00000054118.9	THRAP3	0	0
ENSG00000054118.9	THRAP3	0	0
ENSG00000054118.9	THRAP3	0	0
ENST00000453908.2	SH3D21	0	0
ENST00000453908.2	SH3D21	0	0
ENSG00000214193.5	SH3D21	0	0
ENSG00000116883.8	RP11-268J15.5	0	0
ENSG00000214193.5	SH3D21	0	0
-	-	0	0
-	-	0	0
-	-	0	0
-	-	0	0
-	-	0	0
-	-	0	0
-	-	0	0
-	-	0	0
-	-	0	0
ENSG00000116885.14	OSCP1	0	0
ENSG00000116885.14	OSCP1	0	0
-	-	0	0
ENST00000373087.6	ZC3H12A	0	0
ENST00000373087.6	ZC3H12A	0	0
ENST00000373087.6	ZC3H12A	0	0
ENSG00000163874.8	ZC3H12A	0	0
ENSG00000163874.8	ZC3H12A	0	0
ENSG00000163874.8	ZC3H12A	0	0
ENST00000327331.2	CDCA8	0	0
ENSG00000134690.6	CDCA8	0	0
ENST00000327331.2	CDCA8	0	0
ENST00000373045.6	MANEAL	0	0
ENSG00000185090.10	MANEAL	0	0
ENSG00000185090.10	MANEAL	0	0
-	-	0	0
ENSG00000230955.1	RP11-109P14.10	0	0
ENST00000373027.1	INPP5B	0	1
ENST00000373014.4	UTP11L	0	0
ENST00000373014.4	UTP11L	0	0
ENST00000428151.1	RP5-884C9.2	0	0
-	-	0	0
-	-	0	0
-	-	0	0
-	-	0	0
-	-	0	0
ENST00000373012.2	POU3F1	0	0
ENST00000428151.1	RP5-884C9.2	0	0
ENSG00000224592.1	RP5-884C9.2	0	0
ENSG00000224592.1	RP5-884C9.2	0	0
ENSG00000224592.1	RP5-884C9.2	0	0
ENSG00000224592.1	RP5-884C9.2	0	0
ENSG00000224592.1	RP5-884C9.2	0	0
ENSG00000224592.1	RP5-884C9.2	0	0
ENSG00000224592.1	RP5-884C9.2	0	0
ENSG00000224592.1	RP5-884C9.2	0	0
ENSG00000224592.1	RP5-884C9.2	0	0
ENSG00000224592.1	RP5-884C9.2	0	0
ENSG00000224592.1	RP5-884C9.2	0	0
ENSG00000224592.1	RP5-884C9.2	0	0
ENSG00000224592.1	RP5-884C9.2	0	0
ENSG00000224592.1	RP5-884C9.2	0	0
ENSG00000224592.1	RP5-884C9.2	0	0
ENSG00000224592.1	RP5-884C9.2	0	0
ENSG00000224592.1	RP5-884C9.2	0	0
ENSG00000224592.1	RP5-884C9.2	0	0
ENSG00000224592.1	RP5-884C9.2	0	0
ENSG00000224592.1	RP5-884C9.2	0	0
ENSG00000224592.1	RP5-884C9.2	0	0
ENSG00000224592.1	RP5-884C9.2	0	0
ENST00000442006.2	RP11-334L9.1	0	0
ENST00000442006.2	RP11-334L9.1	0	0
ENST00000442006.2	RP11-334L9.1	0	0
ENSG00000228436.2	RP5-864K19.4	0	0
ENSG00000228436.2	RP5-864K19.4	0	0
ENSG00000228436.2	RP5-864K19.4	0	0
ENSG00000228436.2	RP5-864K19.4	0	0
ENSG00000228436.2	RP5-864K19.4	0	0
-	-	0	0
ENST00000432648.3	AKIRIN1	0	0
ENSG00000174574.11	AKIRIN1	0	0
ENSG00000174574.11	AKIRIN1	0	0
ENST00000432648.3	AKIRIN1	0	0
ENSG00000174574.11	AKIRIN1	0	0
-	-	0	0
-	-	0	0
ENST00000372969.3	NDUFS5	0	0
ENST00000372969.3	NDUFS5	0	0
-	-	0	0
-	-	0	0
-	-	0	0
-	-	0	0
-	-	0	0
-	-	0	0
-	-	0	0
-	-	0	0
-	-	0	0
-	-	0	0
-	-	0	0
-	-	0	0
-	-	0	0
ENST00000564288.1	MACF1	0	0
ENST00000564288.1	MACF1	0	0
ENSG00000127603.19	MACF1	0	0
ENST00000530275.1	KIAA0754	0	0
ENST00000530275.1	KIAA0754	0	0
ENST00000530275.1	KIAA0754	0	0
ENST00000564288.1	MACF1	0	0
ENSG00000127603.19	MACF1	0	0
ENSG00000127603.19	MACF1	0	0
ENST00000564288.1	MACF1	0	0
ENSG00000127603.19	MACF1	0	0
ENSG00000127603.19	MACF1	0	0
ENSG00000127603.19	MACF1	0	0
ENSG00000127603.19	MACF1	0	0
ENSG00000127603.19	MACF1	0	0
ENST00000564288.1	MACF1	0	0
ENSG00000127603.19	MACF1	0	0
ENST00000331593.5	BMP8A	0	1
ENST00000331593.5	BMP8A	0	1
ENSG00000183682.7	BMP8A	0	1
ENSG00000183682.7	BMP8A	0	1
ENSG00000183682.7	BMP8A	0	1
ENSG00000183682.7	BMP8A	0	1
ENSG00000183682.7	BMP8A	0	1
ENSG00000183682.7	BMP8A	0	1
ENST00000331593.5	BMP8A	0	1
ENST00000331593.5	BMP8A	0	1
ENSG00000183682.7	BMP8A	0	1
ENSG00000183682.7	BMP8A	0	1
ENSG00000084072.12	PPIE	0	0
ENST00000372830.1	PPIE	0	0
ENST00000372830.1	PPIE	0	0
ENST00000482751.1	PPIE	0	0
ENSG00000084072.12	PPIE	0	0
ENST00000566366.1	RP1-118J21.25	0	0
-	-	0	0
-	-	0	0
-	-	1	1
-	-	0	0
-	-	0	0
ENST00000372811.5	MFSD2A	0	0
ENST00000372809.5	MFSD2A	0	0
ENSG00000168389.13	MFSD2A	0	0
ENSG00000168389.13	MFSD2A	0	0
ENSG00000168389.13	MFSD2A	0	0
ENSG00000168389.13	MFSD2A	0	0
-	-	0	0
ENST00000372797.3	CAP1	0	0
ENST00000372797.3	CAP1	0	0
ENST00000372805.3	CAP1	0	0
ENST00000372797.3	CAP1	0	0
ENST00000372797.3	CAP1	0	0
ENST00000372797.3	CAP1	0	0
ENST00000430724.2	RP11-115D7.3	0	0
ENST00000372771.4	RLF	0	0
ENST00000372771.4	RLF	0	0
ENST00000372771.4	RLF	0	0
ENST00000372759.3	ZMPSTE24	0	0
ENST00000372759.3	ZMPSTE24	0	0
-	-	0	0
-	-	0	0
ENST00000372718.3	SMAP2	0	0
ENST00000372718.3	SMAP2	0	0
ENST00000372718.3	SMAP2	0	0
ENST00000372718.3	SMAP2	0	0
ENSG00000084070.7	SMAP2	0	0
ENSG00000084070.7	SMAP2	0	0
-	-	0	0
-	-	0	0
-	-	0	0
-	-	0	0
-	-	0	0
-	-	0	0
ENST00000411995.2	ZFP69B	0	0
ENST00000411995.2	ZFP69B	0	0
ENST00000411995.2	ZFP69B	0	0
ENST00000411995.2	ZFP69B	0	0
ENST00000411995.2	ZFP69B	0	0
ENST00000411995.2	ZFP69B	0	0
ENSG00000187801.10	ZFP69B	0	0
ENST00000565390.1	RP1-228H13.5	0	0
ENST00000565390.1	RP1-228H13.5	0	0
-	-	0	0
ENSG00000187815.5	ZFP69	0	0
ENST00000372706.1	ZFP69	0	0
ENST00000372706.1	ZFP69	0	0
ENST00000372706.1	ZFP69	0	0
ENSG00000117010.11	ZNF684	0	0
ENST00000372699.3	ZNF684	0	0
ENST00000372699.3	ZNF684	0	0
ENST00000465152.1	ZNF684	0	0
ENST00000372699.3	ZNF684	0	0
ENSG00000117010.11	ZNF684	0	0
ENST00000472043.1	ZNF684	0	0
ENST00000372653.1	NFYC	0	0
ENST00000447388.3	NFYC	0	0
ENST00000372653.1	NFYC	0	0
ENST00000347132.5	KCNQ4	0	0
ENSG00000117013.10	KCNQ4	0	0
ENSG00000117013.10	KCNQ4	0	0
ENSG00000117013.10	KCNQ4	0	0
ENSG00000117013.10	KCNQ4	0	0
ENSG00000117013.10	KCNQ4	0	0
ENSG00000117013.10	KCNQ4	0	0
ENSG00000117013.10	KCNQ4	0	0
ENSG00000117013.10	KCNQ4	0	0
ENSG00000117013.10	KCNQ4	0	0
ENSG00000117013.10	KCNQ4	0	0
ENSG00000117013.10	KCNQ4	0	0
ENSG00000117013.10	KCNQ4	0	0
ENST00000347132.5	KCNQ4	0	0
ENSG00000117013.10	KCNQ4	0	0
ENSG00000117013.10	KCNQ4	0	0
ENST00000347132.5	KCNQ4	0	0
ENSG00000117013.10	KCNQ4	0	0
ENSG00000117013.10	KCNQ4	0	0
ENSG00000117013.10	KCNQ4	0	0
ENST00000347132.5	KCNQ4	0	0
ENST00000347132.5	KCNQ4	0	0
ENSG00000117013.10	KCNQ4	0	0
ENSG00000117013.10	KCNQ4	0	0
-	-	0	0
-	-	0	0
ENST00000372621.4	CTPS1	0	0
ENSG00000171793.9	CTPS1	0	0
ENST00000372616.1	CTPS1	0	0
ENST00000372621.4	CTPS1	0	0
ENST00000372621.4	CTPS1	0	0
ENST00000372621.4	CTPS1	0	0
ENSG00000171793.9	CTPS1	0	0
ENSG00000171793.9	CTPS1	0	0
ENSG00000171790.11	SLFNL1	0	0
ENSG00000010803.12	SCMH1	0	0
ENSG00000235358.1	RP11-399E6.1	0	0
ENST00000372591.1	FOXO6	0	0
ENSG00000204060.4	FOXO6	0	0
-	-	0	0
-	-	0	0
-	-	0	0
ENSG00000227527.2	RP11-223A3.1	0	0
ENST00000431473.3	RIMKLA	0	0
ENSG00000177181.10	RIMKLA	0	0
ENSG00000177181.10	RIMKLA	0	0
-	-	0	0
ENST00000372560.3	PPCS	0	0
ENST00000372561.3	PPCS	0	0
ENSG00000127125.7	PPCS	0	0
ENSG00000186409.10	CCDC30	0	0
ENSG00000186409.10	CCDC30	0	0
ENSG00000186409.10	CCDC30	0	0
ENST00000477155.1	CCDC30	0	0
ENST00000477155.1	CCDC30	0	0
ENST00000477155.1	CCDC30	0	0
ENST00000477155.1	CCDC30	0	0
ENST00000477155.1	CCDC30	0	0
ENSG00000186409.10	CCDC30	0	0
ENSG00000186409.10	CCDC30	0	0
ENST00000304979.3	PPIH	0	0
ENST00000304979.3	PPIH	0	0
ENST00000304979.3	PPIH	0	0
ENSG00000171960.6	PPIH	0	0
ENSG00000171960.6	PPIH	0	0
ENST00000414339.1	RP5-994D16.3	0	0
ENST00000414339.1	RP5-994D16.3	0	0
ENSG00000234917.1	RP5-994D16.3	0	0
ENSG00000065978.13	YBX1	0	0
ENSG00000065978.13	YBX1	0	0
ENSG00000065978.13	YBX1	0	0
ENSG00000065978.13	YBX1	0	0
ENSG00000065978.13	YBX1	0	0
ENSG00000065978.13	YBX1	0	0
ENST00000321358.7	YBX1	0	0
ENST00000321358.7	YBX1	0	0
ENSG00000065978.13	YBX1	0	0
-	-	0	0
-	-	0	0
-	-	0	0
-	-	0	0
-	-	0	0
ENST00000372525.5	C1orf50	0	0
ENST00000536543.1	C1orf50	0	0
ENST00000464081.1	C1orf50	0	0
ENST00000536543.1	C1orf50	0	0
ENSG00000164008.9	C1orf50	0	0
ENSG00000164008.9	C1orf50	0	0
ENSG00000164008.9	C1orf50	0	0
ENSG00000164008.9	C1orf50	0	0
ENSG00000164008.9	C1orf50	0	0
ENSG00000164008.9	C1orf50	0	0
ENSG00000164008.9	C1orf50	0	0
ENSG00000164008.9	C1orf50	0	0
ENSG00000164008.9	C1orf50	0	0
ENSG00000164008.9	C1orf50	0	0
ENSG00000164010.9	ERMAP	0	0
ENSG00000164010.9	ERMAP	0	0
ENST00000372517.2	ERMAP	0	0
ENST00000372517.2	ERMAP	0	0
ENST00000372517.2	ERMAP	0	0
ENSG00000164010.9	ERMAP	0	0
ENSG00000164010.9	ERMAP	0	0
ENSG00000164010.9	ERMAP	0	0
ENST00000372517.2	ERMAP	0	0
ENST00000372517.2	ERMAP	0	0
ENST00000372508.3	ZNF691	0	0
ENSG00000164011.13	ZNF691	0	0
ENSG00000164011.13	ZNF691	0	0
ENST00000372504.1	ZNF691	0	0
-	-	0	0
ENST00000439215.1	ATP6V1E1P1	0	0
ENST00000416689.1	SLC2A1-AS1	0	0
ENSG00000227533.1	SLC2A1-AS1	0	0
ENSG00000227533.1	SLC2A1-AS1	0	0
ENSG00000227533.1	SLC2A1-AS1	0	0
ENSG00000227533.1	SLC2A1-AS1	0	0
ENSG00000227533.1	SLC2A1-AS1	0	0
ENSG00000227533.1	SLC2A1-AS1	0	0
ENSG00000227533.1	SLC2A1-AS1	0	0
ENSG00000227533.1	SLC2A1-AS1	0	0
ENSG00000227533.1	SLC2A1-AS1	0	0
ENSG00000227533.1	SLC2A1-AS1	0	0
ENST00000384526.1	RNU6-880P	0	0
-	-	0	0
-	-	0	0
-	-	0	0
ENST00000372492.4	WDR65	0	0
ENST00000372492.4	WDR65	0	0
ENST00000372492.4	WDR65	0	0
ENST00000372492.4	WDR65	0	0
ENST00000432792.2	TMEM125	0	0
ENST00000372470.3	MPL	0	0
ENST00000310955.6	CDC20	0	0
-	-	0	0
-	-	0	0
-	-	0	0
-	-	0	0
-	-	0	0
ENST00000562955.1	SZT2	0	0
ENST00000562955.1	SZT2	0	0
ENSG00000198198.9	SZT2	0	0
ENSG00000198198.9	SZT2	0	0
ENSG00000198198.9	SZT2	0	0
ENSG00000198198.9	SZT2	0	0
ENSG00000198198.9	SZT2	0	0
ENSG00000198198.9	SZT2	0	0
ENSG00000198198.9	SZT2	0	0
ENSG00000198198.9	SZT2	0	0
ENSG00000198198.9	SZT2	0	0
ENSG00000198198.9	SZT2	0	0
ENSG00000198198.9	SZT2	0	0
ENSG00000198198.9	SZT2	0	0
ENSG00000198198.9	SZT2	0	0
ENST00000562955.1	SZT2	0	0
ENST00000562955.1	SZT2	0	0
ENSG00000198198.9	SZT2	0	0
ENST00000562955.1	SZT2	0	0
ENST00000562955.1	SZT2	0	0
ENST00000562955.1	SZT2	0	0
ENST00000562955.1	SZT2	0	0
ENSG00000198198.9	SZT2	0	0
ENSG00000229348.1	HYI-AS1	0	0
-	-	0	0
ENST00000496043.1	PTPRF	0	0
ENST00000496043.1	PTPRF	0	0
ENST00000359947.4	PTPRF	0	0
ENST00000438120.1	PTPRF	0	0
ENSG00000142949.12	PTPRF	0	0
ENSG00000142949.12	PTPRF	0	0
ENSG00000142949.12	PTPRF	0	0
ENSG00000142949.12	PTPRF	0	0
ENSG00000142949.12	PTPRF	0	0
ENSG00000142949.12	PTPRF	0	0
ENSG00000142949.12	PTPRF	0	0
ENSG00000142949.12	PTPRF	0	0
-	-	0	0
-	-	0	0
-	-	0	0
ENST00000372396.3	KDM4A	0	0
ENST00000372396.3	KDM4A	0	0
ENST00000372396.3	KDM4A	0	0
ENST00000372396.3	KDM4A	0	0
ENST00000262915.3	ST3GAL3	0	0
ENST00000361400.4	ST3GAL3	0	0
ENST00000262915.3	ST3GAL3	0	0
ENST00000361392.4	ST3GAL3	0	0
ENSG00000126091.15	ST3GAL3	0	0
ENSG00000126091.15	ST3GAL3	0	0
ENSG00000126091.15	ST3GAL3	0	0
ENSG00000126091.15	ST3GAL3	0	0
ENSG00000126091.15	ST3GAL3	0	0
ENSG00000126091.15	ST3GAL3	0	0
ENSG00000126091.15	ST3GAL3	0	0
ENSG00000126091.15	ST3GAL3	0	0
ENSG00000126091.15	ST3GAL3	0	0
ENSG00000126091.15	ST3GAL3	0	0
ENSG00000126091.15	ST3GAL3	0	0
ENSG00000117407.12	ARTN	0	0
ENST00000414809.3	ARTN	0	0
ENST00000414809.3	ARTN	0	0
ENST00000414809.3	ARTN	0	0
ENST00000414809.3	ARTN	0	0
ENST00000414809.3	ARTN	0	0
ENSG00000117407.12	ARTN	0	0
ENST00000372343.3	IPO13	0	0
ENST00000372343.3	IPO13	0	0
ENSG00000117408.6	IPO13	0	0
ENST00000372343.3	IPO13	0	0
ENSG00000117408.6	IPO13	0	0
ENSG00000117408.6	IPO13	0	0
ENST00000372343.3	IPO13	0	0
ENST00000372343.3	IPO13	0	0
ENSG00000117408.6	IPO13	0	0
ENST00000472174.2	ATP6V0B	0	0
ENST00000472174.2	ATP6V0B	0	0
ENST00000472174.2	ATP6V0B	0	0
ENST00000372324.1	B4GALT2	0	0
ENST00000356836.6	B4GALT2	0	0
ENST00000356836.6	B4GALT2	0	0
ENST00000372318.3	CCDC24	0	0
ENSG00000117411.12	B4GALT2	0	0
ENSG00000117411.12	B4GALT2	0	0
ENSG00000117411.12	B4GALT2	0	0
ENSG00000117411.12	B4GALT2	0	0
ENST00000490064.1	CCDC24	0	0
ENST00000372318.3	CCDC24	0	0
ENSG00000159214.8	CCDC24	0	0
ENSG00000159214.8	CCDC24	0	0
[truncated: 129,937 more rows]
