# Supplementary material for: Genome-wide analysis of the human p53 transcriptional network unveils a lncRNA tumour suppressor signature
Source: Nat Commun. 2014 Dec 19;5:5812. doi: 10.1038/ncomms6812 (PMC4284803; doi:10.1038/ncomms6812)
Supplement: Supplementary Data 3 — Protein-coding genes with at least one transcript differentially expressed and bound by p53. [file ncomms6812-s4.xlsx]

## Sheet: 0H
Gene name	locus	logFC	ChIP_WT0h_10kb	ChIP_WT0h_30kb
MRPL23	chr11:1993555-2007216	-7.46511	1	1
RP11-320M16.1	chr14:32953742-32954183	-4.96051	1	1
AEN	chr15:89164516-89177863	2.20953	1	1
RPS27L	chr15:63440484-63442265	2.51302	1	1
RPS27L	chr15:63446052-63450290	1.42727	1	1
-	chr16:896631-897667	-4.76245	1	1
RP11-467J12.4	chr16:53071943-53073640	2.34016	1	1
CDC27	chr17:45249357-45266760	-2.37829	1	1
BBC3	chr19:47724077-47736250	2.93653	1	1
MAP4K4	chr2:102439904-102452447	-1.85003	1	1
snoU13	chr2:71151686-71161153	-2.4084	1	1
BTG3	chr21:18965814-18985333	1.7599	1	1
GPX1	chr3:49394584-49396429	1.35828	1	1
HSPA4L	chr4:128758140-128762322	1.59918	1	1
REV3L	chr6:111693189-111825110	-2.62074	1	1
-	chr7:45291567-45291707	2.01562	1	1
-	chr9:66775982-66779258	-5.46355	1	1
-	chr9:67312361-67319751	-2.07804	1	1
RP11-206L10.9	chr1:723203-727585	1.67998	1	1
MRPL23	chr11:1993555-2007216	-1	1	1
-	chr12:127650864-127650990	1.20655	1	1
AEN	chr15:89164516-89177863	2.41385	1	1
RP11-467J12.4	chr16:53073707-53086960	2.7128	1	1
LINC00854	chr17:41380781-41382647	1.50756	1	1
-	chr19:36066501-36066762	0.698386	1	1
-	chr2:133038622-133038730	0.659703	1	1
SPC25	chr2:169727528-169746976	-0.739502	1	1
ECT2	chr3:172468154-172539262	-1.24276	1	1
PLK2	chr5:57749809-57756362	2.25307	1	1
-	chr6:36578167-36578579	2.84681	1	1
AC010970.2	chrY:10035751-10036354	1.05295	1	1
PLK3	chr1:45265630-45279793	2.27653	1	1
PHLDA3	chr1:201433425-201438561	3.11055	1	1
MRPL23	chr11:1993555-2007216	-5.65755	1	1
TRIAP1	chr12:120881792-120897456	2.19471	1	1
AC079949.1	chr12:127647566-127650674	1.79621	1	1
RPS27L	chr15:63434687-63439597	2.65019	1	1
RP11-467J12.4	chr16:53073707-53086960	2.31036	1	1
UNC45B	chr17:33478110-33478280	1.68269	1	1
ICAM1	chr19:10394087-10396803	2.85052	1	1
GDF15	chr19:18487735-18499978	2.72142	1	1
GDF15	chr19:18500170-18501723	3.69439	1	1
BAX	chr19:49458064-49468287	2.97644	1	1
-	chr20:47726331-47727989	2.10853	1	1
MTRNR2L12	chr3:96336027-96337335	1.92319	1	1
-	chr5:71146739-71146944	1.46813	1	1
PLK2	chr5:57749809-57756362	2.08207	1	1
COL23A1	chr5:178014053-178016249	3.37543	1	1
CDKN1A	chr6:36646434-36656067	3.30636	1	1
AL161626.1	chr9:79186717-79186903	2.73151	1	1
-	chr9:139001797-139004427	2.70423	1	1
CTD-2328D6.1	chrX:108297346-108297776	1.35358	1	1

## Sheet: 12H
Gene name	locus	logFC	ChIP_WT12h_10kb	ChIP_WT12h_30kb
SLC25A33	chr1:9599464-9642780	1.85308	1	1
SLC25A33	chr1:9643807-9645394	2.62038	1	1
S100A2	chr1:153533634-153541920	1.67544	1	1
RP13-631K18.3	chr11:12093755-12095195	2.14455	1	1
FOSL1	chr11:65659947-65668080	2.688	1	1
SHANK2	chr11:70323273-70781461	-2.37987	1	1
MDM2	chr12:69201840-69240864	2.9122	1	1
SUGT1	chr13:53263966-53267220	-2.2711	1	1
SUGT1	chr13:53267274-53271044	-1.9044	1	1
RP11-320M16.1	chr14:32953742-32954183	-4.96051	1	1
PGF	chr14:75409214-75422289	2.70726	1	1
AEN	chr15:89164516-89177863	2.20953	1	1
GTF2A2	chr15:59931209-59949789	1.32929	1	1
RPS27L	chr15:63440484-63442265	2.51302	1	1
RPS27L	chr15:63446052-63450290	1.42727	1	1
-	chr16:896631-897667	-4.76245	1	1
RP11-467J12.4	chr16:53071943-53073640	2.34016	1	1
MTRNR2L1	chr17:22023731-22023861	2.77885	1	1
TANC2	chr17:61043660-61505052	-1.89828	1	1
C17orf89	chr17:79212931-79217661	1.89889	1	1
-	chr17:80453843-80455283	2.33381	1	1
CDC27	chr17:45249357-45266760	-2.37829	1	1
EBI3	chr19:4229502-4232014	3.11578	1	1
EBI3	chr19:4232300-4232832	4.16163	1	1
CYP4F3	chr19:15771669-15773702	3.27337	1	1
GTPBP3	chr19:17447492-17452757	1.68441	1	1
BBC3	chr19:47724077-47736250	2.93653	1	1
MAP4K4	chr2:102439904-102452447	-1.85003	1	1
snoU13	chr2:71151686-71161153	-2.4084	1	1
SDC4	chr20:43953925-43977119	1.77905	1	1
BTG3	chr21:18965814-18985333	1.7599	1	1
GPX1	chr3:49394584-49396429	1.35828	1	1
HSPA4L	chr4:128758140-128762322	1.59918	1	1
MAP3K1	chr5:56111365-56180656	-2.4346	1	1
XXbac-BPGBPG55C20.1	chr6:58182303-58193265	4.27043	1	1
REV3L	chr6:111693189-111825110	-2.62074	1	1
-	chr7:45291567-45291707	2.01562	1	1
LMTK2	chr7:97736169-97838895	-3.50691	1	1
AC003088.1	chr7:110084736-110085987	3.36872	1	1
TNFRSF10D	chr8:22993109-23021920	2.64874	1	1
ANKRD18A	chr9:38550143-38553073	-1.97221	1	1
ANKRD18A	chr9:38553213-38556205	-1.64849	1	1
ANKRD18A	chr9:38556293-38565323	-1.90875	1	1
-	chr9:66775982-66779258	-5.46355	1	1
-	chr9:67312361-67319751	-2.07804	1	1
RP11-60I3.5	chr9:102645687-102646771	-3.57683	1	1
RP11-206L10.9	chr1:723203-727585	1.67998	1	1
MDM4	chr1:204485465-204539839	-1.06446	1	1
DHRS3	chr1:12627949-12677791	-0.769528	1	1
HMGCL	chr1:24128381-24165161	-0.456164	1	1
CHTOP	chr1:153617998-153618408	0.438109	1	1
MPP7	chr10:28340070-28592010	-1.10527	1	1
FOSL1	chr11:65659947-65668080	1.90782	1	1
MDM2	chr12:69201840-69240864	1.404	1	1
CD4	chr12:6909008-6929854	-2.4674	1	1
-	chr12:127650864-127650990	1.20655	1	1
SUGT1	chr13:53271173-53277049	-1.49143	1	1
DHRS2	chr14:24105527-24114765	-1.8638	1	1
AEN	chr15:89164516-89177863	2.41385	1	1
RP11-467J12.4	chr16:53073707-53086960	2.7128	1	1
BBS2	chr16:56518353-56553990	-1.50878	1	1
LINC00854	chr17:41380781-41382647	1.50756	1	1
-	chr19:36066501-36066762	0.698386	1	1
-	chr2:133038622-133038730	0.659703	1	1
ECT2	chr3:172468154-172539262	-1.24276	1	1
NEURL1B	chr5:172096952-172118416	-1.34379	1	1
PLK2	chr5:57749809-57756362	2.25307	1	1
-	chr6:36578167-36578579	2.84681	1	1
TRIM35	chr8:27138820-27168809	1.18885	1	1
-	chrX:153753814-153754780	2.61915	1	1
AC010970.2	chrY:10035751-10036354	1.05295	1	1
SFN	chr1:27188345-27191482	3.07476	1	1
PLK3	chr1:45265630-45279793	2.27653	1	1
GADD45A	chr1:68150758-68154002	2.56429	1	1
-	chr1:1317476-1318532	4.06841	1	1
PHLDA3	chr1:201433425-201438561	3.11055	1	1
SLC30A1	chr1:211744936-211752613	1.8048	1	1
RP11-543P15.1	chr12:3186522-3396944	1.28423	1	1
TRIAP1	chr12:120881792-120897456	2.19471	1	1
AC079949.1	chr12:127647566-127650674	1.79621	1	1
-	chr13:113922159-113926688	5.14105	1	1
RP11-7F17.7	chr14:77432780-77433746	4.11613	1	1
RPS27L	chr15:63434687-63439597	2.65019	1	1
RP11-467J12.4	chr16:53073707-53086960	2.31036	1	1
UNC45B	chr17:33478110-33478280	1.68269	1	1
SERPINB5	chr18:61143988-61156703	2.26752	1	1
SERPINB5	chr18:61158935-61172319	2.1667	1	1
SERPINB5	chr18:61158935-61172319	3.49917	1	1
SERPINB5	chr18:61173099-61175761	4.8308	1	1
PSTPIP2	chr18:43561509-43652455	1.37276	1	1
ICAM1	chr19:10394087-10396803	2.85052	1	1
GDF15	chr19:18487735-18499978	2.72142	1	1
GDF15	chr19:18500170-18501723	3.69439	1	1
BAX	chr19:49458064-49468287	2.97644	1	1
-	chr20:47726331-47727989	2.10853	1	1
-	chr22:35845968-35848321	-3.66365	1	1
PLXNB2	chr22:50712125-50713055	3.23174	1	1
MTRNR2L12	chr3:96336027-96337335	1.92319	1	1
GPR87	chr3:150803495-151090560	3.95325	1	1
-	chr5:71146739-71146944	1.46813	1	1
ADRB2	chr5:148206295-148208149	3.16076	1	1
PLK2	chr5:57749809-57756362	2.08207	1	1
COL23A1	chr5:178014053-178016249	3.37543	1	1
CDKN1A	chr6:36646434-36656067	3.30636	1	1
ZC3H12D	chr6:149768832-149770563	4.93871	1	1
ZC3H12D	chr6:149770817-149772194	3.87906	1	1
AL161626.1	chr9:79186717-79186903	2.73151	1	1
-	chr9:139001797-139004427	2.70423	1	1
CTD-2328D6.1	chrX:108297346-108297776	1.35358	1	1
