# Supplementary material for: Genome-wide analysis of the human p53 transcriptional network unveils a lncRNA tumour suppressor signature
Source: Nat Commun. 2014 Dec 19;5:5812. doi: 10.1038/ncomms6812 (PMC4284803; doi:10.1038/ncomms6812)
Supplement: Supplementary Data 4 — LncRNAs differentially expressed by DNA damage treatment and bound by p53. [file ncomms6812-s5.xlsx]

## Sheet: Sheet1
Transcript_id	Gene_id	GENCODE Name	Name in this manuscript	locus	logFC	p_value	WT0h_FPKM	WT4h_FPKM	WT12h_A_FPKM	WT12h_B_FPKM	Biotype
TCONS_00047949	XLOC_017115	RP11-467J12.4	pR-lncRNA-1	chr16:53071943-53073640	2.34016	0.0043513	0.104748	0.117768	0.530398	0.462462	lncRNA
TCONS_00047950	XLOC_017115	RP11-467J12.4	pR-lncRNA-1	chr16:53073707-53086960	2.7128	0.0522105	0.026276	0.0910436	0.172264	0.275515	lncRNA
TCONS_00047951	XLOC_017115	RP11-467J12.4	pR-lncRNA-1	chr16:53073707-53086960	2.31036	0.00151622	0.103928	0.104757	0.51549	0.393271	lncRNA
TCONS_00036681	XLOC_013324	RP11-7F17.7	pR-lncRNA-2	chr14:77432780-77433746	4.11613	0.00157533	0.0116065	0.175973	0.201272	0.188717	lncRNA
TCONS_00019194	XLOC_007105	RP13-631K18.3	pR-lncRNA-3	chr11:12093755-12095195	2.14455	0.00841634	0.0897939	0.0988496	0.397028	0.198149	lncRNA
TCONS_00108336	XLOC_038627	XXbac-BPGBPG55C20.1	pR-lncRNA-4	chr6:58182303-58193265	4.27043	0.0041019	0.0103928	0.00757981	0.200566	0.0872128	lncRNA
TCONS_00115773	XLOC_041387	AC003088.1	pR-lncRNA-5	chr7:110084736-110085987	3.36872	0.00623669	0.0185787	0.030457	0.191912	0.084148	lncRNA
TCONS_00000005	XLOC_000002	RP11-206L10.9	pR-lncRNA-6	chr1:723203-727585	1.67998	0.0168342	0.0446814	0.0521054	0.14317	0.16117	lncRNA
TCONS_00126740	XLOC_045786	RP11-60I3.5	pR-lncRNA-7	chr9:102645687-102646771	-3.57683	0.0051494	0.127523	0.0321891	0.010687	0.0447091	lncRNA
TCONS_00050923	XLOC_018028	LINC00854	pR-lncRNA-8	chr17:41380781-41382647	1.50756	0.0207416	0.444276	0.51346	1.2632	1.47518	lncRNA
TCONS_00088510	XLOC_030890	GPX1	pR-lncRNA-9	chr3:49394584-49396429	1.35828	0.00747917	10.4623	10.1927	26.8232	12.4841	lncRNA
TCONS_00124798	XLOC_044966	-	pR-lncRNA-10	chr9:139001797-139004427	2.70423	0.00292963	0.0758864	0.06562	0.494561	0.431252	unassigned
TCONS_00052607	XLOC_018661	-	pR-lncRNA-11	chr17:80453843-80455283	2.33381	0.00125114	0.245494	0.220667	1.23761	0.805913	unassigned
TCONS_00111061	XLOC_039705	-	pR-lncRNA-12	chr7:45291567-45291707	2.01562	0.00231658	181.597	362.347	734.295	360.786	unassigned
TCONS_00032364	XLOC_011709	-	pR-lncRNA-13	chr12:127650864-127650990	1.20655	0.0988939	133.818	167.754	308.833	1093.61	unassigned
TCONS_00060323	XLOC_021277	-	pR-lncRNA-14	chr19:36066501-36066762	0.698386	0.180506	150.199	120.089	243.726	890.819	unassigned
TCONS_00073587	XLOC_025681	-	pR-lncRNA-15	chr2:133038622-133038730	0.659703	0.253795	25745.6	20820.6	40671.9	126583	unassigned
TCONS_00098133	XLOC_034566	-	pR-lncRNA-16	chr5:71146739-71146944	1.46813	0.00234277	1574.67	1950.47	4356.53	7579.91	unassigned
TCONS_00006665	XLOC_002432	-	pR-lncRNA-17	chr1:1317476-1318532	4.06841	0.00177383	0.0223824	0.120621	0.375508	0.285625	unassigned
TCONS_00081099	XLOC_028461	-	pR-lncRNA-18	chr22:35845968-35848321	-3.66365	0.000384765	0.219003	0.121005	0.0172816	0.0298984	unassigned
TCONS_00104627	XLOC_037179	-	pR-lncRNA-19	chr6:36578167-36578579	2.84681	0.116325	0.0210505	0.168883	0.151438	0.557132	unassigned
TCONS_00046665	XLOC_016648	-	pR-lncRNA-20	chr16:896631-897667	-4.76245	0.000494111	0.342238	0.262497	0.0126093	0.0744315	unassigned
TCONS_00125892	XLOC_045399	-	pR-lncRNA-21	chr9:66775982-66779258	-5.46355	0.000598475	0.268048	0.194549	0.00607463	0.0465185	unassigned
TCONS_00125919	XLOC_045419	-	pR-lncRNA-22	chr9:67312361-67319751	-2.07804	0.00546536	0.346959	0.741858	0.0821724	0.317623	unassigned
TCONS_00131857	XLOC_047794	-	pR-lncRNA-23	chrX:153753814-153754780	2.61915	0.15417	0.00407325	0.0832958	0.0250255	0.117384	unassigned
TCONS_00033699	XLOC_012223	-	pR-lncRNA-24	chr13:113922159-113926688	5.14105	0.00211637	0.00235957	0.0305148	0.0832612	0.126149	unassigned
TCONS_00076779	XLOC_026973	-	pR-lncRNA-25	chr20:47726331-47727989	2.10853	0.00735791	0.0851597	0.193211	0.367252	0.403314	unassigned
