# Supplementary material for: Genome-wide analysis of the human p53 transcriptional network unveils a lncRNA tumour suppressor signature
Source: Nat Commun. 2014 Dec 19;5:5812. doi: 10.1038/ncomms6812 (PMC4284803; doi:10.1038/ncomms6812)
Supplement: Supplementary Data 5 — Genes bound by p53 in MEFs.determined by p53 ChIP-seq. [file ncomms6812-s6.xlsx]

## Sheet: Hoja1
Gene name	locus	logFC	p_value	ChIP_WT0h	ChIP_WT12h	ChIP_Mouse
AGRN	chr1:955455-991352	0.42901	0.735575	0	0	1
AGRN	chr1:955455-991352	1.40428	0.1013	0	0	1
AGRN	chr1:955455-991352	-0.395334	0.984594	0	0	1
AGRN	chr1:955455-991352	-1.79769e+308	0.464951	0	0	1
AGRN	chr1:955455-991352	-0.23364	0.983039	0	0	1
AGRN	chr1:955455-991352	1.43263	0.0896735	0	0	1
AGRN	chr1:955455-991352	1.46709	0.486955	0	0	1
AGRN	chr1:955455-991352	0.0648506	0.99143	0	0	1
AGRN	chr1:955455-991352	-0.137832	0.994793	0	0	1
AGRN	chr1:955455-991352	0.0246618	0.996881	0	0	1
B3GALT6	chr1:1167686-1170394	1.35468	0.00962445	0	0	1
ANKRD65	chr1:1353462-1355188	-1.79769e+308	0.194985	0	0	1
VWA1	chr1:1369892-1431916	-1.79769e+308	0.394202	0	0	1
VWA1	chr1:1369892-1431916	1.07783	0.657012	0	0	1
VWA1	chr1:1369892-1431916	-1.76868	0.958547	0	0	1
ATAD3A	chr1:1447518-1469478	0.670435	0.159114	0	0	1
ATAD3A	chr1:1447518-1469478	1.25732	0.941427	0	0	1
PRKCZ	chr1:1981872-2120374	-0.758074	0.161403	0	0	1
PRKCZ	chr1:1981872-2120374	-1.63549	0.951882	0	0	1
PRKCZ	chr1:1981872-2120374	1.79769e+308	0.342735	0	0	1
PRKCZ	chr1:1981872-2120374	-0.984476	0.805108	0	0	1
PRKCZ	chr1:1981872-2120374	-0.0468987	0.994914	0	0	1
PRKCZ	chr1:1981872-2120374	0.148458	0.979078	0	0	1
C1orf86	chr1:2131722-2131838	2.75385	0.13407	0	0	1
C1orf86	chr1:2137259-2138404	-1.05413	0.371187	0	0	1
C1orf86	chr1:2137259-2138404	0	1	0	0	1
SKI	chr1:2159983-2241151	0.756957	0.123973	1	0	1
SKI	chr1:2159983-2241151	0	1	1	0	1
SKI	chr1:2159983-2241151	1.00573	0.877623	1	0	1
SKI	chr1:2241275-2241652	1.9293	0.00925879	1	0	1
MORN1	chr1:2251629-2252742	2.18502	0.311685	0	0	1
PLCH2	chr1:2399031-2433659	-6.40692	0.273429	0	1	1
PLCH2	chr1:2399031-2433659	-0.7844	0.485187	0	1	1
PLCH2	chr1:2435214-2436336	-1.00729	0.322731	0	1	1
PRDM16	chr1:2985543-3350871	-14.2322	0.926693	0	0	1
PRDM16	chr1:2985543-3350871	1.79769e+308	0.186611	0	0	1
PRDM16	chr1:2985543-3350871	-1.63474	0.0392103	0	0	1
PRDM16	chr1:2985543-3350871	-0.4372	0.815843	0	0	1
PRDM16	chr1:2985543-3350871	-1.79769e+308	0.308738	0	0	1
PRDM16	chr1:2985543-3350871	-1.32708	0.598964	0	0	1
PRDM16	chr1:2985543-3350871	-2.17613	0.561821	0	0	1
PRDM16	chr1:3350937-3353065	-0.823358	0.232236	0	0	1
PRDM16	chr1:3354445-3355150	-2.47319	0.0161993	0	0	1
RP11-168F9.2	chr1:3403744-3404191	2.04684	0.0844017	0	1	1
TPRG1L	chr1:3541541-3546683	0.62696	0.205106	0	0	1
TP73	chr1:3568881-3652728	-1.62719	0.835171	0	0	1
TP73	chr1:3568881-3652728	0.921155	0.411939	0	0	1
TP73	chr1:3568881-3652728	0.948289	0.900726	0	0	1
TP73	chr1:3568881-3652728	1.4002	0.9169	0	0	1
TP73	chr1:3568881-3652728	0.236957	0.983938	0	0	1
TP73	chr1:3568881-3652728	0.127606	0.866824	0	0	1
TP73	chr1:3568881-3652728	-2.1556	0.253191	0	0	1
TP73	chr1:3568881-3652728	1.85151	0.851518	0	0	1
-	chr1:3694990-3713113	-1.79769e+308	0.432013	0	0	1
KCNAB2	chr1:6052703-6161242	-1.66653	0.248966	0	0	1
KCNAB2	chr1:6052703-6161242	1.44427	0.838409	0	0	1
KCNAB2	chr1:6052703-6161242	1.79769e+308	0.45962	0	0	1
KCNAB2	chr1:6052703-6161242	1.79769e+308	0.430069	0	0	1
KCNAB2	chr1:6052703-6161242	2.51996	0.67627	0	0	1
KCNAB2	chr1:6052703-6161242	-2.43147	0.874841	0	0	1
KCNAB2	chr1:6052703-6161242	0.890226	0.843531	0	0	1
KCNAB2	chr1:6052703-6161242	1.79769e+308	0.401529	0	0	1
KCNAB2	chr1:6052703-6161242	-2.04899	0.895931	0	0	1
KCNAB2	chr1:6052703-6161242	-0.436106	0.966827	0	0	1
KCNAB2	chr1:6052703-6161242	-0.68629	0.968917	0	0	1
KCNAB2	chr1:6052703-6161242	0	1	0	0	1
KCNAB2	chr1:6052703-6161242	1.69038	0.682573	0	0	1
KCNAB2	chr1:6052703-6161242	4.73967	0.753018	0	0	1
KCNAB2	chr1:6052703-6161242	1.65703	0.737092	0	0	1
KCNAB2	chr1:6052703-6161242	1.79769e+308	0.45962	0	0	1
KCNAB2	chr1:6052703-6161242	4.18665	0.782222	0	0	1
KCNAB2	chr1:6052703-6161242	2.79122	0.724677	0	0	1
KCNAB2	chr1:6052703-6161242	1.79769e+308	0.356713	0	0	1
KCNAB2	chr1:6052703-6161242	-1.79769e+308	0.242328	0	0	1
KCNAB2	chr1:6052703-6161242	0	1	0	0	1
KCNAB2	chr1:6052703-6161242	-1.0517	0.66413	0	0	1
KCNAB2	chr1:6052703-6161242	1.79769e+308	0.430069	0	0	1
KCNAB2	chr1:6052703-6161242	-4.01354	0.887399	0	0	1
KCNAB2	chr1:6052703-6161242	1.07989	0.349458	0	0	1
KCNAB2	chr1:6052703-6161242	1.98888	0.67693	0	0	1
KCNAB2	chr1:6052703-6161242	0.72311	0.956379	0	0	1
KCNAB2	chr1:6052703-6161242	-1.21764	0.857665	0	0	1
KCNAB2	chr1:6052703-6161242	1.79769e+308	0.356713	0	0	1
KCNAB2	chr1:6052703-6161242	1.79769e+308	0.288412	0	0	1
KCNAB2	chr1:6052703-6161242	4.86833	0.644384	0	0	1
KCNAB2	chr1:6052703-6161242	3.6163	0.394602	0	0	1
KCNAB2	chr1:6052703-6161242	1.79769e+308	0.3737	0	0	1
KCNAB2	chr1:6052703-6161242	-1.79769e+308	0.460979	0	0	1
KCNAB2	chr1:6052703-6161242	-0.480261	0.96347	0	0	1
RNF207	chr1:6267577-6270353	-1.08055	0.119498	1	1	1
RNF207	chr1:6267577-6270353	0.944644	0.816672	1	1	1
RNF207	chr1:6267577-6270353	-0.980272	0.727483	1	1	1
RNF207	chr1:6273551-6273823	-0.545169	0.446123	1	1	1
RNF207	chr1:6275812-6276266	-0.869408	0.27157	1	1	1
RNF207	chr1:6277019-6277703	-0.314375	0.663692	1	1	1
RP1-202O8.3	chr1:6453924-6454485	0.0402884	0.968461	0	0	1
ESPN	chr1:6484835-6557487	1.64614	0.471039	0	0	1
ESPN	chr1:6484835-6557487	-0.197944	0.961341	0	0	1
ESPN	chr1:6484835-6557487	-0.293808	0.804238	0	0	1
ESPN	chr1:6484835-6557487	3.17464	0.920778	0	0	1
ESPN	chr1:6484835-6557487	0.663397	0.811862	0	0	1
ESPN	chr1:6484835-6557487	0.297634	0.830176	0	0	1
ESPN	chr1:6484835-6557487	0.795374	0.94026	0	0	1
ESPN	chr1:6484835-6557487	0.340216	0.973481	0	0	1
ESPN	chr1:6484835-6557487	-0.0801473	0.992993	0	0	1
ESPN	chr1:6484835-6557487	1.17543	0.832763	0	0	1
PHF13	chr1:6673795-6684254	0.881233	0.0790806	0	0	1
CAMTA1	chr1:6845368-7310553	0	1	0	0	1
CAMTA1	chr1:6845368-7310553	0.522325	0.594983	0	0	1
CAMTA1	chr1:6845368-7310553	0.556735	0.574372	0	0	1
CAMTA1	chr1:6845368-7310553	1.02165	0.618651	0	0	1
CAMTA1	chr1:6845368-7310553	1.05564	0.816087	0	0	1
CAMTA1	chr1:6845368-7310553	-0.638803	0.615515	0	0	1
CAMTA1	chr1:6845368-7310553	-1.12193	0.818164	0	0	1
CAMTA1	chr1:6845368-7310553	-0.549584	0.919911	0	0	1
CAMTA1	chr1:6845368-7310553	0.878391	0.873407	0	0	1
CAMTA1	chr1:6845368-7310553	0.0678196	0.990581	0	0	1
CAMTA1	chr1:6845368-7310553	-0.327926	0.953887	0	0	1
CAMTA1	chr1:6845368-7310553	1.44444	0.929613	0	0	1
CAMTA1	chr1:6845368-7310553	2.3414	0.851721	0	0	1
CAMTA1	chr1:7700205-7723562	-1.79769e+308	0.0208039	0	0	1
CAMTA1	chr1:7764720-7829765	-1.14818	0.186583	0	0	1
CAMTA1	chr1:7764720-7829765	2.09651	0.0504678	0	0	1
CAMTA1	chr1:7764720-7829765	-1.79769e+308	0.167264	0	0	1
CAMTA1	chr1:7764720-7829765	-2.22534	0.890648	0	0	1
CAMTA1	chr1:7764720-7829765	0.206219	0.973879	0	0	1
VAMP3	chr1:7831320-7841493	0.545649	0.258992	0	0	1
PER3	chr1:7844318-7905236	2.37309	0.66162	0	0	1
PER3	chr1:7844318-7905236	-1.79769e+308	0.0373576	0	0	1
PER3	chr1:7844318-7905236	-1.79769e+308	0.253399	0	0	1
PER3	chr1:7844318-7905236	-14.1249	0.928363	0	0	1
PER3	chr1:7844318-7905236	9.6335	0.831548	0	0	1
PER3	chr1:7844318-7905236	-2.17981	0.753879	0	0	1
PER3	chr1:7844318-7905236	1.79769e+308	0.173165	0	0	1
PER3	chr1:7844318-7905236	-2.07471	0.333425	0	0	1
PER3	chr1:7844318-7905236	1.79769e+308	0.0479545	0	0	1
PER3	chr1:7844318-7905236	-0.0871114	0.981606	0	0	1
PER3	chr1:7844318-7905236	-0.159734	0.950618	0	0	1
PER3	chr1:7844318-7905236	-4.06388	0.521476	0	0	1
PER3	chr1:7844318-7905236	-1.79769e+308	0.40323	0	0	1
PER3	chr1:7844318-7905236	-1.79769e+308	0.392022	0	0	1
PER3	chr1:7844318-7905236	-1.79769e+308	0.356431	0	0	1
ERRFI1	chr1:8059628-8086561	-1.1466	0.964029	0	0	1
RP11-431K24.2	chr1:8251754-8254959	-1.79769e+308	0.0975048	0	0	1
RP11-431K24.2	chr1:8251754-8254959	-0.607106	0.447839	0	0	1
RP11-431K24.2	chr1:8251754-8254959	-0.340887	0.866487	0	0	1
SLC45A1	chr1:8378152-8404409	-1.79769e+308	0.146673	0	0	1
SLC45A1	chr1:8378152-8404409	0.404665	0.543907	0	0	1
SLC45A1	chr1:8378152-8404409	-1.36181	0.738305	0	0	1
RP3-510D11.2	chr1:9207897-9252306	1.09937	0.855114	1	1	1
RP3-510D11.2	chr1:9207897-9252306	1.29831	0.871085	1	1	1
RP3-510D11.2	chr1:9207897-9252306	1.18618	0.806261	1	1	1
RP3-510D11.2	chr1:9207897-9252306	0.373491	0.950849	1	1	1
RP3-510D11.2	chr1:9207897-9252306	0.639449	0.83816	1	1	1
RP3-510D11.2	chr1:9207897-9252306	1.87145	0.796089	1	1	1
RP3-510D11.2	chr1:9207897-9252306	-0.0937823	0.991693	1	1	1
RP3-510D11.1	chr1:9252419-9252860	3.5078	0.017707	1	1	1
RP3-510D11.1	chr1:9252928-9253945	0.615155	0.501077	1	1	1
RP3-510D11.1	chr1:9262431-9263177	1.98163	0.133728	1	1	1
H6PD	chr1:9294826-9331392	-12.0137	0.639047	0	0	1
H6PD	chr1:9294826-9331392	8.62284	0.828197	0	0	1
H6PD	chr1:9294826-9331392	-1.79769e+308	0.411318	0	0	1
H6PD	chr1:9294826-9331392	-0.477351	0.965268	0	0	1
H6PD	chr1:9294826-9331392	-1.93893	0.00932621	0	0	1
H6PD	chr1:9294826-9331392	-1.20169	0.716494	0	0	1
H6PD	chr1:9294826-9331392	-4.33284	0.741051	0	0	1
H6PD	chr1:9294826-9331392	-1.79769e+308	0.442493	0	0	1
H6PD	chr1:9294826-9331392	-1.33006	0.806847	0	0	1
H6PD	chr1:9294826-9331392	-1.79769e+308	0.441427	0	0	1
H6PD	chr1:9294826-9331392	-1.79769e+308	0.418932	0	0	1
H6PD	chr1:9294826-9331392	-0.405255	0.784445	0	0	1
SPSB1	chr1:9353054-9429624	0.707381	0.305881	0	0	1
SPSB1	chr1:9353054-9429624	-1.6055	0.493189	0	0	1
SPSB1	chr1:9353054-9429624	0.69573	0.859571	0	0	1
SPSB1	chr1:9353054-9429624	1.77503	0.779676	0	0	1
SPSB1	chr1:9353054-9429624	-0.920838	0.928151	0	0	1
SPSB1	chr1:9429849-9430381	-1.79769e+308	0.043636	0	0	1
RP11-84A14.4	chr1:9986373-10045670	1.81171	0.676279	0	0	1
UBE4B	chr1:10092892-10241299	-0.879321	0.0703309	0	0	1
KIF1B	chr1:10270568-10316338	-1.91236	0.00785703	0	0	1
KIF1B	chr1:10318547-10425306	-0.349714	0.640074	0	0	1
KIF1B	chr1:10318547-10425306	-3.21993	0.00273788	0	0	1
KIF1B	chr1:10318547-10425306	0.174639	0.980429	0	0	1
KIF1B	chr1:10318547-10425306	1.62908	0.733394	0	0	1
KIF1B	chr1:10318547-10425306	1.77133	0.54265	0	0	1
KIF1B	chr1:10318547-10425306	1.79769e+308	0.412031	0	0	1
KIF1B	chr1:10318547-10425306	-0.272904	0.980672	0	0	1
KIF1B	chr1:10425411-10441893	-1.30685	0.0102883	0	0	1
KIF1B	chr1:10442462-10444832	-0.67983	0.320919	0	0	1
PEX14	chr1:10516125-10596357	-0.148551	0.969791	0	0	1
PEX14	chr1:10599921-10609638	1.4797	0.024384	0	0	1
PEX14	chr1:10609690-10610291	3.24658	0.0287317	0	0	1
PEX14	chr1:10612764-10613613	1.85599	0.0587976	0	0	1
PEX14	chr1:10613884-10614137	1.79769e+308	0.0604423	0	0	1
PEX14	chr1:10614830-10615442	3.80741	0.0269778	0	0	1
PEX14	chr1:10616285-10616997	0.0857995	0.96213	0	0	1
PEX14	chr1:10620860-10621760	1.07467	0.40945	0	0	1
PEX14	chr1:10626806-10627034	1.32894	0.505733	0	0	1
PEX14	chr1:10633990-10634737	3.14572	0.0767166	0	0	1
PEX14	chr1:10637721-10639469	-0.996449	0.268328	0	0	1
PEX14	chr1:10639566-10640267	-1.79769e+308	0.0922609	0	0	1
PEX14	chr1:10643783-10644622	2.68902	0.137981	0	0	1
PEX14	chr1:10655424-10655558	0	1	0	0	1
PEX14	chr1:10659166-10690875	0.611866	0.270264	0	0	1
PEX14	chr1:10659166-10690875	0.196635	0.959189	0	0	1
PEX14	chr1:10659166-10690875	0.376059	0.94697	0	0	1
PEX14	chr1:10691982-10693541	-0.761112	0.466812	0	0	1
TARDBP	chr1:11072465-11077073	-0.0594399	0.904455	0	0	1
TARDBP	chr1:11078470-11090676	2.08339	0.994307	0	0	1
TARDBP	chr1:11078470-11090676	-0.348266	0.883539	0	0	1
TARDBP	chr1:11078470-11090676	0.378878	0.448188	0	0	1
PTCHD2	chr1:11538964-11590080	-3.43715	0.133506	0	0	1
PTCHD2	chr1:11538964-11590080	1.02392	0.837262	0	0	1
PTCHD2	chr1:11538964-11590080	0.168685	0.927507	0	0	1
PTCHD2	chr1:11538964-11590080	-0.191902	0.914365	0	0	1
PTCHD2	chr1:11538964-11590080	-0.884352	0.93161	0	0	1
PTCHD2	chr1:11538964-11590080	-1.79769e+308	0.217984	0	0	1
PTCHD2	chr1:11538964-11590080	-3.66117	0.352041	0	0	1
PTCHD2	chr1:11538964-11590080	-0.860616	0.91374	0	0	1
PTCHD2	chr1:11591387-11597313	-1.96454	0.0321334	0	0	1
CLCN6	chr1:11866092-11875972	0.0604773	0.928269	0	0	1
CLCN6	chr1:11876569-11903140	-1.79769e+308	0.0607909	0	0	1
CLCN6	chr1:11876569-11903140	0.343027	0.616546	0	0	1
CLCN6	chr1:11876569-11903140	-1.79769e+308	0.443578	0	0	1
CLCN6	chr1:11876569-11903140	-0.329233	0.948993	0	0	1
CLCN6	chr1:11876569-11903140	0.510205	0.938985	0	0	1
CLCN6	chr1:11876569-11903140	0.30619	0.972619	0	0	1
CLCN6	chr1:11876569-11903140	-0.93416	0.795923	0	0	1
CLCN6	chr1:11876569-11903140	-2.18652	0.716306	0	0	1
CLCN6	chr1:11876569-11903140	-1.78298	0.634769	0	0	1
CLCN6	chr1:11876569-11903140	-0.156648	0.977146	0	0	1
CLCN6	chr1:11876569-11903140	0.301412	0.9528	0	0	1
CLCN6	chr1:11876569-11903140	-1.04852	0.833327	0	0	1
CLCN6	chr1:11876569-11903140	-1.94063	0.692174	0	0	1
CLCN6	chr1:11876569-11903140	-0.277591	0.960859	0	0	1
CLCN6	chr1:11876569-11903140	0.0296157	0.996836	0	0	1
PLOD1	chr1:11994614-12035665	-0.718424	0.142208	0	0	1
PLOD1	chr1:11994614-12035665	-0.562778	0.971008	0	0	1
PLOD1	chr1:11994614-12035665	0.109172	0.991025	0	0	1
PLOD1	chr1:11994614-12035665	1.08147	0.921233	0	0	1
PLOD1	chr1:11994614-12035665	0.943294	0.951204	0	0	1
PLOD1	chr1:11994614-12035665	-1.96657	0.941783	0	0	1
PLOD1	chr1:11994614-12035665	-0.707542	0.940332	0	0	1
PLOD1	chr1:11994614-12035665	-1.91035	0.943445	0	0	1
PLOD1	chr1:11994614-12035665	-0.113131	0.98635	0	0	1
PLOD1	chr1:11994614-12035665	-0.421771	0.934681	0	0	1
PLOD1	chr1:12035892-12036209	2.20512	0.0737003	0	0	1
PLOD1	chr1:12036982-12037684	1.79769e+308	0.0527218	0	0	1
VPS13D	chr1:12290056-12464126	-0.955945	0.427019	0	0	1
VPS13D	chr1:12290056-12464126	-1.06154	0.406636	0	0	1
VPS13D	chr1:12290056-12464126	-4.07806	0.000220025	0	0	1
VPS13D	chr1:12290056-12464126	-1.79769e+308	0.334478	0	0	1
VPS13D	chr1:12475134-12572084	-0.174822	0.740649	0	0	1
VPS13D	chr1:12475134-12572084	0.772672	0.85857	0	0	1
VPS13D	chr1:12573170-12574061	-0.730314	0.623417	0	0	1
-	chr1:12681587-12683053	-1.31472	0.200953	0	0	1
PRDM2	chr1:14026703-14151556	-1.79769e+308	0.275653	0	0	1
PRDM2	chr1:14026703-14151556	0.00456147	0.99595	0	0	1
PRDM2	chr1:14026703-14151556	-1.79769e+308	0.480827	0	0	1
PRDM2	chr1:14026703-14151556	0.255958	0.719941	0	0	1
PRDM2	chr1:14026703-14151556	-2.10172	0.855149	0	0	1
PRDM2	chr1:14026703-14151556	2.39672	0.88791	0	0	1
PRDM2	chr1:14026703-14151556	-0.307162	0.897129	0	0	1
PRDM2	chr1:14026703-14151556	1.79769e+308	0.486906	0	0	1
PRDM2	chr1:14026703-14151556	0.839752	0.92988	0	0	1
PRDM2	chr1:14026703-14151556	0.281058	0.992654	0	0	1
PRDM2	chr1:14026703-14151556	0.0888754	0.993848	0	0	1
PRDM2	chr1:14026703-14151556	1.27759	0.945965	0	0	1
PRDM2	chr1:14026703-14151556	-1.79769e+308	0.474019	0	0	1
PRDM2	chr1:14026703-14151556	-0.19282	0.983762	0	0	1
PRDM2	chr1:14026703-14151556	-2.4364	0.880273	0	0	1
PRDM2	chr1:14026703-14151556	0	1	0	0	1
PRDM2	chr1:14026703-14151556	-1.79769e+308	0.474019	0	0	1
PRDM2	chr1:14026703-14151556	-1.79769e+308	0.45502	0	0	1
PRDM2	chr1:14026703-14151556	-1.04223	0.907729	0	0	1
PRDM2	chr1:14026703-14151556	-1.46537	0.904104	0	0	1
PRDM2	chr1:14026703-14151556	-1.79769e+308	0.442002	0	0	1
PRDM2	chr1:14026703-14151556	-1.79769e+308	0.463283	0	0	1
PRDM2	chr1:14026703-14151556	-0.779805	0.937198	0	0	1
PRDM2	chr1:14026703-14151556	-1.79769e+308	0.44811	0	0	1
PRDM2	chr1:14026703-14151556	-1.32325	0.926925	0	0	1
PRDM2	chr1:14026703-14151556	-1.79769e+308	0.403557	0	0	1
PRDM2	chr1:14026703-14151556	0.635215	0.900633	0	0	1
PRDM2	chr1:14026703-14151556	-0.823126	0.937764	0	0	1
KAZN	chr1:15250674-15420723	0.700597	0.220725	0	1	1
KAZN	chr1:15250674-15420723	-4.57893	0.950986	0	1	1
KAZN	chr1:15250674-15420723	1.63435	0.827324	0	1	1
KAZN	chr1:15250674-15420723	2.24926	0.851196	0	1	1
KAZN	chr1:15250674-15420723	4.09681	0.71144	0	1	1
KAZN	chr1:15423563-15424359	-1.79769e+308	0.025848	0	1	1
KAZN	chr1:15424724-15424899	-1.79769e+308	0.0922609	0	1	1
KAZN	chr1:15426259-15426713	-1.79769e+308	0.0922609	0	1	1
KAZN	chr1:15430565-15445557	0.407434	0.927884	0	1	1
KAZN	chr1:15430565-15445557	0	1	0	1	1
KAZN	chr1:15430565-15445557	0.549049	0.688065	0	1	1
TMEM51	chr1:15479046-15546944	1.43572	0.277147	0	0	1
TMEM51	chr1:15479046-15546944	2.07826	0.00239576	0	0	1
TMEM51	chr1:15479046-15546944	0.91841	0.487676	0	0	1
FHAD1	chr1:15562975-15726488	-0.877075	0.603785	0	0	1
FHAD1	chr1:15562975-15726488	-1.99124	0.381513	0	0	1
FHAD1	chr1:15562975-15726488	-0.67971	0.954555	0	0	1
FHAD1	chr1:15562975-15726488	1.16502	0.894132	0	0	1
FHAD1	chr1:15562975-15726488	0.771212	0.884566	0	0	1
FHAD1	chr1:15562975-15726488	-1.79769e+308	0.471737	0	0	1
FHAD1	chr1:15562975-15726488	0.310612	0.968172	0	0	1
FHAD1	chr1:15562975-15726488	-1.08664	0.920941	0	0	1
FHAD1	chr1:15562975-15726488	-1.79769e+308	0.387113	0	0	1
FHAD1	chr1:15562975-15726488	-1.79769e+308	0.471737	0	0	1
FHAD1	chr1:15562975-15726488	-1.53551	0.934624	0	0	1
FHAD1	chr1:15562975-15726488	-1.44537	0.875359	0	0	1
FHAD1	chr1:15562975-15726488	-1.39332	0.842446	0	0	1
FHAD1	chr1:15562975-15726488	-0.880407	0.489245	0	0	1
FHAD1	chr1:15562975-15726488	-1.22077	0.339908	0	0	1
FHAD1	chr1:15562975-15726488	1.14428	0.729237	0	0	1
FHAD1	chr1:15562975-15726488	-0.427872	0.865776	0	0	1
FHAD1	chr1:15562975-15726488	-0.513009	0.88134	0	0	1
FHAD1	chr1:15562975-15726488	-1.79769e+308	0.44352	0	0	1
FHAD1	chr1:15562975-15726488	0.574008	0.9153	0	0	1
FHAD1	chr1:15562975-15726488	1.79769e+308	0.365929	0	0	1
FHAD1	chr1:15562975-15726488	2.82216	0.817459	0	0	1
FHAD1	chr1:15562975-15726488	1.01414	0.849523	0	0	1
FHAD1	chr1:15562975-15726488	2.33963	0.850483	0	0	1
FHAD1	chr1:15562975-15726488	0.668621	0.891407	0	0	1
FHAD1	chr1:15562975-15726488	-1.69191	0.963607	0	0	1
FHAD1	chr1:15562975-15726488	-4.1236	0.869321	0	0	1
FHAD1	chr1:15562975-15726488	1.19751	0.898481	0	0	1
FHAD1	chr1:15562975-15726488	-0.714825	0.920156	0	0	1
FHAD1	chr1:15562975-15726488	-0.881125	0.951459	0	0	1
FHAD1	chr1:15562975-15726488	-4.15343	0.7857	0	0	1
FHAD1	chr1:15562975-15726488	-1.8947	0.743233	0	0	1
FHAD1	chr1:15562975-15726488	-1.79769e+308	0.425453	0	0	1
FHAD1	chr1:15562975-15726488	0.0934704	0.981578	0	0	1
FHAD1	chr1:15562975-15726488	0.118099	0.989592	0	0	1
FHAD1	chr1:15562975-15726488	-0.249935	0.978789	0	0	1
FHAD1	chr1:15562975-15726488	1.32225	0.953777	0	0	1
FHAD1	chr1:15562975-15726488	-0.62764	0.908652	0	0	1
FHAD1	chr1:15562975-15726488	-0.468246	0.933371	0	0	1
FHAD1	chr1:15726640-15727216	-2.01445	0.178483	0	0	1
RP3-467K16.4	chr1:15727698-15735967	-3.45217	0.25024	0	0	1
FHAD1	chr1:15727698-15735967	-0.250915	0.847832	0	0	1
DNAJC16	chr1:15853235-15898408	-0.257237	0.682659	0	0	1
DNAJC16	chr1:15853235-15898408	-1.08729	0.243545	0	0	1
DNAJC16	chr1:15853235-15898408	-1.26273	0.961919	0	0	1
DNAJC16	chr1:15899073-15899520	-0.607079	0.609158	0	0	1
DNAJC16	chr1:15899652-15900453	0.460427	0.672397	0	0	1
DNAJC16	chr1:15901527-15902141	1.79769e+308	0.0332662	0	0	1
DNAJC16	chr1:15903471-15903645	2.29939	0.062191	0	0	1
DDI2	chr1:15943912-15995640	-0.559096	0.247393	0	0	1
RP11-169K16.9	chr1:16163998-16164788	-1.84638	0.506367	0	0	1
SPEN	chr1:16174197-16266954	-2.02026	0.000986018	0	0	1
SPEN	chr1:16174197-16266954	-2.53926	0.95459	0	0	1
SPEN	chr1:16174197-16266954	-1.67309	0.891936	0	0	1
SPEN	chr1:16174197-16266954	-1.67022	0.974372	0	0	1
SPEN	chr1:16174197-16266954	5.23366	0.655746	0	0	1
RP11-276H7.2	chr1:16482904-16483089	0.357954	0.867847	0	0	1
RP11-276H7.2	chr1:16483240-16488910	2.3192	0.275296	0	0	1
-	chr1:16508395-16509298	0.961419	0.430321	0	0	1
SZRD1	chr1:16679050-16679904	-0.601039	0.540833	0	0	1
SZRD1	chr1:16679050-16679904	1.1375	0.626352	0	0	1
SZRD1	chr1:16691897-16692335	1.79769e+308	0.0250214	0	0	1
SZRD1	chr1:16693535-16721557	0.00981756	0.99388	0	0	1
SZRD1	chr1:16693535-16721557	0.195404	0.879711	0	0	1
SZRD1	chr1:16693535-16721557	0.650119	0.686344	0	0	1
CROCC	chr1:17080896-17083087	0.0936725	0.920265	0	0	1
CROCC	chr1:17196119-17197992	0.57981	0.811873	0	0	1
CROCC	chr1:17198431-17199978	0.348682	0.81051	0	0	1
CROCC	chr1:17222665-17223661	-1.70817	0.399401	0	0	1
CROCC	chr1:17224294-17224842	-1.638	0.182122	0	0	1
CROCC	chr1:17226827-17227069	1.79769e+308	0.0137757	0	0	1
CROCC	chr1:17234402-17234981	-1.43177	0.449593	0	0	1
CROCC	chr1:17236718-17237033	2.88799	0.0338975	0	0	1
CROCC	chr1:17240559-17307926	-1.40267	0.663805	0	0	1
CROCC	chr1:17240559-17307926	1.19895	0.935634	0	0	1
CROCC	chr1:17240559-17307926	-0.676224	0.864229	0	0	1
CROCC	chr1:17240559-17307926	-1.0482	0.611978	0	0	1
CROCC	chr1:17240559-17307926	0.474134	0.965252	0	0	1
CROCC	chr1:17240559-17307926	0.278848	0.97534	0	0	1
CROCC	chr1:17240559-17307926	-0.204933	0.904037	0	0	1
CROCC	chr1:17240559-17307926	2.71276	0.899246	0	0	1
CROCC	chr1:17240559-17307926	0.569877	0.960712	0	0	1
CROCC	chr1:17240559-17307926	-1.30189	0.964416	0	0	1
CROCC	chr1:17240559-17307926	0.758293	0.85643	0	0	1
CROCC	chr1:17240559-17307926	1.57775	0.378484	0	0	1
CROCC	chr1:17240559-17307926	-0.84566	0.554466	0	0	1
ARHGEF10L	chr1:17866275-18024364	-1.49258	0.0969638	0	0	1
ARHGEF10L	chr1:17866275-18024364	-0.183671	0.939686	0	0	1
ARHGEF10L	chr1:17866275-18024364	1.79769e+308	0.352522	0	0	1
ARHGEF10L	chr1:17866275-18024364	-0.655742	0.971321	0	0	1
ARHGEF10L	chr1:17866275-18024364	1.42267	0.894222	0	0	1
ARHGEF10L	chr1:17866275-18024364	1.98517	0.874193	0	0	1
ARHGEF10L	chr1:17866275-18024364	1.79769e+308	0.410507	0	0	1
ARHGEF10L	chr1:17866275-18024364	1.79769e+308	0.368632	0	0	1
ARHGEF10L	chr1:17866275-18024364	1.79769e+308	0.387358	0	0	1
ARHGEF10L	chr1:17866275-18024364	1.79769e+308	0.459825	0	0	1
ARHGEF10L	chr1:17866275-18024364	2.57	0.764742	0	0	1
ARHGEF10L	chr1:17866275-18024364	1.33767	0.860897	0	0	1
ARHGEF10L	chr1:17866275-18024364	-1.79769e+308	0.464097	0	0	1
ARHGEF10L	chr1:17866275-18024364	1.39644	0.509567	0	0	1
ARHGEF10L	chr1:17866275-18024364	3.77106	0.748043	0	0	1
ARHGEF10L	chr1:17866275-18024364	-1.63366	0.841649	0	0	1
ARHGEF10L	chr1:17866275-18024364	2.31078	0.210739	0	0	1
ARHGEF10L	chr1:17866275-18024364	1.12821	0.721786	0	0	1
ARHGEF10L	chr1:17866275-18024364	0.296132	0.928049	0	0	1
KLHDC7A	chr1:18807525-18809262	0.605337	0.521376	0	0	1
KLHDC7A	chr1:18809861-18812409	2.35168	0.000452526	0	0	1
KLHDC7A	chr1:18812560-18813287	2.21368	0.0882816	0	0	1
RP1-43E13.2	chr1:19539110-19590821	1.79769e+308	0.48204	0	0	1
MINOS1-NBL1	chr1:19923199-19954757	0.283439	0.852398	0	0	1
MINOS1-NBL1	chr1:19923199-19954757	0.460998	0.792917	0	0	1
MINOS1-NBL1	chr1:19954895-19956301	1.10262	0.118565	0	0	1
MINOS1-NBL1	chr1:19970790-19984948	0.690816	0.188363	0	0	1
MINOS1-NBL1	chr1:19970790-19984948	0.394598	0.986092	0	0	1
MINOS1-NBL1	chr1:19986151-19986265	1.79769e+308	0.0369442	0	0	1
OTUD3	chr1:20208853-20239489	-0.149957	0.955841	0	0	1
OTUD3	chr1:20208853-20239489	-0.38284	0.469441	0	0	1
PINK1	chr1:20959958-20988081	0.586743	0.798219	0	0	1
PINK1	chr1:20959958-20988081	1.06414	0.703884	0	0	1
KIF17	chr1:20990527-21031409	-1.22307	0.878752	0	0	1
KIF17	chr1:21033265-21035571	1.28319	0.406266	0	0	1
KIF17	chr1:21033265-21035571	1.75192	0.307769	0	0	1
-	chr1:21672953-21674871	1.79188	0.0656883	0	0	1
ALPL	chr1:21887668-21896849	1.15353	0.563495	0	0	1
ALPL	chr1:21904047-21904906	2.16616	0.0458912	0	0	1
LINC00339	chr1:22351982-22357437	-0.0677616	0.950163	0	0	1
LINC00339	chr1:22351982-22357437	-0.578572	0.644911	0	0	1
LINC00339	chr1:22351982-22357437	-0.350807	0.818093	0	0	1
LINC00339	chr1:22351982-22357437	0.444641	0.697828	0	0	1
-	chr1:22441795-22442801	1.1307	0.408659	0	0	1
WNT4	chr1:22442951-22445073	5.0116	0.0918816	0	0	1
WNT4	chr1:22456560-22457494	1.13993	0.568104	0	0	1
WNT4	chr1:22463510-22464486	2.23352	0.152426	0	0	1
WNT4	chr1:22464726-22465207	0.210638	0.896966	0	0	1
WNT4	chr1:22469351-22482018	-0.206797	0.83134	0	0	1
-	chr1:22569207-22569602	-1.79769e+308	0.176915	0	0	1
EPHB2	chr1:23037322-23242602	-1.71949	0.00153832	0	1	1
EPHB2	chr1:23037322-23242602	2.53715	0.685637	0	1	1
EPHB2	chr1:23037322-23242602	4.83267	0.859763	0	1	1
EPHB2	chr1:23037322-23242602	2.97806	0.853344	0	1	1
EPHB2	chr1:23037322-23242602	1.79769e+308	0.420432	0	1	1
EPHB2	chr1:23037322-23242602	2.66739	0.848532	0	1	1
EPHB2	chr1:23037322-23242602	1.67147	0.935041	0	1	1
EPHB2	chr1:23037322-23242602	1.82211	0.898525	0	1	1
EPHB2	chr1:23037322-23242602	0.213651	0.994603	0	1	1
EPHB2	chr1:23037322-23242602	1.79769e+308	0.449534	0	1	1
EPHB2	chr1:23037322-23242602	2.17559	0.894174	0	1	1
EPHB2	chr1:23037322-23242602	1.79769e+308	0.464338	0	1	1
EPHB2	chr1:23037322-23242602	-1.79769e+308	0.478822	0	1	1
EPHB2	chr1:23037322-23242602	1.79769e+308	0.438234	0	1	1
EPHB2	chr1:23037322-23242602	2.54325	0.927879	0	1	1
EPHB2	chr1:23037322-23242602	1.79769e+308	0.399775	0	1	1
EPHB2	chr1:23037322-23242602	1.66891	0.87028	0	1	1
EPHB2	chr1:23037322-23242602	4.05753	0.834586	0	1	1
KDM1A	chr1:23345711-23495489	-1.19227	0.993343	0	0	1
KDM1A	chr1:23345711-23495489	-0.401826	0.479226	0	0	1
KDM1A	chr1:23345711-23495489	-2.2865	0.546339	0	0	1
KDM1A	chr1:23345711-23495489	-0.534597	0.996005	0	0	1
KDM1A	chr1:23345711-23495489	1.08627	0.968236	0	0	1
PNRC2	chr1:24285590-24290548	0.212575	0.778923	0	0	1
PNRC2	chr1:24285590-24290548	0.353187	0.742749	0	0	1
PNRC2	chr1:24285590-24290548	0.99764	0.262707	0	0	1
MYOM3	chr1:24382484-24439298	0.510356	0.96126	0	0	1
IL22RA1	chr1:24446193-24469666	-3.68496	0.657813	0	1	1
GRHL3	chr1:24645798-24681574	2.56141	6.95417e-05	0	0	1
GRHL3	chr1:24645798-24681574	2.90713	0.626813	0	0	1
GRHL3	chr1:24645798-24681574	1.79769e+308	0.495603	0	0	1
LDLRAP1	chr1:25870087-25895343	-0.563531	0.940964	0	0	1
LDLRAP1	chr1:25870087-25895343	-0.360775	0.537377	0	0	1
LDLRAP1	chr1:25870087-25895343	-0.866463	0.776448	0	0	1
LDLRAP1	chr1:25870087-25895343	-1.20009	0.887736	0	0	1
LDLRAP1	chr1:25870087-25895343	-0.53825	0.748276	0	0	1
LDLRAP1	chr1:25870087-25895343	0.0161265	0.995002	0	0	1
LDLRAP1	chr1:25870087-25895343	-0.827638	0.908496	0	0	1
MAN1C1	chr1:25944076-26112449	-4.85957	0.192487	0	0	1
MAN1C1	chr1:25944076-26112449	1.7294	0.295792	0	0	1
HMGN2	chr1:26803089-26803444	1.626	0.229833	0	0	1
HMGN2	chr1:26803968-26804606	1.509	0.265112	0	0	1
RPS6KA1	chr1:26856212-26901510	0.515882	0.30178	0	0	1
RPS6KA1	chr1:26856212-26901510	1.72748	0.795758	0	0	1
RPS6KA1	chr1:26856212-26901510	-0.523634	0.944495	0	0	1
RPS6KA1	chr1:26856212-26901510	1.38783	0.847118	0	0	1
RPS6KA1	chr1:26902802-26902960	0	1	0	0	1
-	chr1:26947850-26948445	2.17319	0.124127	0	0	1
ARID1A	chr1:27022507-27108594	0	1	0	0	1
ARID1A	chr1:27022507-27108594	0	1	0	0	1
ARID1A	chr1:27022507-27108594	0	1	0	0	1
ARID1A	chr1:27022507-27108594	0	1	0	0	1
ARID1A	chr1:27022507-27108594	0	1	0	0	1
ARID1A	chr1:27022507-27108594	0	1	0	0	1
-	chr1:27139065-27140163	-1.79769e+308	0.109634	0	0	1
NUDC	chr1:27227212-27227603	1.20543	0.335069	0	0	1
NUDC	chr1:27228114-27228327	1.79769e+308	0.0332662	0	0	1
NUDC	chr1:27248137-27274070	0.436491	0.359784	0	0	1
WDTC1	chr1:27561006-27635420	-1.22308	0.645957	0	0	1
WDTC1	chr1:27561006-27635420	-0.92516	0.115848	0	0	1
WDTC1	chr1:27561006-27635420	-1.79769e+308	0.0591258	0	0	1
WDTC1	chr1:27561006-27635420	1.79769e+308	0.382818	0	0	1
WDTC1	chr1:27561006-27635420	-1.79769e+308	0.482269	0	0	1
WDTC1	chr1:27561006-27635420	0	1	0	0	1
WDTC1	chr1:27561006-27635420	1.79769e+308	0.385032	0	0	1
WDTC1	chr1:27636372-27637067	1.67264	0.130764	0	0	1
RP11-4K3__A.3	chr1:27638101-27638276	-0.55389	0.738308	0	0	1
TMEM222	chr1:27648620-27662840	0.994093	0.337049	0	0	1
TMEM222	chr1:27648620-27662840	1.487	0.239697	0	0	1
TMEM222	chr1:27648620-27662840	1.29921	0.59739	0	0	1
TMEM222	chr1:27648620-27662840	0.439269	0.608036	0	0	1
TMEM222	chr1:27648620-27662840	0.362181	0.913347	0	0	1
SYTL1	chr1:27668479-27677204	0.445962	0.529464	0	0	1
SYTL1	chr1:27668479-27677204	-0.686759	0.468608	0	0	1
SYTL1	chr1:27677471-27677729	2.05305	0.00691239	0	0	1
SYTL1	chr1:27678663-27678998	3.39144	8.11718e-06	0	0	1
SYTL1	chr1:27679541-27679704	2.67539	0.00334041	0	0	1
AHDC1	chr1:27860791-27930679	-0.485743	0.95198	0	1	1
PPP1R8	chr1:28157256-28178657	-0.437187	0.496808	0	0	1
PPP1R8	chr1:28157256-28178657	-0.322565	0.961122	0	0	1
PPP1R8	chr1:28157256-28178657	-1.20256	0.954246	0	0	1
PPP1R8	chr1:28157256-28178657	0.642788	0.420314	0	0	1
PPP1R8	chr1:28157256-28178657	0	1	0	0	1
PPP1R8	chr1:28179076-28179581	5.23466	0.000972681	0	0	1
SMPDL3B	chr1:28261421-28286437	-1.53623	0.831071	0	0	1
SMPDL3B	chr1:28261421-28286437	1.79769e+308	0.488021	0	0	1
SMPDL3B	chr1:28261421-28286437	-0.399768	0.736582	0	0	1
SMPDL3B	chr1:28261421-28286437	-0.181712	0.981155	0	0	1
SMPDL3B	chr1:28261421-28286437	-0.598775	0.944916	0	0	1
SMPDL3B	chr1:28261421-28286437	-2.14121	0.75438	0	0	1
SMPDL3B	chr1:28261421-28286437	-1.85078	0.534211	0	0	1
SMPDL3B	chr1:28261421-28286437	-1.58393	0.76585	0	0	1
SMPDL3B	chr1:28261421-28286437	-1.14317	0.681465	0	0	1
SMPDL3B	chr1:28261421-28286437	0.0117383	0.997934	0	0	1
SMPDL3B	chr1:28261421-28286437	0.607248	0.589078	0	0	1
SMPDL3B	chr1:28261421-28286437	0.290974	0.821432	0	0	1
SMPDL3B	chr1:28261421-28286437	0.462021	0.79486	0	0	1
SMPDL3B	chr1:28261421-28286437	3.02546	0.805588	0	0	1
SESN2	chr1:28585992-28609145	2.22124	1.81301e-05	0	0	1
SESN2	chr1:28585992-28609145	1.44312	0.849415	0	0	1
MED18	chr1:28654780-28661468	0.886482	0.105107	0	0	1
MED18	chr1:28661683-28662656	1.76925	0.00588284	0	0	1
PHACTR4	chr1:28696087-28826928	0.0827034	0.884854	0	1	1
PHACTR4	chr1:28696087-28826928	-2.73328	0.543787	0	1	1
PHACTR4	chr1:28696087-28826928	-2.04381	0.416726	0	1	1
PHACTR4	chr1:28696087-28826928	0.411327	0.770694	0	1	1
PHACTR4	chr1:28827411-28829949	0.233016	0.793264	0	1	1
RP11-442N24__B.1	chr1:28969671-28975477	0.034784	0.989522	0	0	1
RP11-442N24__B.1	chr1:28969671-28975477	0.150247	0.947823	0	0	1
RP11-442N24__B.1	chr1:28969671-28975477	-0.182333	0.891451	0	0	1
RP11-442N24__B.1	chr1:28969671-28975477	0.450453	0.760086	0	0	1
RP11-442N24__B.1	chr1:28969671-28975477	-0.279313	0.871662	0	0	1
GMEB1	chr1:28995226-29046127	0.075193	0.896436	0	0	1
GMEB1	chr1:28995226-29046127	0.523669	0.703583	0	0	1
GMEB1	chr1:28995226-29046127	-0.553084	0.911095	0	0	1
GMEB1	chr1:28995226-29046127	0.763056	0.950835	0	0	1
GMEB1	chr1:28995226-29046127	1.07771	0.939838	0	0	1
GMEB1	chr1:28995226-29046127	-0.445054	0.934859	0	0	1
GMEB1	chr1:28995226-29046127	-3.71857	0.888624	0	0	1
GMEB1	chr1:29046761-29047404	-0.626597	0.613653	0	0	1
PTPRU	chr1:29562995-29653313	1.74642	0.408558	0	0	1
PTPRU	chr1:29562995-29653313	-1.64075	0.987003	0	0	1
PTPRU	chr1:29562995-29653313	-1.79769e+308	0.00568411	0	0	1
PTPRU	chr1:29562995-29653313	2.92576	0.0204252	0	0	1
PTPRU	chr1:29562995-29653313	0.109008	0.900568	0	0	1
PTPRU	chr1:29562995-29653313	-0.260558	0.989661	0	0	1
-	chr1:30163630-30163859	1.79769e+308	0.0332662	0	0	1
MATN1-AS1	chr1:31191665-31199466	-1.55065	0.358497	0	0	1
MATN1-AS1	chr1:31191665-31199466	1.52281	0.50711	0	0	1
MATN1-AS1	chr1:31191665-31199466	-0.298644	0.870964	0	0	1
MATN1-AS1	chr1:31191665-31199466	0.415417	0.76498	0	0	1
SERINC2	chr1:31886020-31907521	0.181178	0.79121	0	0	1
SERINC2	chr1:31886020-31907521	-1.70831	0.433334	0	0	1
SERINC2	chr1:31886020-31907521	-1.38415	0.614249	0	0	1
SERINC2	chr1:31886020-31907521	-0.936377	0.493588	0	0	1
SERINC2	chr1:31886020-31907521	-0.368862	0.854539	0	0	1
SERINC2	chr1:31908629-31909060	-1.31917	0.40523	0	0	1
-	chr1:32030328-32031387	2.12078	0.0678236	0	0	1
KHDRBS1	chr1:32479299-32525903	-0.795039	0.402976	0	0	1
KHDRBS1	chr1:32479299-32525903	-0.108556	0.847314	0	0	1
KHDRBS1	chr1:32479299-32525903	-1.79769e+308	0.496969	0	0	1
KHDRBS1	chr1:32479299-32525903	3.10749	0.964487	0	0	1
EIF3I	chr1:32679951-32697111	0.748745	0.119002	0	0	1
MTMR9LP	chr1:32697206-32708562	0.527525	0.879325	0	1	1
MTMR9LP	chr1:32697206-32708562	-1.41264	0.311032	0	1	1
RP1-27O5.3	chr1:32930634-32953519	-1.62126	0.146798	0	0	1
ZBTB8B	chr1:32930634-32953519	-1.4906	0.144121	0	0	1
RP1-27O5.3	chr1:32930634-32953519	-0.226498	0.92287	0	0	1
RP1-27O5.3	chr1:32953697-32954062	-1.85048	0.304867	0	0	1
RP1-27O5.3	chr1:32954616-32956215	-2.52283	0.0178247	0	0	1
RP1-27O5.3	chr1:32956342-32957799	-2.14822	0.0210943	0	0	1
RP1-27O5.3	chr1:32959463-32960257	0.265521	0.783905	0	0	1
RP1-27O5.3	chr1:32960615-32962260	0.592923	0.548893	0	0	1
RP1-27O5.3	chr1:33004762-33067474	-0.622905	0.359937	0	0	1
RP1-27O5.3	chr1:33004762-33067474	0.895947	0.426021	0	0	1
KIAA1522	chr1:33207406-33324460	-0.115922	0.93874	0	0	1
KIAA1522	chr1:33207406-33324460	-0.356676	0.874591	0	0	1
S100PBP	chr1:33207406-33324460	-0.255353	0.84035	0	0	1
S100PBP	chr1:33207406-33324460	-1.09297	0.874642	0	0	1
S100PBP	chr1:33207406-33324460	-0.187848	0.987224	0	0	1
S100PBP	chr1:33207406-33324460	-0.384931	0.963674	0	0	1
S100PBP	chr1:33207406-33324460	0.371033	0.953691	0	0	1
S100PBP	chr1:33207406-33324460	-1.37266	0.967426	0	0	1
S100PBP	chr1:33207406-33324460	1.11186	0.960124	0	0	1
S100PBP	chr1:33325166-33325505	-1.79769e+308	0.109634	0	0	1
ADC	chr1:33546736-33585943	1.35783	0.450464	0	0	1
ADC	chr1:33546736-33585943	-0.298122	0.77333	0	0	1
ADC	chr1:33546736-33585943	-0.855672	0.646859	0	0	1
ADC	chr1:33546736-33585943	0	1	0	0	1
ADC	chr1:33546736-33585943	-3.05119	0.707697	0	0	1
ADC	chr1:33546736-33585943	1.01033	0.848488	0	0	1
ADC	chr1:33546736-33585943	-2.60025	0.600646	0	0	1
ADC	chr1:33546736-33585943	-0.71574	0.835612	0	0	1
ADC	chr1:33546736-33585943	-2.26385	0.749746	0	0	1
ADC	chr1:33546736-33585943	0	1	0	0	1
ADC	chr1:33546736-33585943	-1.44023	0.792743	0	0	1
ADC	chr1:33546736-33585943	-1.05226	0.741337	0	0	1
ADC	chr1:33546736-33585943	-1.79769e+308	0.310863	0	0	1
ADC	chr1:33546736-33585943	-1.89149	0.657487	0	0	1
ADC	chr1:33546736-33585943	-1.79769e+308	0.346294	0	0	1
ADC	chr1:33546736-33585943	-1.59074	0.795604	0	0	1
ADC	chr1:33586280-33586554	1.33702	0.503148	0	0	1
ADC	chr1:33587724-33589240	-3.95914	0.191083	0	0	1
-	chr1:33716199-33716400	0	1	0	0	1
ZNF362	chr1:33722075-33766320	-0.771021	0.755544	0	0	1
ZNF362	chr1:33722075-33766320	-0.608988	0.898009	0	0	1
ZNF362	chr1:33722075-33766320	-0.855725	0.883029	0	0	1
ZNF362	chr1:33722075-33766320	-2.74872	0.553013	0	0	1
ZNF362	chr1:33722075-33766320	-1.28472	0.754813	0	0	1
ZNF362	chr1:33722075-33766320	-1.79769e+308	0.255112	0	0	1
ZNF362	chr1:33722075-33766320	-1.79769e+308	0.306105	0	0	1
ZNF362	chr1:33722075-33766320	-1.79769e+308	0.368728	0	0	1
ZNF362	chr1:33722075-33766320	-4.18631	0.524647	0	0	1
ZNF362	chr1:33722075-33766320	-5.22288	0.310385	0	0	1
ZNF362	chr1:33722075-33766320	-4.17769	0.168476	0	0	1
ZNF362	chr1:33722075-33766320	-2.3824	0.705688	0	0	1
ZNF362	chr1:33722075-33766320	-1.79769e+308	0.364296	0	0	1
ZNF362	chr1:33722075-33766320	-1.38222	0.0764438	0	0	1
CSMD2	chr1:33977337-33979856	-0.41976	0.574329	0	0	1
GJB4	chr1:35220609-35229672	3.09341	0.135313	0	0	1
GJB4	chr1:35220609-35229672	2.63282	1.77985e-05	0	0	1
SMIM12	chr1:35229760-35232323	-0.385005	0.643251	0	0	1
SMIM12	chr1:35232409-35233910	2.79437	0.00800015	0	0	1
SMIM12	chr1:35234149-35234957	2.84998	0.0356616	0	0	1
SMIM12	chr1:35235119-35235613	0.0455514	0.979889	0	0	1
SMIM12	chr1:35236352-35237144	-1.1135	0.490869	0	0	1
ZMYM4	chr1:35733590-35826841	-3.38859	0.85468	0	0	1
ZMYM4	chr1:35733590-35826841	2.90649	0.972156	0	0	1
ZMYM4	chr1:35733590-35826841	-0.756113	0.935404	0	0	1
ZMYM4	chr1:35733590-35826841	-1.79769e+308	0.160773	0	0	1
ZMYM4	chr1:35733590-35826841	0.491486	0.324469	0	0	1
ZMYM4	chr1:35827214-35888550	-1.80039	0.00222275	0	0	1
ZMYM4	chr1:35827214-35888550	-0.1125	0.990435	0	0	1
ZMYM4	chr1:35827214-35888550	0.236617	0.98429	0	0	1
ZMYM4	chr1:35827214-35888550	1.41732	0.937216	0	0	1
ZMYM4	chr1:35827214-35888550	-3.30678	0.913356	0	0	1
ZMYM4	chr1:35827214-35888550	0.403142	0.98493	0	0	1
ZMYM4	chr1:35827214-35888550	-2.23257	0.923143	0	0	1
ZMYM4	chr1:35827214-35888550	2.29441	0.97398	0	0	1
ZMYM4	chr1:35827214-35888550	6.97549	0.88351	0	0	1
ZMYM4	chr1:35827214-35888550	-2.66105	0.866837	0	0	1
ZMYM4	chr1:35827214-35888550	0.63705	0.986408	0	0	1
ZMYM4	chr1:35827214-35888550	1.07469	0.954161	0	0	1
AGO4	chr1:36273280-36323505	-4.61135	0.983877	0	0	1
AGO4	chr1:36273280-36323505	-1.79769e+308	0.390515	0	0	1
AGO4	chr1:36273280-36323505	-2.22861	0.0217172	0	0	1
AGO4	chr1:36273280-36323505	-2.14807	0.00873987	0	0	1
AGO4	chr1:36273280-36323505	0	1	0	0	1
AGO4	chr1:36273280-36323505	-0.309644	0.970044	0	0	1
AGO4	chr1:36273280-36323505	0.285212	0.948935	0	0	1
AGO4	chr1:36273280-36323505	1.79769e+308	0.315388	0	0	1
AGO4	chr1:36273280-36323505	2.17931	0.778542	0	0	1
AGO4	chr1:36273280-36323505	0	1	0	0	1
AGO4	chr1:36273280-36323505	0	1	0	0	1
AGO4	chr1:36273280-36323505	-1.79769e+308	0.392649	0	0	1
AGO1	chr1:36348804-36396499	1.80013	0.500883	0	0	1
AGO1	chr1:36348804-36396499	-1.77722	0.000820137	0	0	1
AGO1	chr1:36348804-36396499	1.22607	0.921487	0	0	1
AGO3	chr1:36396660-36537973	-0.397087	0.677697	0	0	1
AGO3	chr1:36396660-36537973	2.66479	0.840758	0	0	1
AGO3	chr1:36396660-36537973	1.36042	0.883694	0	0	1
AGO3	chr1:36396660-36537973	1.16808	0.911738	0	0	1
AGO3	chr1:36396660-36537973	-0.454981	0.588834	0	0	1
AGO3	chr1:36396660-36537973	-0.872251	0.893551	0	0	1
AGO3	chr1:36396660-36537973	-0.0607667	0.949389	0	0	1
ADPRHL2	chr1:36554258-36559511	1.67291	0.883819	0	0	1
ADPRHL2	chr1:36554258-36559511	1.0487	0.0480121	0	0	1
ADPRHL2	chr1:36554258-36559511	1.82111	0.825669	0	0	1
ADPRHL2	chr1:36554258-36559511	0.561146	0.821359	0	0	1
THRAP3	chr1:36689927-36770955	0	1	0	0	1
THRAP3	chr1:36689927-36770955	0	1	0	0	1
THRAP3	chr1:36689927-36770955	0	1	0	0	1
THRAP3	chr1:36689927-36770955	0	1	0	0	1
THRAP3	chr1:36689927-36770955	0	1	0	0	1
THRAP3	chr1:36689927-36770955	0	1	0	0	1
THRAP3	chr1:36689927-36770955	0	1	0	0	1
SH3D21	chr1:36771974-36787218	-1.34699	0.128118	0	0	1
SH3D21	chr1:36771974-36787218	0.0108856	0.996397	0	0	1
SH3D21	chr1:36771974-36787218	0.591325	0.765925	0	0	1
SH3D21	chr1:36796453-36797689	0.50618	0.674997	0	0	1
-	chr1:36799994-36801111	-1.21986	0.283824	0	0	1
ZC3H12A	chr1:37920214-37949974	0.966598	0.333385	0	0	1
ZC3H12A	chr1:37920214-37949974	-1.79769e+308	0.493517	0	0	1
ZC3H12A	chr1:37920214-37949974	1.2189	0.233569	0	0	1
ZC3H12A	chr1:37920214-37949974	0.391658	0.917155	0	0	1
ZC3H12A	chr1:37920214-37949974	1.10893	0.907466	0	0	1
ZC3H12A	chr1:37920214-37949974	-0.00589586	0.99873	0	0	1
-	chr1:38275314-38340988	-0.414441	0.974792	0	0	1
INPP5B	chr1:38341275-38397457	4.12091	0.240796	0	1	1
RP5-864K19.4	chr1:39325583-39326844	-1.53847	0.117782	0	1	1
RP5-864K19.4	chr1:39327081-39339071	-3.16425	0.920013	0	1	1
RP5-864K19.4	chr1:39339273-39339865	-0.607819	0.663435	0	1	1
RP5-864K19.4	chr1:39340934-39342349	-0.345272	0.695021	0	1	1
RP5-864K19.4	chr1:39343226-39343571	-0.210734	0.892876	0	1	1
AKIRIN1	chr1:39456892-39473344	0.653661	0.584486	0	0	1
AKIRIN1	chr1:39456892-39473344	0.373049	0.930474	0	0	1
AKIRIN1	chr1:39456892-39473344	0.608575	0.842109	0	0	1
AKIRIN1	chr1:39456892-39473344	0.902942	0.108712	0	0	1
AKIRIN1	chr1:39456892-39473344	1.59976	0.839572	0	0	1
MACF1	chr1:39570910-39952652	-2.23119	0.23628	0	1	1
MACF1	chr1:39570910-39952652	-6.03934	0.480651	0	1	1
MACF1	chr1:39570910-39952652	-3.59784	0.30296	0	1	1
MACF1	chr1:39570910-39952652	-1.83013	0.00175718	0	1	1
MACF1	chr1:39570910-39952652	-1.79769e+308	0.481305	0	1	1
MACF1	chr1:39570910-39952652	-1.79769e+308	0.470038	0	1	1
MACF1	chr1:39570910-39952652	-0.0652884	0.994083	0	1	1
MACF1	chr1:39570910-39952652	-1.79769e+308	0.492932	0	1	1
MACF1	chr1:39570910-39952652	-1.12778	0.969047	0	1	1
MACF1	chr1:39570910-39952652	-1.70153	0.913905	0	1	1
MACF1	chr1:39570910-39952652	0.778501	0.97997	0	1	1
MACF1	chr1:39570910-39952652	0.412266	0.990214	0	1	1
MACF1	chr1:39570910-39952652	7.55338	0.988737	0	1	1
MACF1	chr1:39953085-39953631	1.23423	0.536527	0	1	1
CAP1	chr1:40505358-40538318	0	1	0	0	1
CAP1	chr1:40505358-40538318	-1.11684	0.975406	0	0	1
CAP1	chr1:40505358-40538318	-0.188819	0.797831	0	0	1
CAP1	chr1:40505358-40538318	0	1	0	0	1
CAP1	chr1:40505358-40538318	-0.0117271	0.999616	0	0	1
CAP1	chr1:40505358-40538318	-0.0548796	0.934652	0	0	1
ZFP69	chr1:40943338-40944092	1.00651	0.473988	0	0	1
ZFP69	chr1:40944903-40961708	2.27356	0.266215	0	0	1
ZFP69	chr1:40944903-40961708	2.70378	0.127737	0	0	1
ZFP69	chr1:40944903-40961708	3.77438	0.206607	0	0	1
CTPS1	chr1:41444297-41456918	0.374587	0.492879	0	0	1
CTPS1	chr1:41444297-41456918	-0.0916503	0.976663	0	0	1
CTPS1	chr1:41444297-41456918	-1.28109	0.817976	0	0	1
CTPS1	chr1:41444297-41456918	2.5428	0.764326	0	0	1
CTPS1	chr1:41457435-41478716	0.0866105	0.970936	0	0	1
CTPS1	chr1:41457435-41478716	1.39545	0.00621191	0	0	1
CTPS1	chr1:41457435-41478716	1.86462	0.873635	0	0	1
CTPS1	chr1:41457435-41478716	1.41017	0.932054	0	0	1
SLFNL1	chr1:41478943-41492837	-1.12244	0.0682878	0	0	1
SCMH1	chr1:41492844-41707852	-2.6519	0.107855	0	0	1
RP11-399E6.1	chr1:41725085-41725369	-1.79769e+308	0.033	0	0	1
FOXO6	chr1:41827376-41847559	-0.309759	0.690626	0	0	1
FOXO6	chr1:41848100-41849546	-0.671784	0.319664	0	0	1
CCDC30	chr1:42932447-42933229	-0.561778	0.595479	1	1	1
CCDC30	chr1:42933339-42936976	-0.923323	0.281094	1	1	1
CCDC30	chr1:42938563-42939009	1.20593	0.189012	1	1	1
CCDC30	chr1:42948075-43119554	-0.847208	0.769379	1	1	1
CCDC30	chr1:42948075-43119554	-0.299455	0.893414	1	1	1
CCDC30	chr1:42948075-43119554	1.79769e+308	0.484976	1	1	1
CCDC30	chr1:42948075-43119554	1.79769e+308	0.286661	1	1	1
CCDC30	chr1:42948075-43119554	0.0957113	0.968331	1	1	1
CCDC30	chr1:42948075-43119554	1.08908	0.230204	1	1	1
CCDC30	chr1:43120961-43121353	3.71052	0.034278	1	1	1
YBX1	chr1:43147707-43148393	-0.225474	0.71609	0	0	1
YBX1	chr1:43148653-43149698	0.810374	0.229022	0	0	1
YBX1	chr1:43149808-43151906	-1.80733	0.0154069	0	0	1
YBX1	chr1:43152072-43152973	-0.71899	0.388214	0	0	1
YBX1	chr1:43153166-43153986	-1.18651	0.107942	0	0	1
YBX1	chr1:43154743-43157313	-1.14218	0.107107	0	0	1
YBX1	chr1:43157607-43168013	-0.71646	0.90175	0	0	1
YBX1	chr1:43157607-43168013	0.837142	0.0995091	0	0	1
YBX1	chr1:43168164-43170441	1.73989	0.0415886	0	0	1
C1orf50	chr1:43232879-43256095	-0.627218	0.383312	0	0	1
C1orf50	chr1:43232879-43256095	0.401072	0.759896	0	0	1
C1orf50	chr1:43232879-43256095	0.217359	0.957591	0	0	1
C1orf50	chr1:43232879-43256095	1.79769e+308	0.389144	0	0	1
C1orf50	chr1:43232879-43256095	-1.45176	0.844066	0	0	1
C1orf50	chr1:43232879-43256095	-1.14834	0.832864	0	0	1
C1orf50	chr1:43232879-43256095	-2.1674	0.599993	0	0	1
C1orf50	chr1:43232879-43256095	-1.73503	0.584582	0	0	1
C1orf50	chr1:43232879-43256095	-2.48229	0.814763	0	0	1
C1orf50	chr1:43256394-43258511	-3.86737	0.000173697	0	0	1
C1orf50	chr1:43258765-43259693	-4.62186	0.00434337	0	0	1
C1orf50	chr1:43260064-43262120	-4.83395	0.000407703	0	0	1
C1orf50	chr1:43262611-43263527	-1.46602	0.260673	0	0	1
C1orf50	chr1:43264641-43265483	-0.00269505	0.997942	0	0	1
WDR65	chr1:43647450-43719969	-1.60487	0.102683	0	0	1
WDR65	chr1:43647450-43719969	-1.79769e+308	0.495398	0	0	1
WDR65	chr1:43647450-43719969	0.854705	0.933148	0	0	1
WDR65	chr1:43647450-43719969	0.251399	0.910192	0	0	1
TMEM125	chr1:43736265-43739657	-0.293921	0.64385	0	0	1
CDC20	chr1:43824442-43828818	-1.07992	0.0303016	0	0	1
PTPRF	chr1:43990680-43991036	1.7512	0.191837	0	0	1
PTPRF	chr1:43991569-43994432	-1.22145	0.122234	0	0	1
PTPRF	chr1:43996539-44091204	-0.667547	0.823123	0	0	1
PTPRF	chr1:43996539-44091204	-1.01299	0.0439986	0	0	1
PTPRF	chr1:43996539-44091204	0.27385	0.986872	0	0	1
PTPRF	chr1:43996539-44091204	1.1686	0.940058	0	0	1
PTPRF	chr1:43996539-44091204	-0.294412	0.99451	0	0	1
PTPRF	chr1:43996539-44091204	0.558233	0.980153	0	0	1
PTPRF	chr1:43996539-44091204	-1.27912	0.802785	0	0	1
PTPRF	chr1:43996539-44091204	-1.61961	0.933901	0	0	1
PTPRF	chr1:43996539-44091204	-1.1322	0.804378	0	0	1
PTPRF	chr1:43996539-44091204	-1.19098	0.765888	0	0	1
-	chr1:44091606-44092191	-0.0292493	0.981551	0	0	1
ST3GAL3	chr1:44173183-44396752	-5.50482	0.37674	0	0	1
ST3GAL3	chr1:44173183-44396752	0	1	0	0	1
ST3GAL3	chr1:44173183-44396752	-1.50391	0.54087	0	0	1
ST3GAL3	chr1:44173183-44396752	-1.79769e+308	0.0469469	0	0	1
ST3GAL3	chr1:44173183-44396752	0.123283	0.924863	0	0	1
ST3GAL3	chr1:44173183-44396752	-1.79769e+308	0.279016	0	0	1
ST3GAL3	chr1:44173183-44396752	-1.78049	0.479022	0	0	1
ST3GAL3	chr1:44173183-44396752	-1.79769e+308	0.372619	0	0	1
ST3GAL3	chr1:44173183-44396752	-1.79769e+308	0.389204	0	0	1
ST3GAL3	chr1:44173183-44396752	-1.79769e+308	0.358199	0	0	1
ST3GAL3	chr1:44173183-44396752	-3.12792	0.330905	0	0	1
ST3GAL3	chr1:44173183-44396752	-1.79769e+308	0.28679	0	0	1
ST3GAL3	chr1:44173183-44396752	-2.77436	0.406064	0	0	1
ST3GAL3	chr1:44173183-44396752	-3.30793	0.556937	0	0	1
ST3GAL3	chr1:44173183-44396752	-1.79769e+308	0.303712	0	0	1
ARTN	chr1:44398173-44399059	-1.79769e+308	0.0357735	0	0	1
ARTN	chr1:44399156-44401996	0.914489	0.44876	0	0	1
ARTN	chr1:44399156-44401996	0.236418	0.870661	0	0	1
ARTN	chr1:44399156-44401996	0.224548	0.883863	0	0	1
ARTN	chr1:44399156-44401996	2.23947	0.574769	0	0	1
ARTN	chr1:44399156-44401996	2.11577	0.453466	0	0	1
ARTN	chr1:44402076-44412353	1.13996	0.405504	0	0	1
DMAP1	chr1:44679115-44686339	0.677041	0.441794	0	0	1
DMAP1	chr1:44679115-44686339	0.0962252	0.881406	0	0	1
RNF220	chr1:44870805-45092610	1.79769e+308	0.218038	0	0	1
RNF220	chr1:44870805-45092610	-1.69615	0.434575	0	0	1
RNF220	chr1:44870805-45092610	-0.830036	0.605325	0	0	1
RNF220	chr1:44870805-45092610	-5.09402	0.271033	0	0	1
RNF220	chr1:44870805-45092610	1.79769e+308	0.0774479	0	0	1
RNF220	chr1:44870805-45092610	0.086461	0.985876	0	0	1
RNF220	chr1:44870805-45092610	1.38401	0.643967	0	0	1
RNF220	chr1:45093076-45093310	-3.00521	0.0785596	0	0	1
RNF220	chr1:45093424-45094488	-1.86248	0.174645	0	0	1
RNF220	chr1:45094614-45095629	-4.20189	0.0024661	0	0	1
RNF220	chr1:45095828-45097092	-2.52148	0.0117943	0	0	1
RNF220	chr1:45097490-45118770	-0.223413	0.772327	0	0	1
RNF220	chr1:45097490-45118770	0.799314	0.276509	0	0	1
RNF220	chr1:45097490-45118770	0.258797	0.949058	0	0	1
KIF2C	chr1:45205444-45233446	-0.137466	0.975695	0	0	1
KIF2C	chr1:45205444-45233446	-0.37945	0.447229	0	0	1
KIF2C	chr1:45205444-45233446	-0.826541	0.990872	0	0	1
KIF2C	chr1:45205444-45233446	1.71387	0.869689	0	0	1
KIF2C	chr1:45205444-45233446	-1.79769e+308	0.486204	0	0	1
KIF2C	chr1:45205444-45233446	-1.51656	0.957459	0	0	1
KIF2C	chr1:45205444-45233446	-0.343455	0.986994	0	0	1
KIF2C	chr1:45205444-45233446	0.452635	0.972459	0	0	1
BTBD19	chr1:45265630-45279793	-1.79769e+308	0.486534	0	0	1
BTBD19	chr1:45265630-45279793	1.96476	0.359663	0	0	1
BTBD19	chr1:45265630-45279793	0.754501	0.994072	0	0	1
BTBD19	chr1:45265630-45279793	1.77652	0.707388	0	0	1
BTBD19	chr1:45265630-45279793	1.322	0.630759	0	0	1
BTBD19	chr1:45279908-45281965	2.45793	8.37733e-05	0	0	1
AKR1A1	chr1:46016469-46022162	0.0278385	0.96621	0	0	1
AKR1A1	chr1:46022314-46023546	0.552083	0.476329	0	0	1
AKR1A1	chr1:46024138-46025267	-0.192382	0.858168	0	0	1
AKR1A1	chr1:46025544-46026392	1.20033	0.278934	0	0	1
AKR1A1	chr1:46026600-46035711	-0.102734	0.878692	0	0	1
AKR1A1	chr1:46026600-46035711	0.893913	0.243871	0	0	1
AKR1A1	chr1:46026600-46035711	0	1	0	0	1
AKR1A1	chr1:46035856-46036926	-1.78873	0.195604	0	0	1
RP11-630I5.1	chr1:46246942-46247555	1.40731	0.0972946	0	0	1
MAST2	chr1:46269229-46501831	-0.375322	0.472263	1	1	1
MAST2	chr1:46269229-46501831	0.60211	0.819439	1	1	1
MAST2	chr1:46269229-46501831	-2.68267	0.8431	1	1	1
MAST2	chr1:46269229-46501831	-2.45928	0.757878	1	1	1
MAST2	chr1:46269229-46501831	-2.14994	0.837956	1	1	1
MAST2	chr1:46269229-46501831	-2.49999	0.666116	1	1	1
MAST2	chr1:46269229-46501831	-2.01453	0.78499	1	1	1
MAST2	chr1:46269229-46501831	-0.921546	0.948795	1	1	1
MAST2	chr1:46501973-46504670	-1.76183	0.0620277	1	1	1
NSUN4	chr1:46805817-46835972	-1.9893	0.886722	0	1	1
NSUN4	chr1:46805817-46835972	0.479876	0.365088	0	1	1
NSUN4	chr1:46805817-46835972	0.355949	0.943492	0	1	1
NSUN4	chr1:46805817-46835972	-0.106933	0.985121	0	1	1
NSUN4	chr1:46805817-46835972	-0.307675	0.988128	0	1	1
NSUN4	chr1:46805817-46835972	0.726407	0.920359	0	1	1
NSUN4	chr1:46805817-46835972	-0.0862143	0.995269	0	1	1
TEX38	chr1:47136132-47137073	-1.79769e+308	0.0303177	0	0	1
CYP4A22-AS1	chr1:47561304-47644931	1.69617	0.501239	0	0	1
LINC00853	chr1:47644989-47645589	-2.39134	0.103542	0	0	1
FOXE3	chr1:47882690-47883532	2.73012	0.0223677	0	0	1
RP11-183G22.1	chr1:50792443-50792590	0.916894	0.46555	1	0	1
RNF11	chr1:51701938-51739755	0.917319	0.106887	0	0	1
RNF11	chr1:51701938-51739755	-0.115045	0.925703	0	0	1
RNF11	chr1:51740309-51740844	3.45438	0.0502008	0	0	1
-	chr1:51752032-51754923	1.08553	0.74	0	0	1
TTC39A	chr1:51755673-51775106	2.32265	0.680872	0	1	1
ZCCHC11	chr1:52886845-52888166	0.701592	0.561129	0	0	1
SCP2	chr1:53392922-53517356	0.237274	0.674425	0	0	1
SCP2	chr1:53518545-53519836	-0.12046	0.897626	0	0	1
RP5-1024G6.5	chr1:53692927-53708455	-0.770767	0.89254	0	0	1
ACOT11	chr1:55007927-55079030	-2.08079	0.29232	0	0	1
ACOT11	chr1:55007927-55079030	1.79769e+308	0.209304	0	0	1
ACOT11	chr1:55007927-55079030	-0.519213	0.91878	0	0	1
ACOT11	chr1:55007927-55079030	-1.79769e+308	0.398918	0	0	1
ACOT11	chr1:55007927-55079030	-2.92206	0.835634	0	0	1
ACOT11	chr1:55007927-55079030	-1.79769e+308	0.0684743	0	0	1
ACOT11	chr1:55007927-55079030	-0.784042	0.253175	0	0	1
ACOT11	chr1:55007927-55079030	-0.72738	0.902203	0	0	1
ACOT11	chr1:55007927-55079030	0.837305	0.955752	0	0	1
ACOT11	chr1:55007927-55079030	0.33142	0.9446	0	0	1
ACOT11	chr1:55079147-55081201	-1.10759	0.176767	0	0	1
ACOT11	chr1:55085394-55086240	-1.08505	0.386985	0	0	1
ACOT11	chr1:55096401-55099285	-4.50191	4.49327e-05	0	0	1
ACOT11	chr1:55100021-55102257	-4.9483	6.33061e-06	0	0	1
ACOT11	chr1:55102417-55102706	-1.36663	0.298296	0	0	1
ACOT11	chr1:55103190-55106184	-3.47122	4.45995e-05	0	0	1
MROH7-TTC4	chr1:55106323-55107465	-3.94443	0.000396721	0	0	1
MROH7-TTC4	chr1:55107871-55108347	-1.79769e+308	0.014398	0	0	1
MROH7-TTC4	chr1:55108448-55109515	-5.52874	4.54894e-05	0	0	1
MROH7-TTC4	chr1:55111402-55112888	-3.94086	0.00184289	0	0	1
MROH7-TTC4	chr1:55114147-55116131	-4.03389	2.25189e-06	0	0	1
MROH7-TTC4	chr1:55116502-55139824	-4.79055	1.91723e-05	0	0	1
MROH7-TTC4	chr1:55116502-55139824	-4.09896	0.547709	0	0	1
MROH7-TTC4	chr1:55162569-55163412	-1.79769e+308	0.0303177	0	0	1
MROH7-TTC4	chr1:55166024-55181271	-14.8033	0.992102	0	0	1
MROH7-TTC4	chr1:55166024-55181271	-3.43491	0.0311126	0	0	1
MROH7-TTC4	chr1:55166024-55181271	-1.79769e+308	0.169161	0	0	1
MROH7-TTC4	chr1:55166024-55181271	-1.79769e+308	0.178327	0	0	1
TTC4	chr1:55181430-55183976	0.0166104	0.977105	0	0	1
MROH7-TTC4	chr1:55184108-55207709	0.381412	0.453187	0	0	1
MROH7-TTC4	chr1:55184108-55207709	0.24454	0.991295	0	0	1
MROH7-TTC4	chr1:55184108-55207709	0.0785065	0.978442	0	0	1
RP4-794H19.2	chr1:59250943-59281724	-0.322596	0.749118	0	0	1
RP4-794H19.2	chr1:59250943-59281724	-0.598309	0.850123	0	0	1
RP4-794H19.2	chr1:59250943-59281724	0.191952	0.960176	0	0	1
RP4-794H19.2	chr1:59250943-59281724	-1.79769e+308	0.147323	0	0	1
RP4-794H19.2	chr1:59365608-59366055	-1.95906	0.153345	0	0	1
PHBP3	chr1:59465332-59465807	1.22401	0.0544528	0	0	1
FGGY	chr1:59762448-60239765	-15.3255	0.974586	0	0	1
FGGY	chr1:59762448-60239765	-0.2823	0.763872	0	0	1
FGGY	chr1:59762448-60239765	-0.351402	0.857102	0	0	1
FGGY	chr1:59762448-60239765	-0.80396	0.628783	0	0	1
-	chr1:60344458-60344806	0	1	0	0	1
NFIA	chr1:61542871-61543070	-1.01106	0.416529	0	0	1
NFIA	chr1:61548050-61927681	-2.05631	0.27981	0	0	1
NFIA	chr1:61548050-61927681	-0.0557024	0.936104	0	0	1
NFIA	chr1:61548050-61927681	-1.42567	0.305844	0	0	1
NFIA	chr1:61927778-61928439	0.0565499	0.943653	0	0	1
INADL	chr1:62208088-62593915	-1.17601	0.0209527	0	0	1
INADL	chr1:62208088-62593915	-3.57257	0.908297	0	0	1
INADL	chr1:62208088-62593915	1.33281	0.968682	0	0	1
INADL	chr1:62594127-62629556	-0.0995592	0.896097	0	0	1
INADL	chr1:62594127-62629556	0.578056	0.49056	0	0	1
ATG4C	chr1:63249494-63331079	-0.94775	0.656408	0	0	1
ATG4C	chr1:63249494-63331079	0.0895987	0.886012	0	0	1
ATG4C	chr1:63249494-63331079	0.656975	0.940178	0	0	1
ATG4C	chr1:63249494-63331079	4.63491	0.866774	0	0	1
ATG4C	chr1:63249494-63331079	-3.56983	0.693615	0	0	1
ITGB3BP	chr1:64038647-64040738	-0.636738	0.469644	1	0	1
ITGB3BP	chr1:64047707-64048279	-1.79769e+308	0.0922609	1	0	1
ITGB3BP	chr1:64048433-64048864	-1.69719	0.270503	1	0	1
ITGB3BP	chr1:64048985-64049476	0.928144	0.386676	1	0	1
ITGB3BP	chr1:64049628-64050990	1.04917	0.210457	1	0	1
ROR1	chr1:64239574-64647122	0	1	0	0	1
ROR1	chr1:64239574-64647122	1.79769e+308	0.335968	0	0	1
ROR1	chr1:64239574-64647122	-1.00479	0.138213	0	0	1
ROR1	chr1:64239574-64647122	-1.27695	0.459523	0	0	1
CACHD1	chr1:64935810-65158817	-0.789616	0.229936	0	0	1
CACHD1	chr1:64935810-65158817	0.0263752	0.980402	0	0	1
CACHD1	chr1:64935810-65158817	-0.730236	0.929581	0	0	1
RAVER2	chr1:65210681-65432274	-0.474187	0.58092	0	0	1
RAVER2	chr1:65210681-65432274	-2.34574	0.890834	0	0	1
RAVER2	chr1:65210681-65432274	-1.52094	0.911396	0	0	1
RAVER2	chr1:65210681-65432274	-1.13125	0.872786	0	0	1
RAVER2	chr1:65210681-65432274	-2.58213	0.872687	0	0	1
RAVER2	chr1:65210681-65432274	-1.08552	0.850724	0	0	1
RAVER2	chr1:65210681-65432274	-0.760495	0.938306	0	0	1
RAVER2	chr1:65210681-65432274	5.46618	0.985323	0	0	1
LEPR	chr1:65886198-65901017	-1.35017	0.33662	0	0	1
LEPR	chr1:65886198-65901017	-0.434637	0.97191	0	0	1
LEPR	chr1:65886198-65901017	-0.652163	0.907374	0	0	1
LEPR	chr1:65886198-65901017	-2.21144	0.791749	0	0	1
LEPR	chr1:65886198-65901017	2.23649	0.856752	0	0	1
LEPR	chr1:65886198-65901017	-2.36341	0.428975	0	0	1
LEPR	chr1:65901096-65901652	-0.46746	0.592346	0	0	1
LEPR	chr1:65959545-65959851	2.90201	0.109412	0	0	1
LEPR	chr1:65982990-66101065	-0.616151	0.630741	0	0	1
LEPR	chr1:65982990-66101065	-0.93304	0.247782	0	0	1
LEPR	chr1:65982990-66101065	-1.53869	0.89998	0	0	1
LEPR	chr1:65982990-66101065	-2.88594	0.405944	0	0	1
LEPR	chr1:65982990-66101065	0	1	0	0	1
LEPR	chr1:65982990-66101065	-1.64613	0.946711	0	0	1
LEPR	chr1:65982990-66101065	-0.82482	0.914874	0	0	1
LEPR	chr1:66101454-66101643	1.79769e+308	0.0332662	0	0	1
LEPR	chr1:66101890-66106395	0.745538	0.341702	0	0	1
LEPR	chr1:66106726-66106938	1.79769e+308	0.0332662	0	0	1
PDE4B	chr1:66733299-66733881	0.107953	0.952362	0	0	1
PDE4B	chr1:66796198-66796520	-4.08904	0.0123532	0	0	1
PDE4B	chr1:66797222-66840309	-2.40009	0.691707	0	0	1
PDE4B	chr1:66797222-66840309	-1.76232	0.110095	0	0	1
PDE4B	chr1:66797222-66840309	-0.414859	0.50121	0	0	1
PDE4B	chr1:66797222-66840309	-1.97917	0.725787	0	0	1
PDE4B	chr1:66797222-66840309	0.257903	0.95239	0	0	1
SGIP1	chr1:67199478-67209504	0.0551202	0.950294	0	0	1
MIER1	chr1:67390565-67454511	-0.603595	0.514022	0	0	1
MIER1	chr1:67390565-67454511	-0.813031	0.564663	0	0	1
MIER1	chr1:67390565-67454511	-0.707255	0.788002	0	0	1
MIER1	chr1:67390565-67454511	-0.549391	0.486314	0	0	1
MIER1	chr1:67390565-67454511	1.79769e+308	0.388007	0	0	1
MIER1	chr1:67390565-67454511	0	1	0	0	1
MIER1	chr1:67390565-67454511	-1.16533	0.788803	0	0	1
MIER1	chr1:67390565-67454511	1.22605	0.9721	0	0	1
MIER1	chr1:67454524-67455051	2.94771	0.0500599	0	0	1
GADD45A	chr1:68150758-68154002	2.56429	1.49687e-07	0	1	1
LRRC7	chr1:70385037-70385170	0.138839	0.887575	0	0	1
LRRC7	chr1:70385275-70385500	1.1814	0.376304	0	0	1
LRRC7	chr1:70507978-70508717	-3.1465	0.0638155	0	0	1
CTH	chr1:70876893-70911886	-1.09695	0.0610193	0	0	1
CTH	chr1:70876893-70911886	0.315875	0.904702	0	0	1
CTH	chr1:70876893-70911886	-1.49939	0.872103	0	0	1
GDI2P2	chr1:72740234-72740823	-0.35912	0.512361	0	0	1
FPGT	chr1:74663895-74701851	-0.57346	0.379115	0	0	1
TNNI3K	chr1:74663895-74701851	-1.43912	0.485374	0	0	1
TNNI3K	chr1:74663895-74701851	-1.37507	0.681664	0	0	1
TNNI3K	chr1:74663895-74701851	-2.51694	0.660251	0	0	1
TNNI3K	chr1:74663895-74701851	-1.79769e+308	0.369378	0	0	1
TNNI3K	chr1:74663895-74701851	-1.79769e+308	0.334851	0	0	1
TNNI3K	chr1:74663895-74701851	-1.79769e+308	0.343796	0	0	1
TNNI3K	chr1:74663895-74701851	0.254645	0.966662	0	0	1
TNNI3K	chr1:74840724-74841859	1.20927	0.272811	0	0	1
TYW3	chr1:75167502-75199621	-0.0590415	0.978224	0	0	1
TYW3	chr1:75199982-75200481	1.63101	0.192755	0	0	1
TYW3	chr1:75200843-75201495	1.32744	0.367876	0	0	1
TYW3	chr1:75202461-75202871	0.330577	0.802091	0	0	1
TYW3	chr1:75202988-75218088	0.419962	0.791362	0	0	1
TYW3	chr1:75202988-75218088	-0.628954	0.84117	0	0	1
TYW3	chr1:75202988-75218088	0.218723	0.889953	0	0	1
TYW3	chr1:75202988-75218088	0.312314	0.625898	0	0	1
TYW3	chr1:75219611-75227900	-0.296556	0.688685	0	0	1
TYW3	chr1:75227966-75232343	0.611092	0.208304	0	0	1
ACADM	chr1:76190170-76229328	-0.298384	0.981021	0	0	1
ACADM	chr1:76190170-76229328	0.367148	0.551725	0	0	1
ACADM	chr1:76190170-76229328	-0.787478	0.976383	0	0	1
ACADM	chr1:76190170-76229328	-1.91539	0.910099	0	0	1
ACADM	chr1:76190170-76229328	-1.0056	0.962104	0	0	1
ACADM	chr1:76190170-76229328	0.34774	0.884776	0	0	1
ACADM	chr1:76190170-76229328	-1.79769e+308	0.411456	0	0	1
RABGGTB	chr1:76250921-76267001	2.08229	0.143071	0	0	1
RABGGTB	chr1:76250921-76267001	0.211183	0.989626	0	0	1
RABGGTB	chr1:76250921-76267001	0.455085	0.606342	0	0	1
RABGGTB	chr1:76250921-76267001	0.704917	0.441983	0	0	1
RABGGTB	chr1:76250921-76267001	1.29105	0.269036	0	0	1
RABGGTB	chr1:76250921-76267001	0.255118	0.976065	0	0	1
RABGGTB	chr1:76250921-76267001	-0.132073	0.997217	0	0	1
-	chr1:76267144-76531767	-1.79769e+308	0.415775	0	0	1
ST6GALNAC3	chr1:76540374-77096688	-1.22075	0.104083	0	0	1
ST6GALNAC3	chr1:76540374-77096688	-1.79769e+308	0.196756	0	0	1
ST6GALNAC3	chr1:76540374-77096688	0	1	0	0	1
AK5	chr1:77793906-77794125	4.3082	0.0120337	0	1	1
AK5	chr1:78001241-78024362	0.433808	0.714501	0	1	1
FAM73A	chr1:78245311-78344747	0	1	0	0	1
FAM73A	chr1:78245311-78344747	0	1	0	0	1
FAM73A	chr1:78245311-78344747	0	1	0	0	1
FAM73A	chr1:78245311-78344747	0	1	0	0	1
FAM73A	chr1:78245311-78344747	0	1	0	0	1
FAM73A	chr1:78345464-78346339	1.85928	0.115437	0	0	1
NEXN-AS1	chr1:78346554-78347210	2.39352	0.118469	0	0	1
NEXN-AS1	chr1:78347449-78348303	1.04623	0.427227	0	0	1
NEXN-AS1	chr1:78348699-78349391	0.819347	0.516761	0	0	1
NEXN-AS1	chr1:78349484-78351385	1.18229	0.194754	0	0	1
NEXN-AS1	chr1:78351993-78352792	2.28092	0.0501837	0	0	1
NEXN	chr1:78353690-78409138	2.29044	0.291796	0	0	1
NEXN	chr1:78353690-78409138	1.79769e+308	0.179886	0	0	1
NEXN	chr1:78353690-78409138	1.92063	0.610704	0	0	1
NEXN	chr1:78353690-78409138	1.79769e+308	0.243139	0	0	1
NEXN	chr1:78353690-78409138	1.79769e+308	0.176177	0	0	1
NEXN	chr1:78353690-78409138	-1.79769e+308	0.242087	0	0	1
NEXN	chr1:78353690-78409138	3.40088	0.00924186	0	0	1
NEXN	chr1:78353690-78409138	0	1	0	0	1
NEXN	chr1:78353690-78409138	1.79769e+308	0.418426	0	0	1
DNAJB4	chr1:78409753-78445511	1.45816	0.920421	0	0	1
GIPC2	chr1:78445817-78446175	-0.0554618	0.969678	0	1	1
GIPC2	chr1:78446533-78446656	-1.79769e+308	0.176915	0	1	1
GIPC2	chr1:78446911-78447621	-0.500879	0.585269	0	1	1
GIPC2	chr1:78448365-78448964	-0.197914	0.842959	0	1	1
GIPC2	chr1:78449070-78453319	-1.22615	0.104216	0	1	1
GIPC2	chr1:78454240-78457371	-2.07088	0.0223611	0	1	1
GIPC2	chr1:78458099-78458910	-2.4848	0.0925655	0	1	1
GIPC2	chr1:78459158-78459807	-0.865912	0.528646	0	1	1
GIPC2	chr1:78459987-78460428	0.849665	0.402457	0	1	1
GIPC2	chr1:78462048-78462830	-2.71971	0.12089	0	1	1
GIPC2	chr1:78463701-78465100	-5.26306	0.000994289	0	1	1
GIPC2	chr1:78465469-78467294	-0.779836	0.465075	0	1	1
DNAJB4	chr1:78469886-78487759	0.949664	0.0603476	0	0	1
GIPC2	chr1:78488127-78489904	1.4213	0.0433182	0	1	1
GIPC2	chr1:78490264-78490708	3.10605	0.00588679	0	1	1
GIPC2	chr1:78491327-78491624	2.39559	0.20063	0	1	1
GIPC2	chr1:78500211-78500626	1.79769e+308	0.0369442	0	1	1
GIPC2	chr1:78546487-78601423	0.879864	0.891999	0	1	1
GIPC2	chr1:78601959-78602400	1.58065	0.168462	0	1	1
PTGFR	chr1:78782450-78782567	0	1	0	0	1
LPHN2	chr1:81892703-81892931	0.409787	0.585858	0	1	1
LPHN2	chr1:82408890-82409256	-1.79769e+308	0.0607403	0	1	1
LPHN2	chr1:82416097-82432130	1.82085	0.343043	0	1	1
LPHN2	chr1:82437566-82456097	0	1	0	1	1
LPHN2	chr1:82456167-82456787	2.42271	0.195581	0	1	1
SAMD13	chr1:84767432-84816368	0.0245989	0.970181	0	0	1
SAMD13	chr1:84767432-84816368	-1.01187	0.620657	0	0	1
SAMD13	chr1:84767432-84816368	-0.974532	0.820383	0	0	1
SAMD13	chr1:84819433-84819775	2.27549	0.137744	0	0	1
SAMD13	chr1:84829657-84838125	-2.28672	0.242027	0	0	1
SAMD13	chr1:84829657-84838125	-1.79769e+308	0.322305	0	0	1
SAMD13	chr1:84838223-84839320	-1.71636	0.161165	0	0	1
SAMD13	chr1:84839696-84840618	0	1	0	0	1
SAMD13	chr1:84840889-84841396	-1.79769e+308	0.176915	0	0	1
RPF1	chr1:84944690-84955410	0.565753	0.284042	0	0	1
RPF1	chr1:84955729-84972495	0.991168	0.188111	0	0	1
RPF1	chr1:84955729-84972495	0.33282	0.754148	0	0	1
RPF1	chr1:84955729-84972495	0.967992	0.936667	0	0	1
RP11-131L23.1	chr1:85731529-85743566	2.2105	0.643347	0	0	1
RP11-131L23.1	chr1:85731529-85743566	-1.79769e+308	0.459995	0	0	1
RP11-131L23.1	chr1:85744126-85745170	1.22362	0.299363	0	0	1
RP11-131L23.1	chr1:85747998-85748446	-1.79769e+308	0.176915	0	0	1
RP11-131L23.1	chr1:85751327-85752110	4.2653	0.0124038	0	0	1
RP11-131L23.1	chr1:85752540-85753331	1.87416	0.578898	0	0	1
RP11-131L23.1	chr1:85761112-85761350	0	1	0	0	1
RP11-131L23.1	chr1:85762577-85763298	-1.79769e+308	0.0689461	0	0	1
RP11-131L23.1	chr1:85763351-85764399	0.281859	0.842149	0	0	1
RP11-131L23.1	chr1:85765957-85766361	-1.79769e+308	0.176915	0	0	1
RP11-131L23.1	chr1:85766655-85767364	1.38617	0.278377	0	0	1
CLCA3P	chr1:87114839-87120251	1.79769e+308	0.0168307	0	0	1
RP4-612B15.2	chr1:87250556-87251147	0.18267	0.798237	0	0	1
HS2ST1	chr1:87380231-87576382	-1.00658	0.210513	0	0	1
HS2ST1	chr1:87380231-87576382	0.281664	0.754097	0	0	1
HS2ST1	chr1:87380231-87576382	0.4187	0.805701	0	0	1
HS2ST1	chr1:87576584-87577267	-1.79769e+308	0.134173	0	0	1
HS2ST1	chr1:87584497-87585361	-1.79769e+308	0.0689461	0	0	1
HS2ST1	chr1:87587097-87587733	-1.60206	0.30452	0	0	1
HS2ST1	chr1:87588768-87589757	0.480321	0.742618	0	0	1
HS2ST1	chr1:87592230-87593002	2.7949	0.0631873	0	0	1
HS2ST1	chr1:87593513-87594146	1.79769e+308	0.0464565	0	0	1
HS2ST1	chr1:87594272-87634780	-0.0628505	0.987287	0	0	1
HS2ST1	chr1:87594272-87634780	1.79769e+308	0.338185	0	0	1
HS2ST1	chr1:87594272-87634780	1.79333	0.692076	0	0	1
HS2ST1	chr1:87594272-87634780	1.22846	0.701244	0	0	1
HS2ST1	chr1:87594272-87634780	2.59531	0.358525	0	0	1
RP5-1052I5.2	chr1:87594272-87634780	1.79769e+308	0.3735	0	0	1
RP5-1052I5.2	chr1:87594272-87634780	-1.79769e+308	0.265062	0	0	1
RP5-1052I5.2	chr1:87594272-87634780	1.79769e+308	0.42694	0	0	1
RP5-1052I5.2	chr1:87594272-87634780	1.79769e+308	0.3735	0	0	1
RP5-1052I5.2	chr1:87594272-87634780	0	1	0	0	1
RP5-1052I5.2	chr1:87594272-87634780	2.68931	0.64694	0	0	1
RP5-1052I5.2	chr1:87594272-87634780	4.06677	0.432023	0	0	1
RP5-1052I5.2	chr1:87594272-87634780	4.17543	0.41513	0	0	1
RP5-1052I5.2	chr1:87594272-87634780	-0.285961	0.954645	0	0	1
RP5-1052I5.2	chr1:87594272-87634780	1.04774	0.683691	0	0	1
RP5-1052I5.2	chr1:87594272-87634780	3.18391	0.0231625	0	0	1
-	chr1:87870154-87870706	1.79769e+308	0.0527218	0	0	1
-	chr1:87916911-87917844	0	1	0	0	1
LRRC8C	chr1:90091711-90185062	0.297286	0.562336	0	0	1
RP11-302M6.4	chr1:90185773-90186201	0.473814	0.745983	0	0	1
RP11-302M6.4	chr1:90189510-90190238	-1.79769e+308	0.176915	0	0	1
RP11-302M6.4	chr1:90192837-90193442	1.01356	0.507277	0	0	1
RP11-302M6.4	chr1:90197713-90198538	-1.37388	0.333886	0	0	1
RP11-302M6.4	chr1:90200604-90200843	0	1	0	0	1
LRRC8C	chr1:90222791-90230015	-0.177245	0.851528	0	0	1
RP11-302M6.4	chr1:90230816-90231010	0.884237	0.536573	0	0	1
RP11-302M6.4	chr1:90231161-90231665	2.18003	0.162489	0	0	1
RP11-302M6.4	chr1:90232331-90233535	3.34759	0.023157	0	0	1
RP11-302M6.4	chr1:90245092-90245552	0	1	0	0	1
RP11-302M6.4	chr1:90287220-90401493	0.118841	0.917823	0	0	1
RP11-302M6.4	chr1:90287220-90401493	-1.57669	0.849218	0	0	1
RP11-302M6.4	chr1:90287220-90401493	-1.0816	0.930318	0	0	1
RP11-302M6.4	chr1:90287220-90401493	-1.00429	0.885996	0	0	1
RP11-302M6.4	chr1:90287220-90401493	-1.93644	0.826603	0	0	1
RP11-302M6.4	chr1:90287220-90401493	-1.80149	0.875744	0	0	1
RP11-302M6.4	chr1:90287220-90401493	-1.96255	0.847165	0	0	1
RP11-302M6.4	chr1:90287220-90401493	2.73046	0.876744	0	0	1
RP11-302M6.4	chr1:90287220-90401493	-4.11532	0.841324	0	0	1
RP11-302M6.4	chr1:90287220-90401493	-0.560967	0.976986	0	0	1
RP11-302M6.4	chr1:90287220-90401493	-1.79769e+308	0.41148	0	0	1
RP11-302M6.4	chr1:90287220-90401493	-12.7264	0.851632	0	0	1
RP11-302M6.4	chr1:90404120-90404685	1.04398	0.403801	0	0	1
-	chr1:90419880-90421077	-1.11534	0.316272	0	0	1
RN7SKP272	chr1:90453185-90453551	2.87294	0.113011	0	0	1
CDC7	chr1:91966390-91991218	-0.74967	0.161128	0	0	1
CDC7	chr1:91966390-91991218	-3.83299	0.816661	0	0	1
CDC7	chr1:91966390-91991218	-3.82979	0.817634	0	0	1
CDC7	chr1:91966390-91991218	-2.94871	0.674702	0	0	1
CDC7	chr1:91966390-91991218	-2.77568	0.898915	0	0	1
CDC7	chr1:91966390-91991218	2.11747	0.602817	0	0	1
CDC7	chr1:91966390-91991218	-1.18443	0.798655	0	0	1
CDC7	chr1:91966390-91991218	0.671205	0.91407	0	0	1
HSP90B3P	chr1:92108052-92109541	-0.104009	0.82902	0	0	1
RPL5	chr1:93297516-93307368	0.496618	0.573597	0	0	1
RPL5	chr1:93297516-93307368	-0.224604	0.998113	0	0	1
RPL5	chr1:93297516-93307368	0.518706	0.407491	0	0	1
RPL5	chr1:93297516-93307368	0.848006	0.860106	0	0	1
RPL5	chr1:93297516-93307368	1.0353	0.859174	0	0	1
MTF2	chr1:93544717-93606305	1.79769e+308	0.481632	0	0	1
MTF2	chr1:93544717-93606305	-0.787193	0.506219	0	0	1
MTF2	chr1:93544717-93606305	-0.0314133	0.962458	0	0	1
MTF2	chr1:93544717-93606305	-0.918676	0.734088	0	0	1
MTF2	chr1:93544717-93606305	-1.79769e+308	0.494289	0	0	1
MTF2	chr1:93544717-93606305	0.286658	0.822539	0	0	1
MTF2	chr1:93606559-93606862	-1.79769e+308	0.176915	0	0	1
CCDC18	chr1:93615044-93692009	-1.42157	0.871173	0	1	1
CCDC18	chr1:93615044-93692009	-2.4742	0.740908	0	1	1
CCDC18	chr1:93615044-93692009	-2.22107	0.886433	0	1	1
CCDC18	chr1:93615044-93692009	0.578098	0.94123	0	1	1
CCDC18	chr1:93615044-93692009	-3.025	0.928549	0	1	1
CCDC18	chr1:93615044-93692009	1.79769e+308	0.443944	0	1	1
CCDC18	chr1:93615044-93692009	-1.59567	0.902226	0	1	1
CCDC18	chr1:93615044-93692009	0	1	0	1	1
CCDC18	chr1:93615044-93692009	-1.34164	0.956832	0	1	1
CCDC18	chr1:93693663-93694023	-2.8126	0.0512966	0	1	1
CCDC18	chr1:93696427-93697078	-1.79769e+308	0.134173	0	1	1
CCDC18	chr1:93697361-93811407	-0.570921	0.715784	0	1	1
CCDC18	chr1:93697361-93811407	1.06057	0.938021	0	1	1
CCDC18	chr1:93697361-93811407	-1.66643	0.745576	0	1	1
CCDC18	chr1:93697361-93811407	-0.18746	0.977498	0	1	1
CCDC18	chr1:93697361-93811407	-2.77412	0.450751	0	1	1
CCDC18	chr1:93697361-93811407	-1.47425	0.964741	0	1	1
CCDC18	chr1:93697361-93811407	-0.708163	0.979447	0	1	1
CCDC18	chr1:93697361-93811407	-2.05019	0.822509	0	1	1
CCDC18	chr1:93697361-93811407	-1.69271	0.845162	0	1	1
CCDC18	chr1:93697361-93811407	-0.127822	0.991427	0	1	1
CCDC18	chr1:93697361-93811407	0.286842	0.981335	0	1	1
DR1	chr1:93811428-93834519	0.674663	0.159635	0	0	1
DR1	chr1:93835115-93837144	-0.999526	0.330194	0	0	1
Y_RNA	chr1:93851362-93851779	1.79769e+308	0.124522	1	1	1
BCAR3	chr1:94027370-94311588	1.52084	0.980952	0	0	1
BCAR3	chr1:94027370-94311588	1.97089	0.973977	0	0	1
BCAR3	chr1:94027370-94311588	0.898969	0.951844	0	0	1
BCAR3	chr1:94027370-94311588	1.79769e+308	0.43623	0	0	1
BCAR3	chr1:94027370-94311588	2.41388	0.952283	0	0	1
BCAR3	chr1:94027370-94311588	2.60117	0.982407	0	0	1
RP4-561L24.3	chr1:94313341-94314014	-1.79769e+308	0.0791645	0	0	1
RP4-561L24.3	chr1:94315616-94316236	-0.97474	0.445537	0	0	1
ABCA4	chr1:94535219-94550874	-1.78428	0.050535	0	0	1
-	chr1:94991014-94991457	1.79769e+308	0.0332662	0	0	1
F3	chr1:94993789-95008418	1.79769e+308	0.487828	0	0	1
-	chr1:94993789-95008418	1.04778	0.949014	0	0	1
SLC44A3	chr1:95285914-95360564	-0.696476	0.623657	0	1	1
SLC44A3	chr1:95285914-95360564	-1.79769e+308	0.48403	0	1	1
SLC44A3	chr1:95285914-95360564	0.399183	0.745071	0	1	1
SLC44A3	chr1:95285914-95360564	0	1	0	1	1
SLC44A3	chr1:95285914-95360564	1.79769e+308	0.168685	0	1	1
SLC44A3	chr1:95285914-95360564	-0.476775	0.929558	0	1	1
SLC44A3	chr1:95285914-95360564	0.96211	0.318147	0	1	1
RWDD3	chr1:95699703-95712690	-0.361377	0.650804	0	0	1
RWDD3	chr1:95699703-95712690	2.18281	0.207569	0	0	1
RP11-57H12.5	chr1:95712966-95713599	-1.79769e+308	0.0303177	0	0	1
RP11-57H12.5	chr1:95714264-95714856	0.522707	0.699975	0	0	1
RP11-57H12.5	chr1:95715075-95716070	1.40088	0.187808	0	0	1
RP11-57H12.5	chr1:95716965-95718220	0.178096	0.853218	0	0	1
PTBP2	chr1:97187150-97243496	-0.821451	0.179042	0	0	1
PTBP2	chr1:97243879-97280537	-1.79769e+308	0.241014	0	0	1
PTBP2	chr1:97243879-97280537	-1.27036	0.693664	0	0	1
PTBP2	chr1:97243879-97280537	-1.79769e+308	0.441341	0	0	1
PTBP2	chr1:97243879-97280537	0.872463	0.45737	0	0	1
PTBP2	chr1:97243879-97280537	0.303734	0.826707	0	0	1
PTBP2	chr1:97243879-97280537	0.989967	0.589192	0	0	1
PTBP2	chr1:97243879-97280537	-1.79769e+308	0.359325	0	0	1
PTBP2	chr1:97243879-97280537	-0.36426	0.949562	0	0	1
PTBP2	chr1:97243879-97280537	-1.70034	0.458851	0	0	1
PTBP2	chr1:97243879-97280537	-2.01837	0.342643	0	0	1
PTBP2	chr1:97243879-97280537	-1.84832	0.734679	0	0	1
PTBP2	chr1:97243879-97280537	-1.61276	0.84205	0	0	1
PTBP2	chr1:97243879-97280537	-1.42573	0.54691	0	0	1
PTBP2	chr1:97243879-97280537	-2.42032	0.75054	0	0	1
PTBP2	chr1:97243879-97280537	-1.87457	0.586379	0	0	1
PTBP2	chr1:97243879-97280537	-1.49808	0.555829	0	0	1
PTBP2	chr1:97280792-97281061	1.63312	0.261615	0	0	1
PTBP2	chr1:97281357-97281798	-3.10301	0.069317	0	0	1
PTBP2	chr1:97282138-97282920	-1.79769e+308	0.0689461	0	0	1
PTBP2	chr1:97286304-97286775	0.307045	0.78718	0	0	1
PTBP2	chr1:97287408-97288295	0.529306	0.577851	0	0	1
HIAT1	chr1:100464816-100548731	0.353936	0.6023	0	0	1
HIAT1	chr1:100464816-100548731	-1.17543	0.784726	0	0	1
HIAT1	chr1:100464816-100548731	-0.978214	0.934924	0	0	1
HIAT1	chr1:100464816-100548731	-1.59959	0.763786	0	0	1
HIAT1	chr1:100464816-100548731	-1.83719	0.900142	0	0	1
HIAT1	chr1:100464816-100548731	-1.23649	0.913361	0	0	1
CDC14A	chr1:100816956-100817752	-1.79769e+308	0.134173	0	0	1
CDC14A	chr1:100817855-100985762	-1.07023	0.304258	0	0	1
CDC14A	chr1:100817855-100985762	-1.79769e+308	0.487628	0	0	1
RP11-421L21.3	chr1:101487193-101547302	-0.978024	0.66344	0	0	1
RP11-421L21.3	chr1:101487193-101547302	-0.438378	0.950999	0	0	1
RP11-421L21.3	chr1:101487193-101547302	-1.79769e+308	0.400132	0	0	1
RP11-421L21.3	chr1:101487193-101547302	-2.1715	0.777571	0	0	1
RP11-421L21.3	chr1:101487193-101547302	-0.424041	0.977794	0	0	1
RP11-421L21.3	chr1:101487193-101547302	-3.03277	0.810836	0	0	1
RP11-421L21.3	chr1:101487193-101547302	-1.09406	0.90658	0	0	1
RP11-421L21.3	chr1:101487193-101547302	-1.05917	0.753842	0	0	1
RP11-421L21.3	chr1:101487193-101547302	-1.57901	0.639608	0	0	1
RP11-421L21.3	chr1:101487193-101547302	-3.24798	0.855061	0	0	1
RP11-421L21.3	chr1:101547404-101548967	-0.119947	0.867368	0	0	1
RP11-421L21.3	chr1:101550498-101551056	-1.13473	0.136304	0	0	1
RP11-421L21.3	chr1:101551178-101552300	0.0455598	0.958146	0	0	1
RNPC3	chr1:104068318-104097283	-1.79769e+308	0.334835	0	0	1
RNPC3	chr1:104068318-104097283	0.103877	0.878841	0	0	1
RNPC3	chr1:104068318-104097283	0.17523	0.886559	0	0	1
RNPC3	chr1:104068318-104097283	2.12238	0.985515	0	0	1
RNPC3	chr1:104068318-104097283	-1.24231	0.76803	0	0	1
RNPC3	chr1:104068318-104097283	0.250506	0.974817	0	0	1
RNPC3	chr1:104068318-104097283	0.327065	0.927877	0	0	1
RNPC3	chr1:104068318-104097283	1.06936	0.764758	0	0	1
RNPC3	chr1:104097385-104097582	0.707475	0.652076	0	0	1
AMYP1	chr1:104256451-104301240	3.69003	0.418745	0	0	1
RP11-483I13.5	chr1:108743162-108744084	-0.921211	0.298276	0	0	1
FAM102B	chr1:109102922-109181845	-1.69273	0.00139954	0	0	1
FAM102B	chr1:109102922-109181845	-0.341287	0.952296	0	0	1
FAM102B	chr1:109102922-109181845	-1.91933	0.747284	0	0	1
PRPF38B	chr1:109234898-109245546	1.07864	0.984653	0	0	1
PRPF38B	chr1:109234898-109245546	-0.2415	0.853285	0	0	1
PRPF38B	chr1:109234898-109245546	-0.0728736	0.890076	0	0	1
STXBP3	chr1:109289241-109352119	-0.0901992	0.864225	0	0	1
STXBP3	chr1:109289241-109352119	1.17389	0.735773	0	0	1
STXBP3	chr1:109289241-109352119	0.188289	0.976361	0	0	1
SCARNA2	chr1:109642819-109643421	-2.69027	0.121142	0	0	1
CELSR2	chr1:109792296-109818370	-2.47045	0.0920307	0	0	1
CELSR2	chr1:109792296-109818370	-2.4252	0.0111609	0	0	1
CELSR2	chr1:109792296-109818370	-0.504435	0.692725	0	0	1
CELSR2	chr1:109792296-109818370	-3.07075	0.847901	0	0	1
CELSR2	chr1:109792296-109818370	-1.79769e+308	0.446233	0	0	1
CELSR2	chr1:109792296-109818370	-0.092059	0.993358	0	0	1
CELSR2	chr1:109792296-109818370	0.324159	0.83638	0	0	1
ATXN7L2	chr1:110025621-110026288	-1.79769e+308	0.018237	0	0	1
ATXN7L2	chr1:110026492-110043146	0.715747	0.821333	0	0	1
ATXN7L2	chr1:110026492-110043146	0	1	0	0	1
ATXN7L2	chr1:110026492-110043146	0.543092	0.927712	0	0	1
ATXN7L2	chr1:110026492-110043146	1.36502	0.396214	0	0	1
ATXN7L2	chr1:110026492-110043146	-0.202104	0.963513	0	0	1
ATXN7L2	chr1:110026492-110043146	1.02488	0.316987	0	0	1
ATXN7L2	chr1:110026492-110043146	-0.306881	0.970936	0	0	1
ATXN7L2	chr1:110026492-110043146	-0.502937	0.938322	0	0	1
ATXN7L2	chr1:110026492-110043146	1.79769e+308	0.43101	0	0	1
GNAI3	chr1:110089178-110135140	0.041187	0.932219	0	0	1
GNAI3	chr1:110089178-110135140	-0.760654	0.970722	0	0	1
AMPD2	chr1:110153855-110160940	0.923718	0.106118	0	0	1
AMPD2	chr1:110162255-110174787	0	1	0	0	1
AMPD2	chr1:110162255-110174787	0	1	0	0	1
AMPD2	chr1:110162255-110174787	0.104085	0.837981	0	0	1
AMPD2	chr1:110162255-110174787	0.740008	0.944802	0	0	1
GSTM5	chr1:110198684-110256194	0.858317	0.787178	0	0	1
CSF1	chr1:110453133-110473600	1.91454	0.0442329	0	0	1
CSF1	chr1:110453133-110473600	1.40246	0.18093	0	0	1
CSF1	chr1:110453133-110473600	1.10154	0.864663	0	0	1
CSF1	chr1:110453133-110473600	1.49503	0.443259	0	0	1
CSF1	chr1:110453133-110473600	-1.10905	0.860025	0	0	1
AHCYL1	chr1:110527390-110566362	-0.916453	0.0784207	0	0	1
AHCYL1	chr1:110527390-110566362	-1.46376	0.963188	0	0	1
AHCYL1	chr1:110527390-110566362	-0.146024	0.996956	0	0	1
AHCYL1	chr1:110527390-110566362	-3.3108	0.947299	0	0	1
AHCYL1	chr1:110527390-110566362	-1.79769e+308	0.483523	0	0	1
AHCYL1	chr1:110527390-110566362	5.38596	0.81218	0	0	1
AHCYL1	chr1:110567428-110567943	2.4828	0.0692711	0	0	1
CEPT1	chr1:111659119-111708388	-0.022333	0.984656	0	0	1
CEPT1	chr1:111659119-111708388	0.0105853	0.992672	0	0	1
CEPT1	chr1:111708476-111712245	-2.41528	0.0036834	0	0	1
CEPT1	chr1:111712409-111727462	0.675816	0.258208	0	0	1
CEPT1	chr1:111712409-111727462	-0.654994	0.979544	0	0	1
CEPT1	chr1:111712409-111727462	-1.18577	0.835174	0	0	1
CEPT1	chr1:111712409-111727462	-2.23283	0.758254	0	0	1
CEPT1	chr1:111712409-111727462	-2.71296	0.766826	0	0	1
CEPT1	chr1:111712409-111727462	-1.60869	0.769999	0	0	1
CEPT1	chr1:111712409-111727462	-0.668833	0.662653	0	0	1
CEPT1	chr1:111712409-111727462	0.138904	0.941134	0	0	1
FAM212B	chr1:112259468-112260346	0	1	0	1	1
RP4-773A18.4	chr1:112282074-112289745	1.7549	0.676139	0	1	1
RP4-773A18.4	chr1:112282074-112289745	-0.106301	0.921738	0	1	1
RP4-773A18.4	chr1:112282074-112289745	-0.477056	0.805343	0	1	1
FAM212B	chr1:112290510-112291050	-0.938705	0.462538	0	1	1
CTTNBP2NL	chr1:112938741-113037453	-0.875581	0.122222	0	0	1
WNT2B	chr1:112938741-113037453	0	1	0	0	1
CTTNBP2NL	chr1:112938741-113037453	0	1	0	0	1
CTTNBP2NL	chr1:112938741-113037453	-4.78231	0.701207	0	0	1
CTTNBP2NL	chr1:112938741-113037453	-0.00493552	0.999399	0	0	1
CTTNBP2NL	chr1:112938741-113037453	-2.14265	0.837427	0	0	1
CTTNBP2NL	chr1:112938741-113037453	1.78633	0.947519	0	0	1
CTTNBP2NL	chr1:112938741-113037453	1.76445	0.926665	0	0	1
WNT2B	chr1:112938741-113037453	0.997007	0.663786	0	0	1
WNT2B	chr1:112938741-113037453	2.99424	0.818028	0	0	1
WNT2B	chr1:112938741-113037453	1.79769e+308	0.376757	0	0	1
WNT2B	chr1:112938741-113037453	-0.977394	0.927593	0	0	1
WNT2B	chr1:113037956-113039137	-1.75854	0.339436	0	0	1
WNT2B	chr1:113039788-113040412	-0.815215	0.679968	0	0	1
WNT2B	chr1:113041660-113042875	1.26617	0.208098	0	0	1
WNT2B	chr1:113051719-113214520	-0.607969	0.920311	0	0	1
WNT2B	chr1:113051719-113214520	-1.79769e+308	0.498266	0	0	1
-	chr1:113349890-113350464	2.78879	0.039815	0	0	1
LRIG2	chr1:113615787-113638920	0.322544	0.895146	0	0	1
LRIG2	chr1:113615787-113638920	0.768837	0.722116	0	0	1
LRIG2	chr1:113615787-113638920	-2.9823	0.0886597	0	0	1
LRIG2	chr1:113615787-113638920	1.87727	0.58567	0	0	1
LRIG2	chr1:113615787-113638920	1.88975	0.731377	0	0	1
LRIG2	chr1:113615787-113638920	1.14246	0.780064	0	0	1
LRIG2	chr1:113615787-113638920	1.22924	0.686659	0	0	1
LRIG2	chr1:113615787-113638920	1.11535	0.776064	0	0	1
LRIG2	chr1:113615787-113638920	1.47986	0.713163	0	0	1
LRIG2	chr1:113615787-113638920	1.21513	0.573608	0	0	1
LRIG2	chr1:113641324-113674871	-0.867565	0.574048	0	0	1
LRIG2	chr1:113641324-113674871	0.0731478	0.906568	0	0	1
LRIG2	chr1:113641324-113674871	-1.21494	0.822396	0	0	1
LRIG2	chr1:113641324-113674871	1.75259	0.703367	0	0	1
LRIG2	chr1:113641324-113674871	1.3016	0.577069	0	0	1
LRIG2	chr1:113641324-113674871	3.23585	0.699875	0	0	1
MAGI3	chr1:113933041-114230441	-1.75591	0.0597222	0	0	1
MAGI3	chr1:113933041-114230441	-2.42525	0.931977	0	0	1
MAGI3	chr1:113933041-114230441	2.66621	0.891348	0	0	1
MAGI3	chr1:113933041-114230441	-0.0580052	0.932747	0	0	1
MAGI3	chr1:114230497-114238280	-0.08812	0.889176	0	0	1
DCLRE1B	chr1:114447821-114456641	0.171842	0.836544	0	0	1
DCLRE1B	chr1:114447821-114456641	1.12636	0.109714	0	0	1
VANGL1	chr1:116184462-116194114	-0.8065	0.205685	0	0	1
VANGL1	chr1:116202045-116240822	-0.658441	0.462784	0	0	1
VANGL1	chr1:116202045-116240822	-1.36356	0.044658	0	0	1
SLC22A15	chr1:116519187-116562310	-1.30314	0.47751	0	0	1
SLC22A15	chr1:116519187-116562310	1.01275	0.692009	0	0	1
SLC22A15	chr1:116519187-116562310	-0.015502	0.995611	0	0	1
SLC22A15	chr1:116519187-116562310	1.89652	0.766401	0	0	1
SLC22A15	chr1:116519187-116562310	1.57488	0.728567	0	0	1
SLC22A15	chr1:116519187-116562310	-0.54963	0.889827	0	0	1
SLC22A15	chr1:116519187-116562310	0.0805747	0.988187	0	0	1
SLC22A15	chr1:116519187-116562310	1.00182	0.601271	0	0	1
SLC22A15	chr1:116519187-116562310	1.11883	0.736279	0	0	1
SLC22A15	chr1:116519187-116562310	1.87729	0.545254	0	0	1
SLC22A15	chr1:116519187-116562310	0.771344	0.852879	0	0	1
SLC22A15	chr1:116574244-116574911	0.452772	0.63458	0	0	1
SLC22A15	chr1:116575208-116614662	-0.415351	0.586322	0	0	1
SLC22A15	chr1:116575208-116614662	-1.18191	0.56742	0	0	1
SLC22A15	chr1:116575208-116614662	-1.50064	0.854716	0	0	1
SLC22A15	chr1:116575208-116614662	1.59962	0.471777	0	0	1
SLC22A15	chr1:116575208-116614662	1.79769e+308	0.108117	0	0	1
SLC22A15	chr1:116575208-116614662	0.265159	0.957312	0	0	1
SLC22A15	chr1:116575208-116614662	-2.05265	0.79382	0	0	1
SLC22A15	chr1:116575208-116614662	0.242502	0.959268	0	0	1
MAB21L3	chr1:116676565-116677745	-1.85595	0.178309	0	0	1
PTGFRN	chr1:117452464-117516946	-0.932261	0.0614449	0	0	1
PTGFRN	chr1:117452464-117516946	-1.79769e+308	0.480834	0	0	1
PTGFRN	chr1:117518531-117519251	-1.79769e+308	0.109634	0	0	1
PTGFRN	chr1:117519903-117521401	-2.53875	0.0463149	0	0	1
PTGFRN	chr1:117522431-117523077	2.62349	0.153488	0	0	1
PTGFRN	chr1:117524097-117525281	-0.378098	0.691811	0	0	1
PTGFRN	chr1:117527032-117540460	-0.401712	0.407088	0	0	1
-	chr1:117527032-117540460	0.186928	0.99673	0	0	1
RP11-418J17.1	chr1:119684430-119684540	-0.17626	0.885789	0	0	1
RP11-418J17.1	chr1:119684669-119684777	1.59707	0.211705	0	0	1
RP11-418J17.1	chr1:119685080-119685607	-0.541319	0.558109	0	0	1
RP11-418J17.1	chr1:119685857-119686117	3.08515	0.0225201	0	0	1
RP11-418J17.1	chr1:119686443-119686711	-1.91725	0.204018	0	0	1
RP11-418J17.1	chr1:119687619-119688417	0.0241424	0.977381	0	0	1
RP11-418J17.1	chr1:119688848-119726663	-0.421005	0.560551	0	0	1
RP11-418J17.1	chr1:119688848-119726663	1.06454	0.811508	0	0	1
RP11-418J17.1	chr1:119688848-119726663	0.298676	0.966772	0	0	1
RP11-418J17.1	chr1:119688848-119726663	-3.52899	0.800013	0	0	1
RP11-418J17.1	chr1:119688848-119726663	-0.494906	0.942158	0	0	1
RP11-418J17.1	chr1:119688848-119726663	-0.147516	0.935153	0	0	1
RP11-418J17.1	chr1:119688848-119726663	0.256053	0.870497	0	0	1
RP11-418J17.1	chr1:119688848-119726663	-1.07295	0.830178	0	0	1
RP11-418J17.1	chr1:119688848-119726663	1.73036	0.761419	0	0	1
RP11-418J17.1	chr1:119688848-119726663	-1.79769e+308	0.416838	0	0	1
RP11-418J17.1	chr1:119688848-119726663	-1.79769e+308	0.416838	0	0	1
RP11-418J17.1	chr1:119688848-119726663	-1.79769e+308	0.447235	0	0	1
RP11-418J17.1	chr1:119688848-119726663	0.24828	0.9717	0	0	1
RP11-418J17.1	chr1:119688848-119726663	0.803136	0.951852	0	0	1
RP11-418J17.1	chr1:119688848-119726663	-0.717431	0.899455	0	0	1
RP11-418J17.1	chr1:119688848-119726663	-0.636201	0.885557	0	0	1
RP11-418J17.1	chr1:119688848-119726663	-0.897263	0.774425	0	0	1
RP11-418J17.1	chr1:119773614-119774975	2.00302	0.0459525	0	0	1
RP11-418J17.1	chr1:119777138-119778275	-1.23294	0.391759	0	0	1
RP11-418J17.1	chr1:119778781-119779571	-3.27546	0.0552004	0	0	1
RP11-418J17.1	chr1:119782562-119783256	-0.529912	0.704393	0	0	1
RP11-418J17.1	chr1:119783602-119784330	0.390796	0.78246	0	0	1
RP11-418J17.1	chr1:119784673-119784935	-1.79769e+308	0.043636	0	0	1
RP11-418J17.1	chr1:119788144-119788430	-1.79769e+308	0.0395701	0	0	1
RP11-418J17.1	chr1:119788708-119789684	-2.79316	0.0548563	0	0	1
RP11-418J17.1	chr1:119789850-119790448	-2.38785	0.0557971	0	0	1
RP11-418J17.1	chr1:119790995-119791643	-1.79769e+308	0.134173	0	0	1
RP11-418J17.1	chr1:119791801-119793273	1.41041	0.338698	0	0	1
RP11-418J17.1	chr1:119793959-119794495	1.92443	0.106303	0	0	1
RP11-418J17.1	chr1:119794757-119796202	-0.255948	0.796021	0	0	1
RP11-418J17.1	chr1:119796796-119797296	2.47254	0.106793	0	0	1
RP11-418J17.1	chr1:119797507-119798406	2.65444	0.0521088	0	0	1
HSD3BP5	chr1:120142603-120152573	2.61048	0.380253	0	1	1
HSD3BP5	chr1:120142603-120152573	1.79769e+308	0.146124	0	1	1
SRGAP2B	chr1:143913757-144094600	-1.65375	0.00294364	0	1	1
SRGAP2B	chr1:144094664-144095167	-0.772936	0.561899	0	1	1
PDE4DIP	chr1:144932679-144933082	-1.79769e+308	0.134173	0	0	1
PDE4DIP	chr1:144995705-144996513	2.80717	0.121497	0	0	1
PDE4DIP	chr1:144997434-144998158	-3.11381	0.068353	0	0	1
PDE4DIP	chr1:144999915-145000544	-0.460735	0.700781	0	0	1
PDE4DIP	chr1:145001939-145002670	-2.9299	0.0423289	0	0	1
PDE4DIP	chr1:145002983-145003564	-1.64405	0.285787	0	0	1
PDE4DIP	chr1:145003993-145004399	-1.79769e+308	0.134173	0	0	1
PDE4DIP	chr1:145004582-145018716	-0.944074	0.410328	0	0	1
RP11-326G21.1	chr1:145004582-145018716	-1.79769e+308	0.21703	0	0	1
PDE4DIP	chr1:145004582-145018716	-2.27414	0.514633	0	0	1
PDE4DIP	chr1:145004582-145018716	-3.51533	0.659004	0	0	1
PDE4DIP	chr1:145004582-145018716	-1.50829	0.775265	0	0	1
PDE4DIP	chr1:145004582-145018716	-1.79769e+308	0.337837	0	0	1
PDE4DIP	chr1:145004582-145018716	0.554213	0.804166	0	0	1
RP11-326G21.1	chr1:145004582-145018716	-0.365801	0.838186	0	0	1
PDE4DIP	chr1:145004582-145018716	-1.97013	0.658318	0	0	1
PDE4DIP	chr1:145004582-145018716	-3.48161	0.445814	0	0	1
PDE4DIP	chr1:145004582-145018716	-3.12305	0.504408	0	0	1
RP11-326G21.1	chr1:145004582-145018716	1.79769e+308	0.244515	0	0	1
PDE4DIP	chr1:145021276-145021546	-0.71803	0.716358	0	0	1
PDE4DIP	chr1:145022340-145022733	1.79769e+308	0.0369442	0	0	1
PDE4DIP	chr1:145038581-145039026	-1.79769e+308	0.0360583	0	0	1
PDE4DIP	chr1:145046606-145047478	0	1	0	0	1
PDE4DIP	chr1:145054051-145055089	1.62173	0.198104	0	0	1
SEC22B	chr1:145096367-145119492	-0.13236	0.789377	0	0	1
SEC22B	chr1:145096367-145119492	-1.79769e+308	0.481515	0	0	1
SEC22B	chr1:145096367-145119492	0	1	0	0	1
SEC22B	chr1:145096367-145119492	0.288807	0.989032	0	0	1
SEC22B	chr1:145096367-145119492	1.63026	0.936758	0	0	1
SEC22B	chr1:145096367-145119492	-0.355853	0.980445	0	0	1
SEC22B	chr1:145096367-145119492	0.722709	0.995348	0	0	1
PEX11B	chr1:145516331-145524435	-0.0476114	0.93071	0	0	1
PIAS3	chr1:145575209-145575613	-0.242261	0.775681	0	0	1
PIAS3	chr1:145575952-145585863	-0.193351	0.725989	0	0	1
PIAS3	chr1:145575952-145585863	-1.79769e+308	0.415281	0	0	1
PIAS3	chr1:145575952-145585863	-0.298948	0.889271	0	0	1
RP11-337C18.10	chr1:146644266-146651795	-5.10409	0.916589	0	0	1
RP11-337C18.10	chr1:146644266-146651795	0.565292	0.249102	0	0	1
RP11-337C18.10	chr1:146652417-146653728	-3.21804	0.0243336	0	0	1
RP11-337C18.10	chr1:146658983-146659680	-1.79769e+308	0.0689461	0	0	1
RP11-337C18.10	chr1:146670513-146671074	-1.79769e+308	0.033	0	0	1
RP11-337C18.10	chr1:146673046-146673306	0	1	0	0	1
RP11-337C18.10	chr1:146680244-146680524	-1.79769e+308	0.043636	0	0	1
RP11-337C18.10	chr1:146686296-146696656	-0.837754	0.486473	0	0	1
CHD1L	chr1:146714294-146767407	-0.589041	0.312982	0	0	1
CHD1L	chr1:146714294-146767407	-0.459376	0.775172	0	0	1
CHD1L	chr1:146714294-146767407	-1.20802	0.944732	0	0	1
CHD1L	chr1:146714294-146767407	-0.749256	0.765796	0	0	1
CHD1L	chr1:146714294-146767407	-0.336051	0.969534	0	0	1
CHD1L	chr1:146714294-146767407	-0.504798	0.974095	0	0	1
CHD1L	chr1:146714294-146767407	-1.31936	0.899575	0	0	1
CHD1L	chr1:146714294-146767407	2.31104	0.589289	0	0	1
CHD1L	chr1:146714294-146767407	0.7209	0.903056	0	0	1
CHD1L	chr1:146714294-146767407	0.166261	0.998318	0	0	1
CHD1L	chr1:146714294-146767407	1.47472	0.90616	0	0	1
-	chr1:146769717-146770335	-1.79769e+308	0.109634	0	0	1
BCL9	chr1:147013114-147098088	-1.96535	0.22776	0	0	1
BCL9	chr1:147013114-147098088	0.586732	0.815681	0	0	1
BCL9	chr1:147013114-147098088	-0.757629	0.228059	0	0	1
BCL9	chr1:147013114-147098088	-2.97203	0.307653	0	0	1
BCL9	chr1:147013114-147098088	-0.111589	0.990493	0	0	1
BCL9	chr1:147013114-147098088	-1.50773	0.779183	0	0	1
BOLA1	chr1:149860098-149860644	1.79769e+308	0.0999507	0	1	1
BOLA1	chr1:149871124-149872746	0.893341	0.124023	0	1	1
VPS45	chr1:150039363-150117481	-0.407652	0.426298	0	0	1
PLEKHO1	chr1:150122082-150146025	-0.0538034	0.983889	0	0	1
PLEKHO1	chr1:150122082-150146025	0.48705	0.454159	0	0	1
PLEKHO1	chr1:150122082-150146025	0.630002	0.944306	0	0	1
PLEKHO1	chr1:150122082-150146025	0.861348	0.698555	0	0	1
PLEKHO1	chr1:150122082-150146025	-1.79769e+308	0.409536	0	0	1
PLEKHO1	chr1:150122082-150146025	-1.79769e+308	0.435754	0	0	1
PLEKHO1	chr1:150122082-150146025	-1.79769e+308	0.352169	0	0	1
RPRD2	chr1:150293796-150416861	1.81236	0.846931	0	1	1
RPRD2	chr1:150293796-150416861	-2.36356	0.74099	0	1	1
RPRD2	chr1:150293796-150416861	-1.79769e+308	0.497876	0	1	1
RPRD2	chr1:150293796-150416861	-0.0161468	0.999146	0	1	1
RPRD2	chr1:150418592-150449251	-0.475087	0.334979	0	1	1
-	chr1:150508080-150509624	-0.840518	0.316607	0	0	1
SETDB1	chr1:150898811-150936782	-0.428724	0.649399	0	0	1
SETDB1	chr1:150898811-150936782	0.6328	0.710625	0	0	1
SETDB1	chr1:150898811-150936782	-0.730102	0.270203	0	0	1
SETDB1	chr1:150898811-150936782	0.0442819	0.997028	0	0	1
RP11-316M1.3	chr1:150950007-150968675	-0.421432	0.876218	0	0	1
FAM63A	chr1:150969031-150979351	-1.70646	0.315209	0	0	1
MLLT11	chr1:151022731-151040831	0.0709248	0.987287	0	0	1
SNX27	chr1:151584428-151680865	-0.348409	0.763657	0	0	1
SNX27	chr1:151584428-151680865	-0.831485	0.155909	0	0	1
THEM4	chr1:151843280-151882319	-0.052257	0.979614	0	0	1
NBPF18P	chr1:151967013-151967260	3.38173	0.0227152	0	0	1
S100A2	chr1:153533634-153541920	-0.546513	0.923009	0	1	1
SLC27A3	chr1:153726221-153752340	-2.18601	0.914334	0	0	1
SLC27A3	chr1:153726221-153752340	-0.919974	0.903335	0	0	1
SLC27A3	chr1:153726221-153752340	-0.694554	0.968487	0	0	1
NUP210L	chr1:153965121-153965622	2.61395	0.0294832	0	0	1
NUP210L	chr1:153965853-153966064	3.34086	0.0601265	0	0	1
NUP210L	chr1:153970404-153970728	1.79769e+308	0.124522	0	0	1
NUP210L	chr1:153973008-153998425	3.05211	0.510737	0	0	1
NUP210L	chr1:153973008-153998425	3.00444	0.51736	0	0	1
NUP210L	chr1:153973008-153998425	0.177572	0.96586	0	0	1
NUP210L	chr1:153973008-153998425	0	1	0	0	1
NUP210L	chr1:153973008-153998425	1.79555	0.332103	0	0	1
NUP210L	chr1:153973008-153998425	1.28884	0.648798	0	0	1
NUP210L	chr1:153973008-153998425	1.64781	0.609266	0	0	1
NUP210L	chr1:153973008-153998425	1.18316	0.585708	0	0	1
NUP210L	chr1:153973008-153998425	1.79769e+308	0.32595	0	0	1
NUP210L	chr1:153973008-153998425	0.471748	0.871518	0	0	1
NUP210L	chr1:153973008-153998425	1.60884	0.666251	0	0	1
NUP210L	chr1:153973008-153998425	0	1	0	0	1
NUP210L	chr1:153973008-153998425	-0.247058	0.886889	0	0	1
NUP210L	chr1:153973008-153998425	-0.0219719	0.990209	0	0	1
NUP210L	chr1:153973008-153998425	0.946516	0.699341	0	0	1
NUP210L	chr1:153998583-153999258	4.14271	0.0157486	0	0	1
NUP210L	chr1:153999342-154000258	1.10429	0.337938	0	0	1
NUP210L	chr1:154001742-154002547	1.79769e+308	0.0604423	0	0	1
NUP210L	chr1:154002981-154003166	3.6865	0.0354587	0	0	1
NUP210L	chr1:154004401-154004929	0.788419	0.605999	0	0	1
NUP210L	chr1:154010901-154011534	1.79769e+308	0.0604423	0	0	1
NUP210L	chr1:154011930-154012933	3.64124	0.0367425	0	0	1
NUP210L	chr1:154013317-154014551	0.205742	0.884422	0	0	1
NUP210L	chr1:154016783-154017980	2.35045	0.0917874	0	0	1
NUP210L	chr1:154018291-154020095	0.994394	0.450483	0	0	1
NUP210L	chr1:154020261-154020614	1.79769e+308	0.165729	0	0	1
NUP210L	chr1:154021166-154021438	-1.79769e+308	0.176915	0	0	1
NUP210L	chr1:154023845-154025044	1.79769e+308	0.0999507	0	0	1
HAX1	chr1:154244475-154248351	0.466119	0.37463	0	0	1
HAX1	chr1:154244475-154248351	1.17109	0.777469	0	0	1
ATP8B2	chr1:154298012-154323658	-1.79769e+308	0.165517	0	0	1
ATP8B2	chr1:154298012-154323658	-0.637746	0.237335	0	0	1
ATP8B2	chr1:154298012-154323658	-3.41932	0.875012	0	0	1
ATP8B2	chr1:154298012-154323658	1.36635	0.818896	0	0	1
ATP8B2	chr1:154298012-154323658	-0.798811	0.977079	0	0	1
ATP8B2	chr1:154298012-154323658	-0.0559067	0.990116	0	0	1
IL6R	chr1:154377641-154441873	0.932639	0.936803	0	0	1
IL6R	chr1:154377641-154441873	0.808895	0.225907	0	0	1
IL6R	chr1:154377641-154441873	-1.79769e+308	0.486563	0	0	1
IL6R	chr1:154377641-154441873	1.13606	0.860084	0	0	1
IL6R	chr1:154377641-154441873	-1.79769e+308	0.453	0	0	1
IL6R	chr1:154377641-154441873	2.9073	0.832779	0	0	1
IL6R	chr1:154377641-154441873	0.783178	0.937556	0	0	1
ZBTB7B	chr1:154975090-154995929	-0.660376	0.905657	0	1	1
ZBTB7B	chr1:154975090-154995929	0.809996	0.889765	0	1	1
ZBTB7B	chr1:154975090-154995929	1.37129	0.0750251	0	1	1
ZBTB7B	chr1:154975090-154995929	0.466889	0.687686	0	1	1
ZBTB7B	chr1:154975090-154995929	-1.19856	0.829293	0	1	1
ZBTB7B	chr1:154975090-154995929	-1.17478	0.764762	0	1	1
ZBTB7B	chr1:154975090-154995929	0.198416	0.852013	0	1	1
ADAM15	chr1:155023720-155035061	0.186972	0.993646	0	0	1
ADAM15	chr1:155023720-155035061	-0.0166579	0.979928	0	0	1
ADAM15	chr1:155023720-155035061	0.404946	0.679124	0	0	1
ADAM15	chr1:155023720-155035061	0.9575	0.608388	0	0	1
EFNA3	chr1:155036187-155042008	-0.794735	0.769318	0	0	1
EFNA3	chr1:155048530-155049304	-1.79769e+308	0.0360583	0	0	1
EFNA3	chr1:155051294-155060008	0.321816	0.686008	0	0	1
EFNA3	chr1:155051294-155060008	1.5456	0.0854438	0	0	1
EFNA3	chr1:155051294-155060008	0.834891	0.893012	0	0	1
EFNA3	chr1:155051294-155060008	-0.477134	0.974272	0	0	1
SLC50A1	chr1:155107742-155111329	0.113044	0.904262	0	0	1
SLC50A1	chr1:155107742-155111329	0.265021	0.695624	0	0	1
TRIM46	chr1:155146322-155157068	-1.00503	0.494942	0	0	1
TRIM46	chr1:155146322-155157068	-1.79769e+308	0.132359	0	0	1
TRIM46	chr1:155146322-155157068	1.79769e+308	0.038437	0	0	1
TRIM46	chr1:155146322-155157068	-1.66613	0.41045	0	0	1
TRIM46	chr1:155146322-155157068	-1.43175	0.705376	0	0	1
TRIM46	chr1:155146322-155157068	-1.79769e+308	0.275164	0	0	1
TRIM46	chr1:155146322-155157068	1.79769e+308	0.476923	0	0	1
TRIM46	chr1:155146322-155157068	-0.311758	0.915133	0	0	1
TRIM46	chr1:155146322-155157068	0.105132	0.944265	0	0	1
ASH1L-AS1	chr1:155304856-155536327	0.881344	0.877061	1	0	1
MEX3A	chr1:156040842-156041848	-0.710526	0.45238	0	0	1
LMNA	chr1:156052328-156053168	-2.15699	0.149687	0	1	1
LMNA	chr1:156053328-156055445	-1.80548	0.0552425	0	1	1
LMNA	chr1:156055760-156056047	-1.79769e+308	0.109634	0	1	1
LMNA	chr1:156057936-156058295	1.17165	0.557384	0	1	1
LMNA	chr1:156059208-156059745	-1.58481	0.259877	0	1	1
LMNA	chr1:156059835-156060096	1.09352	0.436627	0	1	1
LMNA	chr1:156060190-156061031	-2.29214	0.063638	0	1	1
LMNA	chr1:156061109-156061872	-0.235346	0.820866	0	1	1
LMNA	chr1:156062326-156062662	-1.44423	0.194368	0	1	1
LMNA	chr1:156063155-156064041	-1.72114	0.10736	0	1	1
LMNA	chr1:156065380-156065586	-1.79769e+308	0.0303177	0	1	1
LMNA	chr1:156065872-156067637	-2.71035	0.00792428	0	1	1
LMNA	chr1:156067890-156068835	-2.47232	0.0442286	0	1	1
LMNA	chr1:156068958-156069610	-1.79769e+308	0.0279494	0	1	1
LMNA	chr1:156069924-156110352	-2.87896	0.981484	0	1	1
LMNA	chr1:156069924-156110352	-2.48529	0.941624	0	1	1
LMNA	chr1:156069924-156110352	-2.92012	0.956113	0	1	1
LMNA	chr1:156069924-156110352	-3.02587	0.967809	0	1	1
LMNA	chr1:156069924-156110352	-2.75879	0.970817	0	1	1
LMNA	chr1:156069924-156110352	0.8736	0.0753532	0	1	1
LMNA	chr1:156069924-156110352	-1.84901	0.96995	0	1	1
LMNA	chr1:156069924-156110352	-1.41872	0.928367	0	1	1
LMNA	chr1:156069924-156110352	-0.797056	0.983581	0	1	1
SEMA4A	chr1:156142727-156182587	0.866442	0.264386	0	1	1
SEMA4A	chr1:156142727-156182587	1.38624	0.218545	0	1	1
PMF1-BGLAP	chr1:156210209-156215302	0.270629	0.859253	1	1	1
PRCC	chr1:156707092-156722552	-0.287653	0.993609	0	0	1
PRCC	chr1:156723926-156724445	1.82722	0.169801	0	0	1
PRCC	chr1:156724804-156767099	0.708986	0.351281	0	0	1
PRCC	chr1:156724804-156767099	1.79769e+308	0.28373	0	0	1
PRCC	chr1:156724804-156767099	0.762959	0.56263	0	0	1
PRCC	chr1:156724804-156767099	1.04404	0.497809	0	0	1
PRCC	chr1:156724804-156767099	1.51567	0.169879	0	0	1
PRCC	chr1:156767786-156769000	0.998779	0.242151	0	0	1
PRCC	chr1:156769171-156770742	1.43393	0.0192404	0	0	1
NTRK1	chr1:156846349-156851365	0.714604	0.523042	0	0	1
NTRK1	chr1:156846349-156851365	3.08858	0.393507	0	0	1
NTRK1	chr1:156846349-156851365	1.79769e+308	0.100078	0	0	1
KIRREL	chr1:157963089-158069994	-0.200309	0.94126	0	0	1
KIRREL	chr1:157963089-158069994	-0.383339	0.590049	0	0	1
KIRREL	chr1:157963089-158069994	0.333347	0.971178	0	0	1
KIRREL	chr1:157963089-158069994	1.15799	0.931536	0	0	1
KIRREL	chr1:157963089-158069994	-1.26976	0.8155	0	0	1
KIRREL	chr1:157963089-158069994	-0.500101	0.889497	0	0	1
KIRREL	chr1:157963089-158069994	1.01549	0.230873	0	0	1
KIRREL	chr1:158070977-158071445	-1.79769e+308	0.109634	0	0	1
KIRREL	chr1:158071945-158072468	-1.32401	0.484435	0	0	1
-	chr1:158075118-158075362	0.266507	0.901406	0	0	1
IFI16	chr1:158984703-158988220	-2.00944	0.135986	0	0	1
IFI16	chr1:159015105-159024829	-1.31002	0.19144	0	0	1
RP11-536C5.2	chr1:159994574-160034552	-1.79769e+308	0.406144	0	0	1
KCNJ10	chr1:159994574-160034552	1.02161	0.870658	0	0	1
RP11-536C5.2	chr1:160034772-160050419	-2.2292	0.130998	0	0	1
RP11-536C5.2	chr1:160034772-160050419	-1.79769e+308	0.0659133	0	0	1
DCAF8	chr1:160185529-160232395	0	1	0	0	1
NCSTN	chr1:160258478-160328190	-1.44323	0.744407	0	0	1
NCSTN	chr1:160258478-160328190	-2.55413	0.94563	0	0	1
NCSTN	chr1:160258478-160328190	-1.79769e+308	0.402145	0	0	1
NCSTN	chr1:160258478-160328190	1.20352	0.970556	0	0	1
NCSTN	chr1:160258478-160328190	-0.970215	0.756532	0	0	1
NCSTN	chr1:160258478-160328190	0.0587412	0.993098	0	0	1
NCSTN	chr1:160329043-160334362	-0.847895	0.258662	0	0	1
ARHGAP30	chr1:161015831-161019331	-1.65266	0.192517	0	0	1
ARHGAP30	chr1:161015831-161019331	-0.289114	0.948048	0	0	1
-	chr1:161103394-161103733	-0.488917	0.653151	0	0	1
PPOX	chr1:161136183-161141006	-1.16702	0.611093	0	0	1
PPOX	chr1:161136183-161141006	-0.216278	0.80286	0	0	1
PPOX	chr1:161136183-161141006	-0.700173	0.764633	0	0	1
PPOX	chr1:161136183-161141006	0.151608	0.946314	0	0	1
PPOX	chr1:161136183-161141006	-1.88423	0.723203	0	0	1
NOS1AP	chr1:162039518-162356618	-0.915354	0.423037	0	0	1
NOS1AP	chr1:162039518-162356618	-1.38638	0.152238	0	0	1
NOS1AP	chr1:162039518-162356618	-13.5198	0.895064	0	0	1
NOS1AP	chr1:162039518-162356618	-1.00584	0.28184	0	0	1
NOS1AP	chr1:162039518-162356618	-1.35906	0.685847	0	0	1
NOS1AP	chr1:162039518-162356618	-3.21199	0.714335	0	0	1
NOS1AP	chr1:162039518-162356618	-2.55511	0.846222	0	0	1
NOS1AP	chr1:162039518-162356618	2.19883	0.806397	0	0	1
NOS1AP	chr1:162039518-162356618	0.736037	0.859627	0	0	1
NOS1AP	chr1:162039518-162356618	-0.477306	0.946889	0	0	1
NOS1AP	chr1:162039518-162356618	-1.11498	0.915643	0	0	1
NOS1AP	chr1:162039518-162356618	-0.626019	0.929685	0	0	1
NOS1AP	chr1:162039518-162356618	-0.720397	0.96504	0	0	1
NOS1AP	chr1:162357344-162358188	-3.78074	0.0238077	0	0	1
UAP1	chr1:162531279-162570917	0.781048	0.214685	0	0	1
UAP1	chr1:162531279-162570917	-0.519289	0.729691	0	0	1
UAP1	chr1:162531279-162570917	0.415663	0.721349	0	0	1
UAP1	chr1:162531279-162570917	3.1657	0.942859	0	0	1
UAP1	chr1:162531279-162570917	0.545335	0.934424	0	0	1
-	chr1:162582195-162583225	1.74595	0.363261	0	0	1
DDR2	chr1:162606081-162606831	1.79769e+308	0.165729	0	0	1
DDR2	chr1:162608823-162609515	1.79769e+308	0.124522	0	0	1
DDR2	chr1:162624997-162756441	-1.15538	0.884315	0	0	1
DDR2	chr1:162624997-162756441	0	1	0	0	1
DDR2	chr1:162624997-162756441	0	1	0	0	1
DDR2	chr1:162624997-162756441	-1.79769e+308	0.126969	0	0	1
DDR2	chr1:162624997-162756441	0	1	0	0	1
DDR2	chr1:162624997-162756441	2.17991	0.804328	0	0	1
DDR2	chr1:162624997-162756441	1.79769e+308	0.394432	0	0	1
DDR2	chr1:162624997-162756441	-1.83112	0.854442	0	0	1
DDR2	chr1:162624997-162756441	-0.849947	0.564548	0	0	1
DDR2	chr1:162624997-162756441	9.95998	0.437487	0	0	1
DDR2	chr1:162624997-162756441	1.79769e+308	0.412369	0	0	1
DDR2	chr1:162624997-162756441	-0.54326	0.858889	0	0	1
PBX1	chr1:164528373-164820699	-3.31046	0.0142562	0	0	1
PBX1	chr1:164528373-164820699	-3.05317	0.234067	0	0	1
PBX1	chr1:164528373-164820699	-3.54817	0.00103604	0	0	1
PBX1	chr1:164528373-164820699	-2.58623	0.0477381	0	0	1
PBX1	chr1:164528373-164820699	0	1	0	0	1
PBX1	chr1:164853776-164854519	-1.13103	0.292637	0	0	1
RP11-466F5.8	chr1:165728814-165738979	0.761215	0.889302	1	1	1
RP11-466F5.8	chr1:165739474-165740243	-0.00551016	0.996086	1	1	1
RP11-466F5.8	chr1:165741707-165742461	1.62461	0.197306	1	1	1
RP11-466F5.8	chr1:165742775-165743379	-0.429555	0.679398	1	1	1
TMCO1	chr1:165753700-165753824	1.79769e+308	0.124522	1	1	1
TMCO1	chr1:165754666-165755195	-0.253106	0.828543	1	1	1
UCK2	chr1:165796701-165886823	0.387806	0.430747	0	0	1
UCK2	chr1:165796701-165886823	-1.29667	0.906082	0	0	1
UCK2	chr1:165796701-165886823	0.186085	0.976737	0	0	1
UCK2	chr1:165796701-165886823	0.422569	0.965775	0	0	1
UCK2	chr1:165796701-165886823	-1.46386	0.718659	0	0	1
UCK2	chr1:165796701-165886823	-1.59043	0.83757	0	0	1
UCK2	chr1:165796701-165886823	-1.90627	0.885552	0	0	1
UCK2	chr1:165796701-165886823	-0.564351	0.94314	0	0	1
UCK2	chr1:165796701-165886823	2.24633	0.761934	0	0	1
UCK2	chr1:165796701-165886823	2.10328	0.928793	0	0	1
MPZL1	chr1:167691168-167761482	-0.0262519	0.958727	0	0	1
MPZL1	chr1:167691168-167761482	-1.42814	0.974795	0	0	1
MPZL1	chr1:167691168-167761482	-1.66485	0.870732	0	0	1
MPZL1	chr1:167691168-167761482	-1.03624	0.968513	0	0	1
MPZL1	chr1:167691168-167761482	1.26494	0.952076	0	0	1
MPZL1	chr1:167691168-167761482	-0.795004	0.828568	0	0	1
MPZL1	chr1:167691168-167761482	-2.18053	0.676737	0	0	1
MPZL1	chr1:167691168-167761482	-0.502897	0.949299	0	0	1
MPZL1	chr1:167762201-167762632	1.14226	0.356543	0	0	1
-	chr1:167769403-167770183	-0.718684	0.628958	0	0	1
C1orf112	chr1:169761672-169811733	-1.12653	0.18868	0	0	1
C1orf112	chr1:169761672-169811733	-1.79769e+308	0.315243	0	0	1
C1orf112	chr1:169761672-169811733	-1.79769e+308	0.387965	0	0	1
C1orf112	chr1:169761672-169811733	-0.750586	0.959531	0	0	1
C1orf112	chr1:169761672-169811733	-3.33854	0.843344	0	0	1
C1orf112	chr1:169761672-169811733	-0.253382	0.923091	0	0	1
C1orf112	chr1:169812342-169820125	0.679524	0.677776	0	0	1
C1orf112	chr1:169812342-169820125	-1.75881	0.540148	0	0	1
C1orf112	chr1:169812342-169820125	-0.075116	0.968995	0	0	1
C1orf112	chr1:169812342-169820125	-1.59443	0.678904	0	0	1
C1orf112	chr1:169820654-169863442	-0.275689	0.751943	0	0	1
VAMP4	chr1:171711360-171712320	-1.89108	0.0996644	0	0	1
DNM3	chr1:171810615-172386317	-1.6999	0.26735	0	1	1
DNM3	chr1:171810615-172386317	-2.5643	0.0587883	0	1	1
DNM3	chr1:171810615-172386317	-2.19818	0.560739	0	1	1
DNM3	chr1:171810615-172386317	1.79769e+308	0.446257	0	1	1
DNM3	chr1:171810615-172386317	-0.219726	0.998604	0	1	1
DNM3	chr1:171810615-172386317	1.79769e+308	0.181006	0	1	1
DNM3	chr1:171810615-172386317	-1.00101	0.559776	0	1	1
DNM3	chr1:171810615-172386317	1.79769e+308	0.244418	0	1	1
DNM3	chr1:171810615-172386317	1.79769e+308	0.244418	0	1	1
DNM3	chr1:171810615-172386317	-1.90118	0.713612	0	1	1
DNM3	chr1:171810615-172386317	-1.66355	0.572282	0	1	1
SLC25A38P1	chr1:172717454-172718777	1.25532	0.0326009	0	0	1
RP1-15D23.2	chr1:173034910-173035921	-3.09795	0.0697721	0	0	1
KLHL20	chr1:173683833-173755705	-0.356624	0.504941	0	0	1
KLHL20	chr1:173756057-173757507	-0.0601451	0.954954	0	0	1
KLHL20	chr1:173757775-173757923	0	1	0	0	1
RABGAP1L	chr1:174128549-174927616	-1.76753	0.00341101	0	1	1
RABGAP1L	chr1:174128549-174927616	-0.631206	0.912317	0	1	1
RABGAP1L	chr1:174128549-174927616	-1.79769e+308	0.256051	0	1	1
RABGAP1L	chr1:174128549-174927616	0.358786	0.877193	0	1	1
RABGAP1L	chr1:174128549-174927616	2.07846	0.850792	0	1	1
RABGAP1L	chr1:174927685-174929104	-3.59067	0.0109895	0	1	1
RABGAP1L	chr1:174932311-174934125	-3.66636	0.00195718	0	1	1
RABGAP1L	chr1:174934243-174935366	-1.79769e+308	0.0171354	0	1	1
RABGAP1L	chr1:174937991-174964546	-1.58066	0.0091488	0	1	1
CACYBP	chr1:174967584-174968453	-0.542834	0.846336	0	0	1
CACYBP	chr1:174968579-174992644	0.472634	0.336229	0	0	1
CACYBP	chr1:174968579-174992644	0.857109	0.963418	0	0	1
MRPS14	chr1:174968579-174992644	-2.07351	0.963269	0	0	1
MRPS14	chr1:174968579-174992644	0.333807	0.977468	0	0	1
MRPS14	chr1:174968579-174992644	0.863392	0.946442	0	0	1
PAPPA2	chr1:176809326-176811699	-1.79769e+308	0.109634	0	0	1
RASAL2	chr1:178061748-178448261	-16.1911	0.895231	0	0	1
RASAL2	chr1:178061748-178448261	0.443279	0.764699	0	0	1
RASAL2	chr1:178061748-178448261	-0.215627	0.966081	0	0	1
RASAL2	chr1:178061748-178448261	-1.50266	0.82643	0	0	1
RASAL2	chr1:178061748-178448261	-1.79769e+308	0.260463	0	0	1
RASAL2	chr1:178061748-178448261	0.497652	0.528939	0	0	1
RASAL2	chr1:178061748-178448261	-0.512101	0.9575	0	0	1
RASAL2	chr1:178448355-178450009	-1.16552	0.289942	0	0	1
TEX35	chr1:178513341-178515772	-0.241025	0.803952	0	0	1
TEX35	chr1:178516280-178516634	3.5795	0.0411479	0	0	1
TEX35	chr1:178516714-178520867	-0.411081	0.622746	0	0	1
-	chr1:178902537-178902870	-1.79769e+308	0.109634	0	0	1
TOR3A	chr1:179049764-179050523	-0.5051	0.703651	0	0	1
TOR3A	chr1:179051155-179065429	1.48537	0.00367295	0	0	1
TOR3A	chr1:179051155-179065429	1.20916	0.757989	0	0	1
AXDND1	chr1:179335542-179414459	-1.78748	0.169981	0	0	1
AXDND1	chr1:179335542-179414459	0	1	0	0	1
AXDND1	chr1:179335542-179414459	0	1	0	0	1
AXDND1	chr1:179335542-179414459	-1.79769e+308	0.182255	0	0	1
AXDND1	chr1:179335542-179414459	0	1	0	0	1
AXDND1	chr1:179335542-179414459	-1.79769e+308	0.454852	0	0	1
AXDND1	chr1:179335542-179414459	1.79769e+308	0.117263	0	0	1
AXDND1	chr1:179335542-179414459	-0.733051	0.655982	0	0	1
AXDND1	chr1:179335542-179414459	1.29058	0.721102	0	0	1
AXDND1	chr1:179335542-179414459	1.79769e+308	0.296335	0	0	1
AXDND1	chr1:179418219-179504061	-1.72565	0.589906	0	0	1
AXDND1	chr1:179418219-179504061	0.423057	0.83127	0	0	1
AXDND1	chr1:179418219-179504061	0.811959	0.763545	0	0	1
AXDND1	chr1:179418219-179504061	-1.09138	0.875882	0	0	1
AXDND1	chr1:179418219-179504061	0	1	0	0	1
AXDND1	chr1:179418219-179504061	-1.79769e+308	0.440268	0	0	1
AXDND1	chr1:179418219-179504061	-0.220771	0.864157	0	0	1
AXDND1	chr1:179418219-179504061	-0.781336	0.864927	0	0	1
AXDND1	chr1:179523636-179524863	-0.718594	0.395839	0	0	1
TOR1AIP1	chr1:179851346-179889868	-0.00320192	0.99519	0	0	1
TOR1AIP1	chr1:179851346-179889868	4.13923	0.577774	0	0	1
TOR1AIP1	chr1:179889921-179894116	1.57062	0.0150779	0	0	1
XPR1	chr1:180601134-180756994	-1.38139	0.0234147	0	0	1
XPR1	chr1:180601134-180756994	1.79769e+308	0.382781	0	0	1
XPR1	chr1:180601134-180756994	1.79769e+308	0.430072	0	0	1
XPR1	chr1:180772339-180775661	-1.42504	0.0307991	0	0	1
XPR1	chr1:180780539-180805852	-1.50103	0.00984476	0	0	1
XPR1	chr1:180806916-180807450	-1.6917	0.224765	0	0	1
XPR1	chr1:180832839-180881637	-0.0847676	0.955951	0	0	1
XPR1	chr1:180832839-180881637	-0.616637	0.325847	0	0	1
XPR1	chr1:180832839-180881637	1.23584	0.860583	0	0	1
KIAA1614	chr1:180882609-180882981	2.61107	0.0582831	0	0	1
KIAA1614	chr1:180885627-180886166	1.34628	0.331165	0	0	1
KIAA1614	chr1:180891339-180892221	-0.596699	0.694778	0	0	1
KIAA1614	chr1:180892821-180893212	3.69642	0.0349671	0	0	1
KIAA1614	chr1:180894113-180894437	0	1	0	0	1
KIAA1614	chr1:180904718-180905431	2.78059	0.0411116	0	0	1
KIAA1614	chr1:180911601-180911984	1.79769e+308	0.0332662	0	0	1
IER5	chr1:181057830-181062589	2.14944	7.95967e-06	0	0	1
DHX9	chr1:182808406-182856648	-1.79769e+308	0.499539	0	0	1
DHX9	chr1:182808406-182856648	-0.539444	0.370171	0	0	1
DHX9	chr1:182808406-182856648	-1.46803	0.897101	0	0	1
DHX9	chr1:182808406-182856648	-1.5764	0.945654	0	0	1
DHX9	chr1:182808406-182856648	-1.42271	0.946372	0	0	1
DHX9	chr1:182808406-182856648	-1.32579	0.918494	0	0	1
DHX9	chr1:182808406-182856648	-1.55456	0.960588	0	0	1
DHX9	chr1:182808406-182856648	-1.66676	0.918438	0	0	1
DHX9	chr1:182808406-182856648	-2.0405	0.921409	0	0	1
DHX9	chr1:182808406-182856648	0.293999	0.994581	0	0	1
DHX9	chr1:182808406-182856648	0.618542	0.998811	0	0	1
DHX9	chr1:182808406-182856648	0.239597	0.988209	0	0	1
DHX9	chr1:182808406-182856648	0.420417	0.652522	0	0	1
LAMC1	chr1:182992417-183132701	0	1	0	0	1
LAMC1	chr1:182992417-183132701	0.232362	0.854168	0	0	1
LAMC1	chr1:182992417-183132701	0.0819661	0.877008	0	0	1
LAMC1	chr1:182992417-183132701	-1.69201	0.982617	0	0	1
LAMC1	chr1:182992417-183132701	2.05837	0.928894	0	0	1
LAMC1	chr1:182992417-183132701	-1.79769e+308	0.498449	0	0	1
LAMC2	chr1:183155082-183214067	0	1	0	0	1
LAMC2	chr1:183155082-183214067	0.163481	0.744257	0	0	1
LAMC2	chr1:183155082-183214067	0.879295	0.841019	0	0	1
NMNAT2	chr1:183221061-183221298	-1.79769e+308	0.043636	0	0	1
SMG7	chr1:183440395-183498182	-2.20184	0.000864646	0	0	1
SMG7	chr1:183440395-183498182	-1.79769e+308	0.492261	0	0	1
SMG7	chr1:183440395-183498182	-1.82093	0.354031	0	0	1
SMG7	chr1:183440395-183498182	-1.36625	0.754627	0	0	1
SMG7	chr1:183498529-183523609	-1.71698	0.0473283	0	0	1
SMG7	chr1:183498529-183523609	-1.06634	0.320629	0	0	1
SMG7	chr1:183498529-183523609	1.79769e+308	0.000668522	0	0	1
SMG7	chr1:183524946-183533913	1.79769e+308	0.228542	0	0	1
SMG7	chr1:183524946-183533913	1.79769e+308	0.0183986	0	0	1
RGL1	chr1:183605232-183897509	-1.79769e+308	0.0434964	0	0	1
RGL1	chr1:183605232-183897509	0.577889	0.485073	0	0	1
RGL1	chr1:183605232-183897509	0	1	0	0	1
RGL1	chr1:183605232-183897509	-0.556307	0.660878	0	0	1
TSEN15	chr1:184020786-184043273	0.00663108	0.992022	0	0	1
TSEN15	chr1:184020786-184043273	0.302388	0.777279	0	0	1
TSEN15	chr1:184020786-184043273	-3.40973	0.409627	0	0	1
C1orf21	chr1:184356056-184591911	1.79769e+308	0.0834288	0	0	1
C1orf21	chr1:184356056-184591911	-0.438666	0.476511	0	0	1
C1orf21	chr1:184592184-184598060	-2.57975	0.0003485	0	0	1
RNF2	chr1:185014429-185072034	0.381023	0.454552	0	0	1
RNF2	chr1:185072780-185073795	-1.07224	0.348867	0	0	1
HMCN1	chr1:185704082-185892576	-1.79769e+308	0.043636	0	0	1
HMCN1	chr1:185894249-185950176	-2.7425	0.00927351	0	0	1
HMCN1	chr1:185951421-185984380	-2.41813	0.0114561	0	0	1
HMCN1	chr1:185985094-185987376	-1.79769e+308	0.043636	0	0	1
HMCN1	chr1:185988748-186094895	-4.38012	0.0035291	0	0	1
HMCN1	chr1:185988748-186094895	-2.61301	0.0461243	0	0	1
HMCN1	chr1:186099677-186159466	-16.4276	0.985188	0	0	1
HMCN1	chr1:186099677-186159466	1.79601	0.895847	0	0	1
HMCN1	chr1:186099677-186159466	0	1	0	0	1
HMCN1	chr1:186099677-186159466	0	1	0	0	1
HMCN1	chr1:186099677-186159466	0.444022	0.971769	0	0	1
HMCN1	chr1:186099677-186159466	0	1	0	0	1
PLA2G4A	chr1:186798056-186958118	-1.8851	0.180557	0	0	1
PLA2G4A	chr1:186798056-186958118	-2.23686	0.0992836	0	0	1
PLA2G4A	chr1:186798056-186958118	-1.19559	0.349321	0	0	1
PLA2G4A	chr1:186798056-186958118	0.308146	0.836428	0	0	1
TROVE2	chr1:192980836-193060884	0	1	0	0	1
TROVE2	chr1:192980836-193060884	1.18427	0.511981	0	0	1
TROVE2	chr1:192980836-193060884	-0.266573	0.733536	0	0	1
TROVE2	chr1:192980836-193060884	-0.638817	0.731264	0	0	1
C1orf53	chr1:197871761-197876484	0	1	0	0	1
C1orf53	chr1:197871761-197876484	-0.429125	0.637718	0	0	1
C1orf53	chr1:197871761-197876484	1.79769e+308	0.147671	0	0	1
C1orf53	chr1:197871761-197876484	-1.79769e+308	0.372618	0	0	1
C1orf53	chr1:197871761-197876484	-1.79769e+308	0.230511	0	0	1
NEK7	chr1:198125870-198291490	0.289849	0.571966	0	0	1
NEK7	chr1:198125870-198291490	0.00460384	0.999727	0	0	1
NEK7	chr1:198125870-198291490	-0.174594	0.98267	0	0	1
NEK7	chr1:198125870-198291490	0.500689	0.965959	0	0	1
NEK7	chr1:198125870-198291490	-1.79769e+308	0.475003	0	0	1
RP11-92G12.3	chr1:200639158-200640000	-0.133882	0.893103	0	0	1
RP11-92G12.3	chr1:200640291-200640751	0.731085	0.609377	0	0	1
RP11-92G12.3	chr1:200644136-200644871	-1.00525	0.385859	0	0	1
RP11-92G12.3	chr1:200662874-200663331	0.51752	0.618497	0	0	1
CAMSAP2	chr1:200707973-200784778	-1.20619	0.0316335	0	1	1
CAMSAP2	chr1:200707973-200784778	-1.79769e+308	0.469355	0	1	1
CAMSAP2	chr1:200801322-200829829	-1.79769e+308	0.485286	0	1	1
CAMSAP2	chr1:200801322-200829829	-0.253725	0.705804	0	1	1
CAMSAP2	chr1:200801322-200829829	-0.249814	0.765077	0	1	1
CAMSAP2	chr1:200801322-200829829	-1.55448	0.89845	0	1	1
CAMSAP2	chr1:200801322-200829829	-0.388825	0.913537	0	1	1
CAMSAP2	chr1:200801322-200829829	1.79769e+308	0.0913099	0	1	1
CAMSAP2	chr1:200831215-200831806	2.70326	0.0739313	0	1	1
C1orf106	chr1:200860625-200884869	1.79769e+308	0.198572	0	0	1
C1orf106	chr1:200860625-200884869	-1.79769e+308	0.0336731	0	0	1
C1orf106	chr1:200860625-200884869	-1.41818	0.813572	0	0	1
C1orf106	chr1:200860625-200884869	-1.24604	0.814328	0	0	1
C1orf106	chr1:200860625-200884869	0.984561	0.293562	0	0	1
C1orf106	chr1:200860625-200884869	2.50015	0.0673919	0	0	1
C1orf106	chr1:200860625-200884869	-0.34312	0.95127	0	0	1
C1orf106	chr1:200860625-200884869	1.99676	0.831146	0	0	1
C1orf106	chr1:200860625-200884869	-1.79769e+308	0.427682	0	0	1
TNNI1	chr1:201374380-201375499	0.41521	0.579378	0	0	1
TNNI1	chr1:201383855-201385369	-0.345556	0.756591	0	0	1
TNNI1	chr1:201385458-201387938	-1.68309	0.0304095	0	0	1
NAV1	chr1:201591988-201763783	-1.79769e+308	0.231969	0	0	1
NAV1	chr1:201591988-201763783	-0.104563	0.978187	0	0	1
NAV1	chr1:201591988-201763783	1.21846	0.574039	0	0	1
NAV1	chr1:201591988-201763783	2.73785	0.686082	0	0	1
NAV1	chr1:201591988-201763783	3.99491	0.850296	0	0	1
NAV1	chr1:201591988-201763783	1.43887	0.875129	0	0	1
NAV1	chr1:201591988-201763783	-2.71718	0.23223	0	0	1
NAV1	chr1:201591988-201763783	-1.20591	0.323296	0	0	1
NAV1	chr1:201591988-201763783	-1.79769e+308	0.215247	0	0	1
NAV1	chr1:201591988-201763783	-2.397	0.0253508	0	0	1
NAV1	chr1:201591988-201763783	0.454976	0.943321	0	0	1
NAV1	chr1:201766956-201767536	-1.79769e+308	0.025848	0	0	1
NAV1	chr1:201769496-201769736	-0.196607	0.900018	0	0	1
NAV1	chr1:201771287-201796098	-0.933772	0.628706	0	0	1
NAV1	chr1:201771287-201796098	-1.16557	0.0348694	0	0	1
[truncated: 44,715 more rows]
