# Supplementary material for: Genome-wide analysis of the human p53 transcriptional network unveils a lncRNA tumour suppressor signature
Source: Nat Commun. 2014 Dec 19;5:5812. doi: 10.1038/ncomms6812 (PMC4284803; doi:10.1038/ncomms6812)
Supplement: Supplementary Data 6 — Genes differentially expressed bound by p53 in human and murine cells. [file ncomms6812-s7.xlsx]

## Sheet: Hoja1
Gene name	locus	logFC	ChIP_WT12h_10kb	ChIP_Mouse_WTDOXO
S100A2	chr1:153533634-153541920	1.67544	1	1
FOSL1	chr11:65659947-65668080	2.688	1	1
SHANK2	chr11:70323273-70781461	-2.37987	1	1
MDM2	chr12:69201840-69240864	2.9122	1	1
SUGT1	chr13:53263966-53267220	-2.2711	1	1
SUGT1	chr13:53267274-53271044	-1.9044	1	1
PGF	chr14:75409214-75422289	2.70726	1	1
AEN	chr15:89164516-89177863	2.20953	1	1
RPS27L	chr15:63440484-63442265	2.51302	1	1
RPS27L	chr15:63446052-63450290	1.42727	1	1
RP11-467J12.4	chr16:53071943-53073640	2.34016	1	1
TANC2	chr17:61043660-61505052	-1.89828	1	1
C17orf89	chr17:79212931-79217661	1.89889	1	1
BBC3	chr19:47724077-47736250	2.93653	1	1
MAP4K4	chr2:102439904-102452447	-1.85003	1	1
snoU13	chr2:71151686-71161153	-2.4084	1	1
SDC4	chr20:43953925-43977119	1.77905	1	1
GPX1	chr3:49394584-49396429	1.35828	1	1
HSPA4L	chr4:128758140-128762322	1.59918	1	1
MAP3K1	chr5:56111365-56180656	-2.4346	1	1
REV3L	chr6:111693189-111825110	-2.62074	1	1
MDM4	chr1:204485465-204539839	-1.06446	1	1
DHRS3	chr1:12627949-12677791	-0.769528	1	1
HMGCL	chr1:24128381-24165161	-0.456164	1	1
MPP7	chr10:28340070-28592010	-1.10527	1	1
FOSL1	chr11:65659947-65668080	1.90782	1	1
MDM2	chr12:69201840-69240864	1.404	1	1
SUGT1	chr13:53271173-53277049	-1.49143	1	1
AEN	chr15:89164516-89177863	2.41385	1	1
RP11-467J12.4	chr16:53073707-53086960	2.7128	1	1
BBS2	chr16:56518353-56553990	-1.50878	1	1
ECT2	chr3:172468154-172539262	-1.24276	1	1
PLK2	chr5:57749809-57756362	2.25307	1	1
TRIM35	chr8:27138820-27168809	1.18885	1	1
GADD45A	chr1:68150758-68154002	2.56429	1	1
PHLDA3	chr1:201433425-201438561	3.11055	1	1
SLC30A1	chr1:211744936-211752613	1.8048	1	1
RP11-543P15.1	chr12:3186522-3396944	1.28423	1	1
TRIAP1	chr12:120881792-120897456	2.19471	1	1
-	chr13:113922159-113926688	5.14105	1	1
RP11-7F17.7	chr14:77432780-77433746	4.11613	1	1
RPS27L	chr15:63434687-63439597	2.65019	1	1
RP11-467J12.4	chr16:53073707-53086960	2.31036	1	1
SERPINB5	chr18:61143988-61156703	2.26752	1	1
SERPINB5	chr18:61158935-61172319	2.1667	1	1
SERPINB5	chr18:61158935-61172319	3.49917	1	1
SERPINB5	chr18:61173099-61175761	4.8308	1	1
PSTPIP2	chr18:43561509-43652455	1.37276	1	1
ICAM1	chr19:10394087-10396803	2.85052	1	1
GDF15	chr19:18487735-18499978	2.72142	1	1
GDF15	chr19:18500170-18501723	3.69439	1	1
BAX	chr19:49458064-49468287	2.97644	1	1
PLXNB2	chr22:50712125-50713055	3.23174	1	1
ADRB2	chr5:148206295-148208149	3.16076	1	1
PLK2	chr5:57749809-57756362	2.08207	1	1
COL23A1	chr5:178014053-178016249	3.37543	1	1
CDKN1A	chr6:36646434-36656067	3.30636	1	1
AL161626.1	chr9:79186717-79186903	2.73151	1	1
