# Supplementary material for: Genome-wide analysis of the human p53 transcriptional network unveils a lncRNA tumour suppressor signature
Source: Nat Commun. 2014 Dec 19;5:5812. doi: 10.1038/ncomms6812 (PMC4284803; doi:10.1038/ncomms6812)
Supplement: Supplementary Data 7 — Genes affected by PR-lncRNA-1 and PR-lncRNA-10 depletion by ASO transfection of HCT116 p53 + / + treated with 5FU for 12h (B>0). [file ncomms6812-s8.xlsx]

## Sheet: PR-lncRNA-1
Probeset_id	GeneID	GeneName	DBName	TranscriptDescription	LocusType	logFC	AveExpr	P.Value	B
TC22000805.hg.1	NR_000027	SNORD83A	RefSeq	Homo sapiens small nucleolar RNA, C/D box 83A (SNORD83A), small nucleolar RNA.	Coding	2.6183	7.6291	6.00709e-08	8.23296
TC11001747.hg.1	NM_024783	AGBL2	RefSeq	Homo sapiens ATP/GTP binding protein-like 2 (AGBL2), mRNA.	Coding	2.22233	5.48974	2.83445e-07	7.16137
TC02001958.hg.1	---	uc021viy.1|uc021viz.1	UCSC Genes	---	Coding	2.14824	7.60297	1.2606e-07	7.74218
TC16000732.hg.1	---	uc021szx.1|uc021szy.1	UCSC Genes	---	Coding	2.14824	7.60297	1.2606e-07	7.74218
TC02000213.hg.1	NM_016252	BIRC6	RefSeq	Homo sapiens baculoviral IAP repeat containing 6 (BIRC6), mRNA.	Coding	2.01081	6.96326	1.15919e-07	7.7997
TC0X000389.hg.1	NM_052957	ACRC	RefSeq	Homo sapiens acidic repeat containing (ACRC), mRNA.	Coding	1.88938	6.24084	1.787e-07	7.49759
TC01003587.hg.1	---	havana:lincRNA chromosome:GRCh37:1:179798744:179805259:-1 gene:ENSG00000231966 gene_biotype:lincRNA transcript_biotype:lincRNA | cdna:all chromosome:VEGA50:1:179798744:179805259:-1 Gene:OTTHUMG00000035264	ENSEMBL	havana:lincRNA chromosome:GRCh37:1:179798744:179805259:-1 gene:ENSG00000231966 gene_biotype:lincRNA transcript_biotype:lincRNA	Coding	1.85844	5.76149	3.15484e-06	5.19019
TC14001956.hg.1	---	accn=NR_038356 class=lncRNA name= ref=RefGeneNoncode transcriptId=NR_038356 cpcScore=5.7157200 cnci=-0.3098843	NONCODE	accn=NR_038356 class=lncRNA name= ref=RefGeneNoncode transcriptId=NR_038356 cpcScore=5.7157200 cnci=-0.3098843	NonCoding	1.73552	5.05855	4.18504e-06	4.93834
TC12002305.hg.1	---	accn=NULL class=lincRNA name=Human lincRNA ref=Scripture Reconstruction LincRNAs By Luo transcriptId=linc_luo_2081 cpcScore=-1.2666700 cnci=-0.1860046	NONCODE	accn=NULL class=lincRNA name=Human lincRNA ref=Scripture Reconstruction LincRNAs By Luo transcriptId=linc_luo_2081 cpcScore=-1.2666700 cnci=-0.1860046	NonCoding	1.72518	6.48076	0.000189317	1.25047
TC01005966.hg.1	---	linc-NPHS2-2 chr1:-:179798743-179805259	Rinn lincRNAs	linc-NPHS2-2 chr1:-:179798743-179805259	NonCoding	1.70718	5.97189	1.86201e-05	3.55055
TC01000778.hg.1	NM_002440	MSH4	RefSeq	Homo sapiens mutS homolog 4 (E. coli) (MSH4), mRNA.	Coding	1.63829	4.75372	3.7617e-06	5.03383
TC14001006.hg.1	NR_038356	LOC100506071	RefSeq	Homo sapiens uncharacterized LOC100506071 (LOC100506071), non-coding RNA.	Coding	1.61903	4.59279	6.20217e-06	4.58157
TC10001805.hg.1	---	accn=NR_024629 class=lncRNA name= ref=RefGeneNoncode transcriptId=NR_024629 cpcScore=4.6645300 cnci=-0.1998921 | accn=NR_027708 class=lncRNA name= ref=RefGeneNoncode transcriptId=NR_027708 cpcScore=5.3544300 cnci=-0.1522013 | accn=NR_024628 class=lncRNA name= ref=RefGeneNoncode transcriptId=NR_024628 cpcScore=5.3211700 cnci=-0.2692396 | accn=NR_027709 class=lncRNA name= ref=RefGeneNoncode transcr…	NONCODE	accn=NR_024629 class=lncRNA name= ref=RefGeneNoncode transcriptId=NR_024629 cpcScore=4.6645300 cnci=-0.1998921	NonCoding	1.57111	6.29238	5.62656e-06	4.67055
TC16001221.hg.1	NM_144676	TMED6	RefSeq	Homo sapiens transmembrane emp24 protein transport domain containing 6 (TMED6), mRNA.	Coding	1.52811	5.60551	1.17994e-05	3.98407
TC10000009.hg.1	NR_024628	IDI2-AS1	RefSeq	Homo sapiens IDI2 antisense RNA 1 (non-protein coding) (IDI2-AS1), transcript variant 1, non-coding RNA.	Coding	1.52365	6.61178	8.26347e-06	4.31708
TC04000566.hg.1	NM_006583	RRH	RefSeq	Homo sapiens retinal pigment epithelium-derived rhodopsin homolog (RRH), mRNA.	Coding	1.4738	4.73045	2.69103e-07	7.19993
TC01000978.hg.1	NM_174896	C1orf162	RefSeq	Homo sapiens chromosome 1 open reading frame 162 (C1orf162), mRNA.	Coding	1.44684	5.7731	2.779e-06	5.30199
TC18000019.hg.1	---	AX721193,uc002kmd.2	UCSC Genes	---	Coding	1.42071	4.96988	1.35996e-05	3.84995
TC07002845.hg.1	---	accn=BC008645 class=mRNAlike lncRNA name=Human lncRNA ref=JounralRNA transcriptId=5303 cpcScore=-1.1498200 cnci=-0.3361735	NONCODE	accn=BC008645 class=mRNAlike lncRNA name=Human lncRNA ref=JounralRNA transcriptId=5303 cpcScore=-1.1498200 cnci=-0.3361735	NonCoding	1.41655	6.46789	6.30049e-05	2.35888
TC16001005.hg.1	---	DQ595631,uc021tgc.1	UCSC Genes	---	Coding	1.41225	8.19848	5.54169e-05	2.48634
TC16001024.hg.1	---	DQ595631,uc010veo.1	UCSC Genes	---	Coding	1.41225	8.19848	5.54169e-05	2.48634
TC12002628.hg.1	---	accn=NR_027918 class=lncRNA name= ref=RefGeneNoncode transcriptId=NR_027918 cpcScore=13.3028000 cnci=-0.1551214	NONCODE	accn=NR_027918 class=lncRNA name= ref=RefGeneNoncode transcriptId=NR_027918 cpcScore=13.3028000 cnci=-0.1551214	NonCoding	1.40256	6.28355	4.96899e-07	6.73318
TC02002665.hg.1	ENST00000411160	RN5S115	ENSEMBL	ncrna:rRNA chromosome:GRCh37:2:201713761:201713867:-1 gene:ENSG00000223092 gene_biotype:rRNA transcript_biotype:rRNA	Coding	1.38419	5.56278	7.99692e-05	2.12095
TC18000607.hg.1	---	accn=NULL class=lincRNA name=Human lincRNA ref=Scripture Reconstruction LincRNAs By Luo transcriptId=linc_luo_328 cpcScore=-1.3341400 cnci=-0.2842073 | linc-ARHGAP28-9 chr18:+:3466270-3478939 | linc-ARHGAP28-9 chr18:+:3466270-3478939 | linc-ARHGAP28-9 chr18:+:3466305-3478939 | linc-ARHGAP28-9 chr18:+:3474038-3478974	NONCODE	accn=NULL class=lincRNA name=Human lincRNA ref=Scripture Reconstruction LincRNAs By Luo transcriptId=linc_luo_328 cpcScore=-1.3341400 cnci=-0.2842073	NonCoding	1.36189	4.45224	8.2468e-06	4.31895
TC02001620.hg.1	---	ncrna:snRNA chromosome:GRCh37:2:20446087:20446148:-1 gene:ENSG00000238735 gene_biotype:snRNA transcript_biotype:snRNA	ENSEMBL	ncrna:snRNA chromosome:GRCh37:2:20446087:20446148:-1 gene:ENSG00000238735 gene_biotype:snRNA transcript_biotype:snRNA	Coding	1.35876	4.59951	0.000207095	1.15898
TC05001810.hg.1	NR_030583	VTRNA2-1	RefSeq	Homo sapiens vault RNA 2-1 (VTRNA2-1), vault RNA.	Coding	1.34822	6.91772	3.99523e-05	2.80934
TC03001001.hg.1	NR_003055	SNORD66	RefSeq	Homo sapiens small nucleolar RNA, C/D box 66 (SNORD66), small nucleolar RNA.	Coding	1.33421	6.48778	5.74325e-05	2.4509
TC02001008.hg.1	---	ncrna:snoRNA chromosome:GRCh37:2:170672789:170672888:1 gene:ENSG00000252981 gene_biotype:snoRNA transcript_biotype:snoRNA	ENSEMBL	ncrna:snoRNA chromosome:GRCh37:2:170672789:170672888:1 gene:ENSG00000252981 gene_biotype:snoRNA transcript_biotype:snoRNA	Coding	1.32473	4.57358	0.000103197	1.86501
TC01001778.hg.1	NM_153606	FAM71A	RefSeq	Homo sapiens family with sequence similarity 71, member A (FAM71A), mRNA.	Coding	1.29556	6.20148	2.51006e-06	5.39112
TC01006356.hg.1	NM_014774	KIAA0494	RefSeq	Homo sapiens KIAA0494 (KIAA0494), mRNA.	Coding	1.29165	7.51848	2.07807e-07	7.3892
TC08002448.hg.1	---	accn=AF086429 class=mRNAlike lncRNA name=Human lncRNA ref=JounralRNA transcriptId=4038 cpcScore=-1.1569400 cnci=-0.3882638	NONCODE	accn=AF086429 class=mRNAlike lncRNA name=Human lncRNA ref=JounralRNA transcriptId=4038 cpcScore=-1.1569400 cnci=-0.3882638	NonCoding	1.29019	4.74805	2.71481e-06	5.3225
TC17001327.hg.1	---	ncrna:snoRNA chromosome:GRCh37:17:28573775:28573838:-1 gene:ENSG00000252112 gene_biotype:snoRNA transcript_biotype:snoRNA	ENSEMBL	ncrna:snoRNA chromosome:GRCh37:17:28573775:28573838:-1 gene:ENSG00000252112 gene_biotype:snoRNA transcript_biotype:snoRNA	Coding	1.21711	3.70887	3.87863e-05	2.83843
TC08001774.hg.1	---	linc-ARHGEF10 chr8:+:1748168-1749522	Rinn lincRNAs	linc-ARHGEF10 chr8:+:1748168-1749522	NonCoding	1.19729	5.56833	0.00022304	1.08327
TC12000873.hg.1	NR_036636	ADAM1	RefSeq	Homo sapiens ADAM metallopeptidase domain 1, pseudogene (ADAM1), non-coding RNA.	Coding	1.19571	6.36232	1.25992e-05	3.92221
TC02001795.hg.1	NM_133259	LRPPRC	RefSeq	Homo sapiens leucine-rich pentatricopeptide repeat containing (LRPPRC), mRNA.	Coding	1.19552	9.00624	3.13402e-07	7.08625
TC02002374.hg.1	NM_002299	LCT	RefSeq	Homo sapiens lactase (LCT), mRNA.	Coding	1.17588	5.54183	3.88829e-06	5.00425
TC08001369.hg.1	NM_001010893	SLC10A5	RefSeq	Homo sapiens solute carrier family 10 (sodium/bile acid cotransporter family), member 5 (SLC10A5), mRNA.	Coding	1.1627	6.69708	7.36644e-05	2.20306
TC04000333.hg.1	NM_206919	ARL9	RefSeq	Homo sapiens ADP-ribosylation factor-like 9 (ARL9), mRNA.	Coding	1.15412	5.08754	4.809e-06	4.8131
TC05001449.hg.1	---	AK124511,uc003jyj.1	UCSC Genes	---	Coding	1.15025	5.84848	9.63597e-07	6.20262
TC12001636.hg.1	NM_006576	AVIL	RefSeq	Homo sapiens advillin (AVIL), mRNA.	Coding	1.13922	6.11135	5.61388e-07	6.63744
TC12002442.hg.1	---	linc-CNOT2-2 chr12:+:70290957-70297801	Broad TUCP	linc-CNOT2-2 chr12:+:70290957-70297801	NonCoding	1.13738	5.82789	5.45794e-06	4.69826
TC03002132.hg.1	NM_004488	GP5	RefSeq	Homo sapiens glycoprotein V (platelet) (GP5), mRNA.	Coding	1.13296	5.08687	5.88726e-05	2.42631
TC17001114.hg.1	NR_024447	LOC100128288	RefSeq	Homo sapiens uncharacterized LOC100128288 (LOC100128288), non-coding RNA.	Coding	1.13084	5.20764	8.81404e-05	2.02348
TC18000511.hg.1	NM_145020	CCDC11	RefSeq	Homo sapiens coiled-coil domain containing 11 (CCDC11), mRNA.	Coding	1.13045	5.46812	1.98068e-05	3.49127
TC12002570.hg.1	---	accn=NR_036636 class=lncRNA name= ref=RefGeneNoncode transcriptId=NR_036636 cpcScore=5.7459900 cnci=-0.2888144	NONCODE	accn=NR_036636 class=lncRNA name= ref=RefGeneNoncode transcriptId=NR_036636 cpcScore=5.7459900 cnci=-0.2888144	NonCoding	1.12791	6.38426	1.41327e-05	3.8135
TC0X002046.hg.1	---	accn=NULL class=lincRNA name=Human lincRNA ref=Scripture Reconstruction LincRNAs By Luo transcriptId=linc_luo_631 cpcScore=-1.4075800 cnci=-0.2811336	NONCODE	accn=NULL class=lincRNA name=Human lincRNA ref=Scripture Reconstruction LincRNAs By Luo transcriptId=linc_luo_631 cpcScore=-1.4075800 cnci=-0.2811336	NonCoding	1.10995	3.96711	0.000197846	1.20558
TC07003284.hg.1	---	linc-MNX1-1 chr7:-:157230889-157232826 | linc-MNX1-1 chr7:-:157230889-157232826	Rinn lincRNAs	linc-MNX1-1 chr7:-:157230889-157232826	NonCoding	1.10341	6.88202	0.000193392	1.22878
TC12000978.hg.1	NM_201435	CCDC62	RefSeq	Homo sapiens coiled-coil domain containing 62 (CCDC62), transcript variant 2, mRNA.	Coding	1.08823	5.51089	3.63804e-06	5.06365
TC03000112.hg.1	---	ncrna:snRNA chromosome:GRCh37:3:20038295:20038417:1 gene:ENSG00000201545 gene_biotype:snRNA transcript_biotype:snRNA	ENSEMBL	ncrna:snRNA chromosome:GRCh37:3:20038295:20038417:1 gene:ENSG00000201545 gene_biotype:snRNA transcript_biotype:snRNA	Coding	1.07165	5.53916	0.000117123	1.73742
TC01000008.hg.1	---	cdna:known chromosome:GRCh37:1:334140:342806:1 gene:ENSG00000224813 gene_biotype:pseudogene transcript_biotype:processed_transcript	ENSEMBL	cdna:known chromosome:GRCh37:1:334140:342806:1 gene:ENSG00000224813 gene_biotype:pseudogene transcript_biotype:processed_transcript	Coding	1.06614	6.24264	2.54918e-05	3.24783
TC11000856.hg.1	NM_015885	PCF11	RefSeq	Homo sapiens PCF11, cleavage and polyadenylation factor subunit, homolog (S. cerevisiae) (PCF11), mRNA.	Coding	1.06578	7.28657	9.90728e-06	4.14809
TC01001701.hg.1	ENST00000444037	LOC100506855	ENSEMBL	havana:lincRNA chromosome:GRCh37:1:204595903:204598840:1 gene:ENSG00000240219 gene_biotype:lincRNA transcript_biotype:lincRNA	Coding	1.06018	4.80346	0.000118157	1.72855
TC16001807.hg.1	---	accn=NULL class=lincRNA name=Human lincRNA ref=Scripture Reconstruction LincRNAs By Luo transcriptId=linc_luo_1810 cpcScore=-1.3038900 cnci=-0.3219461	NONCODE	accn=NULL class=lincRNA name=Human lincRNA ref=Scripture Reconstruction LincRNAs By Luo transcriptId=linc_luo_1810 cpcScore=-1.3038900 cnci=-0.3219461	NonCoding	1.0498	7.64819	6.12236e-06	4.59343
TC09000309.hg.1	NM_199135	FOXD4L3	RefSeq	Homo sapiens forkhead box D4-like 3 (FOXD4L3), mRNA.	Coding	1.03591	6.73004	2.05123e-05	3.45763
TC02002860.hg.1	NR_002921	SNORA75	RefSeq	Homo sapiens small nucleolar RNA, H/ACA box 75 (SNORA75), small nucleolar RNA.	Coding	1.02984	6.86949	0.000178782	1.30876
TC01003324.hg.1	NM_006912	RIT1	RefSeq	Homo sapiens Ras-like without CAAX 1 (RIT1), transcript variant 2, mRNA.	Coding	1.0228	6.89849	2.718e-07	7.19254
TC04002523.hg.1	---	accn=BC034402 class=mRNAlike lncRNA name=Human lncRNA ref=JounralRNA transcriptId=2402 cpcScore=9.7729900 cnci=-0.1347462	NONCODE	accn=BC034402 class=mRNAlike lncRNA name=Human lncRNA ref=JounralRNA transcriptId=2402 cpcScore=9.7729900 cnci=-0.1347462	NonCoding	1.01324	6.89384	4.50107e-06	4.87284
TC20000561.hg.1	NR_003684	SNORD119	RefSeq	Homo sapiens small nucleolar RNA, C/D box 119 (SNORD119), small nucleolar RNA.	Coding	0.997107	6.98902	1.55688e-05	3.72153
TC04000567.hg.1	NM_198506	LRIT3	RefSeq	Homo sapiens leucine-rich repeat, immunoglobulin-like and transmembrane domains 3 (LRIT3), mRNA.	Coding	0.993933	5.41067	9.16625e-05	1.98416
TC15002769.hg.1	NM_001042572	CHD2	RefSeq	Homo sapiens chromodomain helicase DNA binding protein 2 (CHD2), transcript variant 2, mRNA.	Coding	0.991977	8.53579	5.28897e-06	4.72686
TC11001910.hg.1	NM_001164716	PYGM	RefSeq	Homo sapiens phosphorylase, glycogen, muscle (PYGM), transcript variant 2, mRNA.	Coding	0.98454	6.48083	6.15677e-06	4.5883
TC08000873.hg.1	ENST00000523795	LOC100653358	ENSEMBL	cdna:known chromosome:GRCh37:8:142091:150563:-1 gene:ENSG00000250210 gene_biotype:protein_coding transcript_biotype:protein_coding	Coding	0.982887	5.61875	7.14333e-05	2.23377
TC11002642.hg.1	---	accn=NR_024625 class=lncRNA name= ref=RefGeneNoncode transcriptId=NR_024625 cpcScore=8.1675400 cnci=-0.3713258	NONCODE	accn=NR_024625 class=lncRNA name= ref=RefGeneNoncode transcriptId=NR_024625 cpcScore=8.1675400 cnci=-0.3713258	NonCoding	0.982043	9.58754	2.31367e-06	5.46208
TC12003252.hg.1	BC143553	C12orf28	GenBank	Homo sapiens chromosome 12 open reading frame 28, mRNA (cDNA clone MGC:177081 IMAGE:9052064), complete cds.	Coding	0.981703	5.45278	6.49626e-07	6.52169
TC18000505.hg.1	NR_002571	SNORD58A	RefSeq	Homo sapiens small nucleolar RNA, C/D box 58A (SNORD58A), small nuclear RNA.	Coding	0.970883	10.547	2.40258e-05	3.30516
TC05000330.hg.1	---	DQ570835,uc021yai.1	UCSC Genes	---	Coding	0.965833	5.54208	0.000167018	1.37798
TC05000307.hg.1	---	cdna:known chromosome:GRCh37:5:68902926:68919876:1 gene:ENSG00000248477 gene_biotype:pseudogene transcript_biotype:processed_transcript	ENSEMBL	cdna:known chromosome:GRCh37:5:68902926:68919876:1 gene:ENSG00000248477 gene_biotype:pseudogene transcript_biotype:processed_transcript	Coding	0.94402	5.24495	6.68137e-06	4.51331
TC09000861.hg.1	---	havana:lincRNA chromosome:GRCh37:9:101002:102941:-1 gene:ENSG00000227917 gene_biotype:lincRNA transcript_biotype:lincRNA | havana:lincRNA chromosome:GRCh37:9:100804:102850:-1 gene:ENSG00000227917 gene_biotype:lincRNA transcript_biotype:lincRNA | cdna:all chromosome:VEGA50:9:101002:102941:-1 Gene:OTTHUMG00000021018 | cdna:all chromosome:VEGA50:9:100804:102850:-1 Gene:OTTHUMG00000021018	ENSEMBL	havana:lincRNA chromosome:GRCh37:9:101002:102941:-1 gene:ENSG00000227917 gene_biotype:lincRNA transcript_biotype:lincRNA	Coding	0.935433	4.52017	0.000227901	1.06125
TC16000718.hg.1	---	BC071667,uc002fqw.3	UCSC Genes	---	Coding	0.93228	6.26803	0.000131234	1.62248
TC17000740.hg.1	NM_001099432	BCAS3	RefSeq	Homo sapiens breast carcinoma amplified sequence 3 (BCAS3), transcript variant 1, mRNA.	Coding	0.928263	6.9036	2.10396e-07	7.38024
TC04001299.hg.1	NM_003948	CDKL2	RefSeq	Homo sapiens cyclin-dependent kinase-like 2 (CDC2-related kinase) (CDKL2), mRNA.	Coding	0.92715	5.36372	3.66318e-06	5.05751
TC16001838.hg.1	---	accn=NR_002555 class=lncRNA name= ref=RefGeneNoncode transcriptId=NR_002555 cpcScore=8.8981300 cnci=-0.1973661	NONCODE	accn=NR_002555 class=lncRNA name= ref=RefGeneNoncode transcriptId=NR_002555 cpcScore=8.8981300 cnci=-0.1973661	NonCoding	0.91866	9.52525	8.02837e-07	6.35148
TC16000232.hg.1	---	DQ576952,uc002dir.1	UCSC Genes	---	Coding	0.912457	9.25587	1.02771e-05	4.1138
TC16000233.hg.1	---	DQ576952,uc010vbh.1	UCSC Genes	---	Coding	0.912457	9.25587	1.02771e-05	4.1138
TC16000318.hg.1	---	DQ576952,uc002dsk.1	UCSC Genes	---	Coding	0.912457	9.25587	1.02771e-05	4.1138
TC16000950.hg.1	---	DQ576951,uc021tey.1	UCSC Genes	---	Coding	0.912457	9.25587	1.02771e-05	4.1138
TC16000951.hg.1	---	DQ576951,uc010vbx.1	UCSC Genes	---	Coding	0.912457	9.25587	1.02771e-05	4.1138
TC16000952.hg.1	---	DQ576951,uc002dky.1	UCSC Genes	---	Coding	0.912457	9.25587	1.02771e-05	4.1138
TC16000953.hg.1	---	DQ576951,uc002dla.1	UCSC Genes	---	Coding	0.912457	9.25587	1.02771e-05	4.1138
TC16000954.hg.1	---	DQ576951,uc021tez.1	UCSC Genes	---	Coding	0.912457	9.25587	1.02771e-05	4.1138
TC16000955.hg.1	---	DQ576951,uc021tfa.1	UCSC Genes	---	Coding	0.912457	9.25587	1.02771e-05	4.1138
TC16000956.hg.1	---	DQ576951,uc002dlf.1	UCSC Genes	---	Coding	0.912457	9.25587	1.02771e-05	4.1138
TC16000957.hg.1	---	DQ576951,uc021tfb.1	UCSC Genes	---	Coding	0.912457	9.25587	1.02771e-05	4.1138
TC01005791.hg.1	---	accn=NULL class=mRNAlike lncRNA name=vega lncRNA ref=GENCODE transcriptId=OTTHUMT00000099634 cpcScore=-1.0039900 cnci=-0.2566309	NONCODE	accn=NULL class=mRNAlike lncRNA name=vega lncRNA ref=GENCODE transcriptId=OTTHUMT00000099634 cpcScore=-1.0039900 cnci=-0.2566309	NonCoding	0.91161	6.29797	2.17714e-05	3.40028
TC04000258.hg.1	NM_001029955	DCAF4L1	RefSeq	Homo sapiens DDB1 and CUL4 associated factor 4-like 1 (DCAF4L1), mRNA.	Coding	0.90256	5.28741	4.97315e-05	2.59352
TC11000360.hg.1	NM_001142930	API5	RefSeq	Homo sapiens apoptosis inhibitor 5 (API5), transcript variant 1, mRNA.	Coding	0.893117	9.46157	3.01561e-06	5.23006
TC11003292.hg.1	---	accn=AL833615 class=mRNAlike lncRNA name=Human lncRNA ref=JounralRNA transcriptId=3563 cpcScore=-0.8043170 cnci=-0.3959733	NONCODE	accn=AL833615 class=mRNAlike lncRNA name=Human lncRNA ref=JounralRNA transcriptId=3563 cpcScore=-0.8043170 cnci=-0.3959733	NonCoding	0.889027	5.63394	4.88984e-05	2.61022
TC05003444.hg.1	ENST00000509192	LOC100653358	ENSEMBL	cdna:novel chromosome:GRCh37:5:180756242:180769214:1 gene:ENSG00000250765 gene_biotype:protein_coding transcript_biotype:protein_coding	Coding	0.88713	5.974	7.6204e-06	4.39211
TC01005192.hg.1	---	linc-OR4F29-1 chr1:-:637315-655530 | linc-OR4F29-1 chr1:-:639064-655574 | linc-OR4F29-1 chr1:-:646721-655580 | linc-OR4F29-1 chr1:-:655437-659930	Broad TUCP	linc-OR4F29-1 chr1:-:637315-655530	NonCoding	0.886007	5.8551	0.000148161	1.4996
TC07000895.hg.1	NM_018980	TAS2R5	RefSeq	Homo sapiens taste receptor, type 2, member 5 (TAS2R5), mRNA.	Coding	0.885237	5.6583	0.000119802	1.71459
TC0X001726.hg.1	---	accn=NULL class=mRNAlike lncRNA name=vega lncRNA ref=GENCODE transcriptId=OTTHUMT00000056896 cpcScore=2.6793000 cnci=-0.3336678	NONCODE	accn=NULL class=mRNAlike lncRNA name=vega lncRNA ref=GENCODE transcriptId=OTTHUMT00000056896 cpcScore=2.6793000 cnci=-0.3336678	NonCoding	0.883133	5.92573	1.77824e-05	3.59464
TC03002368.hg.1	---	accn=AK023371 class=mRNAlike lncRNA name=Human lncRNA ref=JounralRNA transcriptId=1816 cpcScore=-1.0678500 cnci=-0.3191025	NONCODE	accn=AK023371 class=mRNAlike lncRNA name=Human lncRNA ref=JounralRNA transcriptId=1816 cpcScore=-1.0678500 cnci=-0.3191025	NonCoding	0.879447	5.27323	0.000150689	1.48244
TC02000726.hg.1	NM_012184	FOXD4L1	RefSeq	Homo sapiens forkhead box D4-like 1 (FOXD4L1), mRNA.	Coding	0.876023	6.09575	7.63369e-05	2.16745
TC16000315.hg.1	---	cdna:novel chromosome:GRCh37:16:29049923:29064047:1 gene:ENSG00000196796 gene_biotype:protein_coding transcript_biotype:protein_coding	ENSEMBL	cdna:novel chromosome:GRCh37:16:29049923:29064047:1 gene:ENSG00000196796 gene_biotype:protein_coding transcript_biotype:protein_coding	Coding	0.874937	8.54335	1.24241e-05	3.93543
TC12000079.hg.1	ENST00000541888	LOC100509976	ENSEMBL	havana:lincRNA chromosome:GRCh37:12:6503071:6504235:1 gene:ENSG00000256433 gene_biotype:lincRNA transcript_biotype:lincRNA	Coding	0.873483	5.95152	4.56947e-05	2.67712
TC05001455.hg.1	NM_004536	NAIP	RefSeq	Homo sapiens NLR family, apoptosis inhibitory protein (NAIP), transcript variant 1, mRNA.	Coding	0.87236	5.38178	1.79829e-06	5.67941
TC15002378.hg.1	---	accn=DQ088985 class=mRNAlike lncRNA name=NULL ref=H-invitational v7.5 transcriptId=HIT000341103 cpcScore=1.4354200 cnci=-0.3389432 | accn=DQ088986 class=mRNAlike lncRNA name=NULL ref=H-invitational v7.5 transcriptId=HIT000341104 cpcScore=1.4580400 cnci=-0.4924948	NONCODE	accn=DQ088985 class=mRNAlike lncRNA name=NULL ref=H-invitational v7.5 transcriptId=HIT000341103 cpcScore=1.4354200 cnci=-0.3389432	NonCoding	0.87187	8.40216	7.62269e-05	2.16889
TC21000701.hg.1	---	linc-CHAF1B chr21:+:37756424-37757219	Rinn lincRNAs	linc-CHAF1B chr21:+:37756424-37757219	NonCoding	0.871447	4.07839	2.75611e-05	3.17211
TC16002065.hg.1	ENST00000524087	LOC728888	ENSEMBL	cdna:putative chromosome:GRCh37:16:29392675:29415350:-1 gene:ENSG00000254206 gene_biotype:protein_coding transcript_biotype:protein_coding	Coding	0.863587	9.10849	7.52908e-06	4.40325
TC03002832.hg.1	---	accn=D86965 class=mRNAlike lncRNA name=Human lncRNA ref=JounralRNA transcriptId=1697 cpcScore=6.3038200 cnci=-0.3014843	NONCODE	accn=D86965 class=mRNAlike lncRNA name=Human lncRNA ref=JounralRNA transcriptId=1697 cpcScore=6.3038200 cnci=-0.3014843	NonCoding	0.86264	6.74146	2.50842e-05	3.26344
TC20001573.hg.1	---	linc-KIAA1755-3 chr20:-:37034659-37045444	Rinn lincRNAs	linc-KIAA1755-3 chr20:-:37034659-37045444	NonCoding	0.858923	5.71215	5.11412e-05	2.56587
TC02001764.hg.1	NM_001009565	CDKL4	RefSeq	Homo sapiens cyclin-dependent kinase-like 4 (CDKL4), mRNA.	Coding	0.858817	3.79212	4.18291e-06	4.93879
TC09000863.hg.1	NM_207305	FOXD4	RefSeq	Homo sapiens forkhead box D4 (FOXD4), mRNA.	Coding	0.858487	5.75559	4.0485e-05	2.79632
TC09002166.hg.1	---	linc-ACTL7A-11 chr9:+:110100226-110101430	Rinn lincRNAs	linc-ACTL7A-11 chr9:+:110100226-110101430	NonCoding	0.854167	7.2222	0.000164111	1.39582
TC09000998.hg.1	---	AX747756,uc003zqz.1	UCSC Genes	---	Coding	0.846883	6.00429	0.000151075	1.47985
TC09000496.hg.1	---	ncrna:snRNA chromosome:GRCh37:9:100794512:100794617:1 gene:ENSG00000212521 gene_biotype:snRNA transcript_biotype:snRNA	ENSEMBL	ncrna:snRNA chromosome:GRCh37:9:100794512:100794617:1 gene:ENSG00000212521 gene_biotype:snRNA transcript_biotype:snRNA	Coding	0.84435	4.18489	7.60871e-05	2.17073
TC16002063.hg.1	ENST00000452313	NPIPL1	ENSEMBL	cdna:novel chromosome:GRCh37:16:28467693:28481868:-1 gene:ENSG00000233232 gene_biotype:protein_coding transcript_biotype:protein_coding	Coding	0.84202	7.38644	9.33657e-06	4.2035
TC16001004.hg.1	BC061522	NPIPL3	ENSEMBL	cdna:known chromosome:GRCh37:16:29495010:29499154:-1 gene:ENSG00000169203 gene_biotype:protein_coding transcript_biotype:protein_coding	Coding	0.84101	9.72792	2.33085e-06	5.45565
TC09000248.hg.1	NM_001099279	FOXD4L2	RefSeq	Homo sapiens forkhead box D4-like 2 (FOXD4L2), mRNA.	Coding	0.83962	6.85751	2.61063e-05	3.22474
TC16001626.hg.1	---	accn=BC038350 class=mRNAlike lncRNA name=Human lncRNA ref=JounralRNA transcriptId=1709 cpcScore=-1.1991200 cnci=-0.3598839	NONCODE	accn=BC038350 class=mRNAlike lncRNA name=Human lncRNA ref=JounralRNA transcriptId=1709 cpcScore=-1.1991200 cnci=-0.3598839	NonCoding	0.839297	4.5798	6.80495e-05	2.28217
TC12000268.hg.1	NM_001029874	REP15	RefSeq	Homo sapiens RAB15 effector protein (REP15), mRNA.	Coding	0.835897	4.80414	0.000123096	1.6872
TC05002730.hg.1	---	accn=AY358811 class=mRNAlike lncRNA name=Human lncRNA ref=JounralRNA transcriptId=3203 cpcScore=3.2037100 cnci=-0.0715406	NONCODE	accn=AY358811 class=mRNAlike lncRNA name=Human lncRNA ref=JounralRNA transcriptId=3203 cpcScore=3.2037100 cnci=-0.0715406	NonCoding	0.8291	7.83562	5.08518e-07	6.71512
TC02001479.hg.1	---	AK055601,uc002wbj.3	UCSC Genes	---	Coding	0.820303	7.97737	1.08918e-06	6.10162
TC05000701.hg.1	NM_001964	EGR1	RefSeq	Homo sapiens early growth response 1 (EGR1), mRNA.	Coding	0.81755	8.30247	0.000186515	1.26566
TC16000304.hg.1	ENST00000355290	LOC100507607	ENSEMBL	cdna:known chromosome:GRCh37:16:28655485:28669951:1 gene:ENSG00000255524 gene_biotype:protein_coding transcript_biotype:protein_coding	Coding	0.817083	7.07674	4.70669e-06	4.83253
TC16001023.hg.1	NR_002555	LOC613037	RefSeq	Homo sapiens nuclear pore complex interacting protein pseudogene (LOC613037), non-coding RNA.	Coding	0.815443	11.0312	2.1412e-06	5.52924
TC12000274.hg.1	NM_018318	CCDC91	RefSeq	Homo sapiens coiled-coil domain containing 91 (CCDC91), mRNA.	Coding	0.81152	6.2627	3.30393e-05	2.99549
TC16000876.hg.1	---	cdna:putative chromosome:GRCh37:16:12021230:12035902:-1 gene:ENSG00000234719 gene_biotype:protein_coding transcript_biotype:protein_coding | cdna:known chromosome:GRCh37:16:12027480:12070500:-1 gene:ENSG00000234719 gene_biotype:protein_coding transcript_biotype:processed_transcript	ENSEMBL	cdna:putative chromosome:GRCh37:16:12021230:12035902:-1 gene:ENSG00000234719 gene_biotype:protein_coding transcript_biotype:protein_coding	Coding	0.809527	8.83906	9.62269e-06	4.17533
TC02004703.hg.1	---	accn=NR_038133 class=lncRNA name= ref=RefGeneNoncode transcriptId=NR_038133 cpcScore=2.9716400 cnci=-0.2854720	NONCODE	accn=NR_038133 class=lncRNA name= ref=RefGeneNoncode transcriptId=NR_038133 cpcScore=2.9716400 cnci=-0.2854720	NonCoding	0.808033	6.40186	2.63525e-05	3.21564
TC06003742.hg.1	---	accn=NULL class=lncRNA name= ref=UCSCGeneNoncode transcriptId=uc003pju.1 cpcScore=2.1575800 cnci=-0.3051229	NONCODE	accn=NULL class=lncRNA name= ref=UCSCGeneNoncode transcriptId=uc003pju.1 cpcScore=2.1575800 cnci=-0.3051229	NonCoding	0.807693	7.01997	2.05285e-05	3.45687
TC06001149.hg.1	NM_173516	PNLDC1	RefSeq	Homo sapiens poly(A)-specific ribonuclease (PARN)-like domain containing 1 (PNLDC1), mRNA.	Coding	0.7997	5.15793	1.45394e-06	5.86009
TC05002705.hg.1	---	accn=NULL class=lincRNA name=Human lincRNA ref=Scripture Reconstruction LincRNAs By Luo transcriptId=linc_luo_1913 cpcScore=-1.5710100 cnci=-0.2550366 | linc-MRPL22 chr5:+:154258473-154263999	NONCODE	accn=NULL class=lincRNA name=Human lincRNA ref=Scripture Reconstruction LincRNAs By Luo transcriptId=linc_luo_1913 cpcScore=-1.5710100 cnci=-0.2550366	NonCoding	0.79856	5.18242	4.7186e-06	4.83025
TC16002100.hg.1	ENST00000357370	LOC728888	ENSEMBL	cdna:known chromosome:GRCh37:16:21846039:21868978:-1 gene:ENSG00000185864 gene_biotype:protein_coding transcript_biotype:protein_coding	Coding	0.795853	10.7131	6.08061e-06	4.59969
TC05002420.hg.1	---	linc-SERF1A-3 chr5:+:68902925-68919876 | linc-SERF1A-3 chr5:+:68914115-68915108 | linc-SERF1A-3 chr5:+:68914136-68919876 | linc-SERF1A-3 chr5:+:68914136-68919906 | linc-SERF1A-3 chr5:+:68914139-68915892	Broad TUCP	linc-SERF1A-3 chr5:+:68902925-68919876	NonCoding	0.790693	5.68609	3.19785e-06	5.17821
TC16000115.hg.1	---	uc021tbu.1	UCSC Genes	---	Coding	0.78887	7.84415	8.85813e-05	2.01847
TC01006237.hg.1	---	linc-PLD5-4 chr1:-:243192813-243211127 | linc-PLD5-4 chr1:-:243194573-243211171 | linc-PLD5-4 chr1:-:243202215-243211826 | linc-PLD5-4 chr1:-:243211038-243215554	Broad TUCP	linc-PLD5-4 chr1:-:243192813-243211127	NonCoding	0.78815	5.69395	2.45216e-05	3.2854
TC18000325.hg.1	---	cdna:novel chromosome:GRCh37:18:11619508:11639698:-1 gene:ENSG00000257513 gene_biotype:protein_coding transcript_biotype:protein_coding	ENSEMBL	cdna:novel chromosome:GRCh37:18:11619508:11639698:-1 gene:ENSG00000257513 gene_biotype:protein_coding transcript_biotype:protein_coding	Coding	0.78788	7.59219	4.37257e-05	2.72054
TC02002428.hg.1	NM_001164508	NEB	RefSeq	Homo sapiens nebulin (NEB), transcript variant 2, mRNA.	Coding	0.78399	5.35942	9.061e-09	9.30171
TC07001123.hg.1	NM_001099697	RSPH10B2	RefSeq	Homo sapiens radial spoke head 10 homolog B2 (Chlamydomonas) (RSPH10B2), mRNA.	Coding	0.783977	5.29387	1.09202e-06	6.09946
TC01000920.hg.1	---	CU675524,uc010our.1	UCSC Genes	---	Coding	0.780017	3.96929	7.8011e-05	2.14576
TC05001550.hg.1	---	havana:lincRNA chromosome:GRCh37:5:82215195:82216938:-1 gene:ENSG00000248112 gene_biotype:lincRNA transcript_biotype:lincRNA | cdna:all chromosome:VEGA50:5:82215195:82216938:-1 Gene:OTTHUMG00000162767	ENSEMBL	havana:lincRNA chromosome:GRCh37:5:82215195:82216938:-1 gene:ENSG00000248112 gene_biotype:lincRNA transcript_biotype:lincRNA	Coding	0.775797	6.53349	9.92338e-05	1.90441
TC04002136.hg.1	---	linc-SEC24B-3 chr4:+:109590008-109592299	Rinn lincRNAs	linc-SEC24B-3 chr4:+:109590008-109592299	NonCoding	0.771123	5.02927	0.000147111	1.50681
TC05003120.hg.1	---	linc-RPS23-1 chr5:-:82215194-82216938	Rinn lincRNAs	linc-RPS23-1 chr5:-:82215194-82216938	NonCoding	0.76663	6.38742	0.000122685	1.69058
TC16002098.hg.1	NM_130464	NPIPL3	RefSeq	Homo sapiens nuclear pore complex interacting protein-like 3 (NPIPL3), mRNA.	Coding	0.76361	11.1627	2.86325e-06	5.27574
TC09001169.hg.1	NM_001085476	FOXD4L6	RefSeq	Homo sapiens forkhead box D4-like 6 (FOXD4L6), mRNA.	Coding	0.761263	6.67773	0.000106643	1.83193
TC16000613.hg.1	ENST00000429990	NPIPL2	ENSEMBL	cdna:known chromosome:GRCh37:16:74411776:74425978:1 gene:ENSG00000196436 gene_biotype:protein_coding transcript_biotype:protein_coding	Coding	0.75727	8.34036	1.01922e-05	4.12157
TC17000252.hg.1	NR_023380	CCDC144C	RefSeq	Homo sapiens coiled-coil domain containing 144C (CCDC144C), non-coding RNA.	Coding	0.753633	4.13223	6.48623e-05	2.32996
TC16002095.hg.1	NM_001135865	LOC100132247	RefSeq	Homo sapiens nuclear pore complex interacting protein related gene (LOC100132247), mRNA.	Coding	0.752177	10.8041	4.54696e-06	4.8637
TC01001558.hg.1	NM_014810	CEP350	RefSeq	Homo sapiens centrosomal protein 350kDa (CEP350), mRNA.	Coding	0.750417	7.43268	3.21514e-05	3.02209
TC01004691.hg.1	---	accn=NULL class=lncRNA name= ref=UCSCGeneNoncode transcriptId=uc001elr.3 cpcScore=-1.1645900 cnci=-0.3448115	NONCODE	accn=NULL class=lncRNA name= ref=UCSCGeneNoncode transcriptId=uc001elr.3 cpcScore=-1.1645900 cnci=-0.3448115	NonCoding	0.744777	8.53267	1.42634e-05	3.80477
TC20001365.hg.1	---	linc-HNF1B-4 chr20:+:62921737-62934707 | linc-HNF1B-4 chr20:+:62926293-62944485	Broad TUCP	linc-HNF1B-4 chr20:+:62921737-62934707	NonCoding	0.74087	6.10871	8.88383e-06	4.24981
TC02002591.hg.1	NM_001463	FRZB	RefSeq	Homo sapiens frizzled-related protein (FRZB), mRNA.	Coding	0.74007	6.53017	6.93961e-05	2.26263
TC16000985.hg.1	ENST00000532254	LOC728741	ENSEMBL	cdna:novel chromosome:GRCh37:16:28353876:28374829:-1 gene:ENSG00000198156 gene_biotype:protein_coding transcript_biotype:protein_coding	Coding	0.738887	7.53696	9.2195e-06	4.21527
TC05002808.hg.1	---	linc-BRD9-1 chr5:-:1040857-1048427 | linc-BRD9-1 chr5:-:1041183-1045593 | linc-BRD9-1 chr5:-:1041886-1042973 | linc-BRD9-1 chr5:-:1042002-1043709 | linc-BRD9-1 chr5:-:1042330-1044452 | linc-BRD9-1 chr5:-:1043048-1048203 | linc-BRD9-1 chr5:-:1043115-1045405 | linc-BRD9-1 chr5:-:1043526-1044713 | linc-BRD9-1 chr5:-:1043538-1044648 | linc-BRD9-1 chr5:-:1044213-1046915 | linc-BRD9-1 chr5:-:1044236-10…	Rinn lincRNAs	linc-BRD9-1 chr5:-:1040857-1048427	NonCoding	0.73749	5.10613	4.09728e-05	2.78454
TC11001336.hg.1	ENST00000317283	OR51I1	ENSEMBL	cdna:known chromosome:GRCh37:11:5451898:5462699:-1 gene:ENSG00000167359 gene_biotype:protein_coding transcript_biotype:protein_coding	Coding	0.736767	7.22257	6.36482e-05	2.34877
TC01002052.hg.1	---	cdna:putative chromosome:GRCh37:1:129081:133566:-1 gene:ENSG00000238009 gene_biotype:antisense transcript_biotype:antisense | cdna:known chromosome:GRCh37:1:89295:120932:-1 gene:ENSG00000238009 gene_biotype:antisense transcript_biotype:antisense | cdna:known chromosome:GRCh37:1:110953:129173:-1 gene:ENSG00000238009 gene_biotype:antisense transcript_biotype:antisense | cdna:known chromosome:GRCh37…	ENSEMBL	cdna:putative chromosome:GRCh37:1:129081:133566:-1 gene:ENSG00000238009 gene_biotype:antisense transcript_biotype:antisense	Coding	0.734973	5.42273	1.55957e-05	3.71988
TC16000306.hg.1	BC157836	LOC728741	ENSEMBL	cdna:putative chromosome:GRCh37:16:28763108:28784128:1 gene:ENSG00000196993 gene_biotype:protein_coding transcript_biotype:protein_coding	Coding	0.733987	8.09782	2.90056e-06	5.26435
TC09002706.hg.1	---	accn=CR541918 class=mRNAlike lncRNA name=Human lncRNA ref=JounralRNA transcriptId=4214 cpcScore=5.9934600 cnci=-0.1451534	NONCODE	accn=CR541918 class=mRNAlike lncRNA name=Human lncRNA ref=JounralRNA transcriptId=4214 cpcScore=5.9934600 cnci=-0.1451534	NonCoding	0.726977	5.65711	8.9031e-05	2.01339
TC20000218.hg.1	ENST00000524882	EFCAB8	ENSEMBL	cdna:known chromosome:GRCh37:20:31504866:31508025:1 gene:ENSG00000215529 gene_biotype:protein_coding transcript_biotype:processed_transcript	Coding	0.723887	5.26319	1.17135e-05	3.99095
TC02001891.hg.1	NM_014709	USP34	RefSeq	Homo sapiens ubiquitin specific peptidase 34 (USP34), mRNA.	Coding	0.722067	7.94671	4.31276e-05	2.73411
TC10001406.hg.1	NM_145170	TTC18	RefSeq	Homo sapiens tetratricopeptide repeat domain 18 (TTC18), mRNA.	Coding	0.721807	5.24341	1.36934e-05	3.84344
TC20001739.hg.1	BC122537	LINC00266-1	GenBank	Homo sapiens chromosome 20 open reading frame 69, mRNA (cDNA clone MGC:141808 IMAGE:40035996), complete cds.	Coding	0.720953	5.8531	2.52978e-05	3.25523
TC16001173.hg.1	NM_001136505	CCDC79	RefSeq	Homo sapiens coiled-coil domain containing 79 (CCDC79), mRNA.	Coding	0.71492	4.08088	1.19449e-06	6.02495
TC01002059.hg.1	---	havana:lincRNA chromosome:GRCh37:1:521369:523833:-1 gene:ENSG00000231709 gene_biotype:lincRNA transcript_biotype:lincRNA | cdna:all chromosome:VEGA50:1:521369:523833:-1 Gene:OTTHUMG00000002261	ENSEMBL	havana:lincRNA chromosome:GRCh37:1:521369:523833:-1 gene:ENSG00000231709 gene_biotype:lincRNA transcript_biotype:lincRNA	Coding	0.71481	6.12539	0.000153759	1.46198
TC08000299.hg.1	NM_145004	ADAM32	RefSeq	Homo sapiens ADAM metallopeptidase domain 32 (ADAM32), mRNA.	Coding	0.702003	5.25566	5.01052e-06	4.77593
TC04001947.hg.1	---	linc-STIM2-4 chr4:+:26765708-26766256	Rinn lincRNAs	linc-STIM2-4 chr4:+:26765708-26766256	NonCoding	0.699837	5.32698	6.98416e-07	6.46378
TC02002033.hg.1	NM_003849	SUCLG1	RefSeq	Homo sapiens succinate-CoA ligase, alpha subunit (SUCLG1), nuclear gene encoding mitochondrial protein, mRNA.	Coding	0.697093	7.07927	3.37534e-06	5.13033
TC16000344.hg.1	---	AK303607,BC073943,uc002dxm.3,uc021tgh.1	UCSC Genes	---	Coding	0.693687	8.95718	2.06222e-06	5.56171
TC01002060.hg.1	---	cdna:putative chromosome:GRCh37:1:646722:655580:-1 gene:ENSG00000230021 gene_biotype:processed_transcript transcript_biotype:processed_transcript | cdna:all chromosome:VEGA50:1:646722:655580:-1 Gene:OTTHUMG00000002331 | cdna:all chromosome:VEGA50:1:536816:655580:-1 Gene:OTTHUMG00000002331 | cdna:all chromosome:VEGA50:1:637316:655530:-1 Gene:OTTHUMG00000002331 | cdna:all chromosome:VEGA50:1:639065…	ENSEMBL	cdna:putative chromosome:GRCh37:1:646722:655580:-1 gene:ENSG00000230021 gene_biotype:processed_transcript transcript_biotype:processed_transcript	Coding	0.693	5.76149	9.39311e-05	1.95961
TC03003392.hg.1	NM_021964	ZNF148	RefSeq	Homo sapiens zinc finger protein 148 (ZNF148), mRNA.	Coding	0.692813	7.63841	1.56887e-06	5.7957
TC16001491.hg.1	---	accn=AK055943 class=mRNAlike lncRNA name=Human lncRNA ref=JounralRNA transcriptId=1609 cpcScore=-0.8717040 cnci=-0.1954295	NONCODE	accn=AK055943 class=mRNAlike lncRNA name=Human lncRNA ref=JounralRNA transcriptId=1609 cpcScore=-0.8717040 cnci=-0.1954295	NonCoding	0.691107	4.97318	1.9488e-05	3.50685
TC02003739.hg.1	---	accn=NULL class=lincRNA name=Human lincRNA ref=Scripture Reconstruction LincRNAs By Luo transcriptId=linc_luo_1108 cpcScore=-1.2768600 cnci=-0.4000273	NONCODE	accn=NULL class=lincRNA name=Human lincRNA ref=Scripture Reconstruction LincRNAs By Luo transcriptId=linc_luo_1108 cpcScore=-1.2768600 cnci=-0.4000273	NonCoding	0.68799	5.28261	4.69905e-05	2.64953
TC01005799.hg.1	---	accn=NULL class=lincRNA name=Human lincRNA ref=Scripture Reconstruction LincRNAs By Luo transcriptId=linc_luo_2017 cpcScore=-1.4475000 cnci=-0.1658926	NONCODE	accn=NULL class=lincRNA name=Human lincRNA ref=Scripture Reconstruction LincRNAs By Luo transcriptId=linc_luo_2017 cpcScore=-1.4475000 cnci=-0.1658926	NonCoding	0.68258	8.94538	5.38514e-05	2.51474
TC17002478.hg.1	---	accn=NULL class=lncRNA name= ref=UCSCGeneNoncode transcriptId=uc010vux.1 cpcScore=0.1735990 cnci=-0.2422384	NONCODE	accn=NULL class=lncRNA name= ref=UCSCGeneNoncode transcriptId=uc010vux.1 cpcScore=0.1735990 cnci=-0.2422384	NonCoding	0.67679	5.17932	5.88336e-05	2.42697
TC08000300.hg.1	NR_001448	ADAM5P	RefSeq	Homo sapiens ADAM metallopeptidase domain 5, pseudogene (ADAM5P), non-coding RNA.	Coding	0.673067	4.27553	4.48493e-05	2.69554
TC0M000011.hg.1	---	AF079515,uc004coz.1	UCSC Genes	---	Coding	0.672513	11.0391	4.56691e-05	2.67767
TC0M000026.hg.1	---	accn=NULL class=lncRNA name= ref=UCSCGeneNoncode transcriptId=uc004coz.1 cpcScore=-1.4258400 cnci=-0.3036949	NONCODE	accn=NULL class=lncRNA name= ref=UCSCGeneNoncode transcriptId=uc004coz.1 cpcScore=-1.4258400 cnci=-0.3036949	NonCoding	0.671943	11.3271	4.64699e-05	2.66053
TC01006428.hg.1	---	cdna:known chromosome:GRCh37:1:144173162:144213129:1 gene:ENSG00000162825 gene_biotype:protein_coding transcript_biotype:protein_coding | cdna:known chromosome:GRCh37:1:144146808:144160564:1 gene:ENSG00000162825 gene_biotype:protein_coding transcript_biotype:protein_coding | cdna:known chromosome:GRCh37:1:144151520:144205836:1 gene:ENSG00000162825 gene_biotype:protein_coding transcript_biotype:pr…	ENSEMBL	cdna:known chromosome:GRCh37:1:144173162:144213129:1 gene:ENSG00000162825 gene_biotype:protein_coding transcript_biotype:protein_coding	Coding	0.668913	10.4652	2.03413e-05	3.46568
TC01004054.hg.1	NM_022743	SMYD3	RefSeq	Homo sapiens SET and MYND domain containing 3 (SMYD3), transcript variant 2, mRNA.	Coding	0.667043	5.26694	1.71545e-07	7.52668
TC14001269.hg.1	NR_037933	ADAM20P1	RefSeq	Homo sapiens ADAM metallopeptidase domain 20 pseudogene 1 (ADAM20P1), non-coding RNA.	Coding	0.663613	3.98641	9.29197e-05	1.97048
TC08002590.hg.1	NM_024940	DOCK5	RefSeq	Homo sapiens dedicator of cytokinesis 5 (DOCK5), mRNA.	Coding	0.662247	7.47657	3.5854e-05	2.91551
TC16000178.hg.1	ENST00000526520	LOC642778	ENSEMBL	cdna:known chromosome:GRCh37:16:14805442:14859289:1 gene:ENSG00000224712	Coding	0.661933	8.97144	1.25621e-05	3.925
TC01001692.hg.1	NM_001174108	ZBED6	RefSeq	Homo sapiens zinc finger, BED-type containing 6 (ZBED6), mRNA.	Coding	0.660107	8.17589	0.000145412	1.51859
TC03002236.hg.1	---	accn=AL133111 class=mRNAlike lncRNA name=Human lncRNA ref=JounralRNA transcriptId=1694 cpcScore=-0.7685540 cnci=-0.2684131 | accn=NULL class=lncRNA name= ref=EnsemblNoncode transcriptId=ENST00000413977 cpcScore=-1.2188700 cnci=-0.1980460 | accn=NULL class=lncRNA name= ref=EnsemblNoncode transcriptId=ENST00000436602 cpcScore=-1.0096000 cnci=-0.2434137	NONCODE	accn=AL133111 class=mRNAlike lncRNA name=Human lncRNA ref=JounralRNA transcriptId=1694 cpcScore=-0.7685540 cnci=-0.2684131	NonCoding	0.658117	5.72862	7.42103e-05	2.19568
TC01004689.hg.1	---	accn=NULL class=lncRNA name= ref=UCSCGeneNoncode transcriptId=uc001ekp.3 cpcScore=3.0343300 cnci=-0.2029672	NONCODE	accn=NULL class=lncRNA name= ref=UCSCGeneNoncode transcriptId=uc001ekp.3 cpcScore=3.0343300 cnci=-0.2029672	NonCoding	0.657237	9.75152	3.22104e-05	3.0203
TC05003361.hg.1	---	linc-DRD1-1 chr5:-:175343889-175367290	Broad TUCP	linc-DRD1-1 chr5:-:175343889-175367290	NonCoding	0.656813	4.52733	0.000137864	1.57259
TC06001051.hg.1	ENST00000411271	RN5S221	ENSEMBL	ncrna:rRNA chromosome:GRCh37:6:143770946:143771048:1 gene:ENSG00000223203 gene_biotype:rRNA transcript_biotype:rRNA	Coding	0.65357	6.40469	0.000186634	1.26501
TC08000974.hg.1	---	ncrna:snRNA chromosome:GRCh37:8:11249920:11250026:-1 gene:ENSG00000199368 gene_biotype:snRNA transcript_biotype:snRNA	ENSEMBL	ncrna:snRNA chromosome:GRCh37:8:11249920:11250026:-1 gene:ENSG00000199368 gene_biotype:snRNA transcript_biotype:snRNA	Coding	0.649403	7.42197	9.65098e-05	1.9324
TC16002042.hg.1	ENST00000329793	LOC642799	ENSEMBL	cdna:known chromosome:GRCh37:16:14844670:14856280:1 gene:ENSG00000254852 gene_biotype:protein_coding transcript_biotype:protein_coding	Coding	0.648377	8.9758	6.7433e-06	4.50483
TC16000896.hg.1	ENST00000360151	LOC100288332	ENSEMBL	cdna:novel chromosome:GRCh37:16:15457516:15472151:-1 gene:ENSG00000183793 gene_biotype:protein_coding transcript_biotype:protein_coding	Coding	0.648287	8.88852	1.36502e-05	3.84643
TC01006309.hg.1	NM_001039703	NBPF10	RefSeq	Homo sapiens neuroblastoma breakpoint family, member 10 (NBPF10), mRNA.	Coding	0.645343	10.1951	1.66947e-05	3.65496
TC07001219.hg.1	NM_006735	HOXA2	RefSeq	Homo sapiens homeobox A2 (HOXA2), mRNA.	Coding	0.643187	4.66568	4.41253e-05	2.71158
TC01006369.hg.1	ENST00000340442	NBPF10	ENSEMBL	cdna:known chromosome:GRCh37:1:148251557:148262304:-1 gene:ENSG00000203832	Coding	0.641747	10.3584	2.18089e-05	3.39862
TC14001444.hg.1	NM_004239	TRIP11	RefSeq	Homo sapiens thyroid hormone receptor interactor 11 (TRIP11), mRNA.	Coding	0.638357	7.58454	0.000179711	1.30349
TC01005190.hg.1	---	linc-ZNF692-2 chr1:-:521368-523833	Rinn lincRNAs	linc-ZNF692-2 chr1:-:521368-523833	NonCoding	0.63657	6.14528	5.41356e-05	2.50953
TC04001197.hg.1	NM_152540	SCFD2	RefSeq	Homo sapiens sec1 family domain containing 2 (SCFD2), mRNA.	Coding	0.635967	6.59626	8.23627e-05	2.09143
TC06001205.hg.1	ENST00000436899	LINC00266-3	ENSEMBL	havana:lincRNA chromosome:GRCh37:6:131910:144885:-1 gene:ENSG00000170590 gene_biotype:lincRNA transcript_biotype:lincRNA	Coding	0.63495	6.10615	7.43941e-05	2.19321
TC16000323.hg.1	---	DQ576952,uc021tga.1	UCSC Genes	---	Coding	0.633997	10.6108	3.99063e-06	4.98099
TC15000945.hg.1	NM_183376	ARRDC4	RefSeq	Homo sapiens arrestin domain containing 4 (ARRDC4), mRNA.	Coding	0.633467	7.53835	1.03098e-05	4.11082
TC01004034.hg.1	---	havana:lincRNA chromosome:GRCh37:1:243194574:243211171:-1 gene:ENSG00000231512 gene_biotype:lincRNA transcript_biotype:lincRNA | havana:lincRNA chromosome:GRCh37:1:243192814:243211127:-1 gene:ENSG00000231512 gene_biotype:lincRNA transcript_biotype:lincRNA | havana:lincRNA chromosome:GRCh37:1:243211039:243215554:-1 gene:ENSG00000231512 gene_biotype:lincRNA transcript_biotype:lincRNA | havana:lincR…	ENSEMBL	havana:lincRNA chromosome:GRCh37:1:243194574:243211171:-1 gene:ENSG00000231512 gene_biotype:lincRNA transcript_biotype:lincRNA	Coding	0.630433	5.94639	5.71677e-06	4.65605
TC07000073.hg.1	NM_001099697	RSPH10B2	RefSeq	Homo sapiens radial spoke head 10 homolog B2 (Chlamydomonas) (RSPH10B2), mRNA.	Coding	0.629163	5.34018	3.50756e-06	5.09618
TC11000631.hg.1	NR_002819	MALAT1	RefSeq	Homo sapiens metastasis associated lung adenocarcinoma transcript 1 (non-protein coding) (MALAT1), non-coding RNA.	Coding	0.623773	11.0863	4.2849e-06	4.91715
TC14001484.hg.1	NM_018036	ATG2B	RefSeq	Homo sapiens autophagy related 2B (ATG2B), mRNA.	Coding	0.623433	5.49473	0.000108567	1.81392
TC06000781.hg.1	---	ncrna:snRNA chromosome:GRCh37:6:86461299:86461471:1 gene:ENSG00000222686 gene_biotype:snRNA transcript_biotype:snRNA	ENSEMBL	ncrna:snRNA chromosome:GRCh37:6:86461299:86461471:1 gene:ENSG00000222686 gene_biotype:snRNA transcript_biotype:snRNA	Coding	0.61872	6.00939	8.9892e-05	2.00374
TC05002579.hg.1	---	linc-COMMD10 chr5:+:115389706-115394634	Broad TUCP	linc-COMMD10 chr5:+:115389706-115394634	NonCoding	0.617723	8.58649	0.000198088	1.20433
TC02001592.hg.1	NM_015909	NBAS	RefSeq	Homo sapiens neuroblastoma amplified sequence (NBAS), transcript variant 1, mRNA.	Coding	0.614613	6.77973	5.93688e-05	2.41797
TC05000362.hg.1	---	ncrna:snRNA chromosome:GRCh37:5:74075134:74075238:1 gene:ENSG00000199645 gene_biotype:snRNA transcript_biotype:snRNA	ENSEMBL	ncrna:snRNA chromosome:GRCh37:5:74075134:74075238:1 gene:ENSG00000199645 gene_biotype:snRNA transcript_biotype:snRNA	Coding	0.614033	4.74611	2.28877e-05	3.35205
TC01006368.hg.1	NM_015383	NBPF14	RefSeq	Homo sapiens neuroblastoma breakpoint family, member 14 (NBPF14), mRNA.	Coding	0.61377	10.1425	1.54674e-05	3.72775
TC15002743.hg.1	---	accn=Y10483 class=mRNAlike lncRNA name=Human lncRNA ref=JounralRNA transcriptId=4784 cpcScore=1.3317300 cnci=-0.0574500 | linc-LASS3 chr15:-:101087836-101099853 | linc-LASS3 chr15:-:101087969-101098955 | linc-LASS3 chr15:-:101088983-101092839 | linc-LASS3 chr15:-:101096794-101098809 | linc-LASS3 chr15:-:101096804-101099023	NONCODE	accn=Y10483 class=mRNAlike lncRNA name=Human lncRNA ref=JounralRNA transcriptId=4784 cpcScore=1.3317300 cnci=-0.0574500	NonCoding	0.61231	8.32193	8.601e-06	4.2799
TC09001090.hg.1	---	DQ573539,uc004abd.1	UCSC Genes	---	Coding	0.6121	5.95254	0.000137555	1.57486
TC07002044.hg.1	---	cdna:known chromosome:GRCh37:7:151817086:151818802:-1 gene:ENSG00000229591 gene_biotype:antisense transcript_biotype:antisense | cdna:all chromosome:VEGA50:7:151817086:151818802:-1 Gene:OTTHUMG00000157258	ENSEMBL	cdna:known chromosome:GRCh37:7:151817086:151818802:-1 gene:ENSG00000229591 gene_biotype:antisense transcript_biotype:antisense	Coding	0.611357	5.68984	2.55607e-05	3.24521
TC11001933.hg.1	---	AF113016,uc001ody.3	UCSC Genes	---	Coding	0.608367	10.1411	8.71379e-05	2.03495
TC04001570.hg.1	NM_014331	SLC7A11	RefSeq	Homo sapiens solute carrier family 7 (anionic amino acid transporter light chain, xc- system), member 11 (SLC7A11), mRNA.	Coding	0.600857	7.45616	0.000122269	1.69401
TC17002507.hg.1	---	accn=BC012754 class=mRNAlike lncRNA name=Human lncRNA ref=JounralRNA transcriptId=2979 cpcScore=0.2251830 cnci=-0.2472457	NONCODE	accn=BC012754 class=mRNAlike lncRNA name=Human lncRNA ref=JounralRNA transcriptId=2979 cpcScore=0.2251830 cnci=-0.2472457	NonCoding	0.59961	4.76717	0.000134077	1.60079
TC13001025.hg.1	---	accn=Z70222 class=mRNAlike lncRNA name=NULL ref=H-invitational v7.5 transcriptId=HIT000327868 cpcScore=0.8099440 cnci=-0.2726691	NONCODE	accn=Z70222 class=mRNAlike lncRNA name=NULL ref=H-invitational v7.5 transcriptId=HIT000327868 cpcScore=0.8099440 cnci=-0.2726691	NonCoding	0.59873	8.80477	0.000228684	1.05774
TC16001231.hg.1	---	AK308867,uc010cfp.1	UCSC Genes	---	Coding	0.598213	9.44617	4.72647e-05	2.64379
TC07003015.hg.1	---	accn=NR_002164 class=lncRNA name= ref=RefGeneNoncode transcriptId=NR_002164 cpcScore=6.1382100 cnci=-0.2139464	NONCODE	accn=NR_002164 class=lncRNA name= ref=RefGeneNoncode transcriptId=NR_002164 cpcScore=6.1382100 cnci=-0.2139464	NonCoding	0.598097	5.16046	6.03373e-05	2.40189
TC03003337.hg.1	NM_001134380	TBC1D5	RefSeq	Homo sapiens TBC1 domain family, member 5 (TBC1D5), transcript variant 3, mRNA.	Coding	0.5968	5.53959	1.90466e-05	3.52884
TC18000839.hg.1	---	linc-FAM38B-5 chr18:-:11619233-11639498 | linc-FAM38B-5 chr18:-:11619233-11633347 | linc-FAM38B-5 chr18:-:11619292-11634255 | linc-FAM38B-5 chr18:-:11619292-11639478 | linc-FAM38B-5 chr18:-:11619397-11639706 | linc-FAM38B-5 chr18:-:11619399-11625838 | linc-FAM38B-5 chr18:-:11619399-11623103 | linc-FAM38B-5 chr18:-:11619404-11639668 | linc-FAM38B-5 chr18:-:11619425-11621555 | linc-FAM38B-5 chr18:-…	Broad TUCP	linc-FAM38B-5 chr18:-:11619233-11639498	NonCoding	0.59394	6.89473	5.22549e-05	2.54455
TC17000983.hg.1	NR_028502	MIR22HG	RefSeq	Homo sapiens MIR22 host gene (non-protein coding) (MIR22HG), transcript variant 1, non-coding RNA.	Coding	0.592913	7.2507	8.0775e-05	2.11092
TC01001880.hg.1	---	DQ599799,uc010pvu.2	UCSC Genes	---	Coding	0.59056	8.95237	3.68344e-05	2.88908
TC07001379.hg.1	---	DQ593490,uc003tpu.3	UCSC Genes	---	Coding	0.59056	8.95237	3.68344e-05	2.88908
TC07001411.hg.1	---	DQ593490,uc003tsd.3	UCSC Genes	---	Coding	0.59056	8.95237	3.68344e-05	2.88908
TC07001421.hg.1	---	DQ593490,uc003tsk.3	UCSC Genes	---	Coding	0.59056	8.95237	3.68344e-05	2.88908
TC01004716.hg.1	---	accn=NULL class=mRNAlike lncRNA name=vega lncRNA ref=GENCODE transcriptId=OTTHUMT00000087261 cpcScore=0.2374170 cnci=-0.2949578	NONCODE	accn=NULL class=mRNAlike lncRNA name=vega lncRNA ref=GENCODE transcriptId=OTTHUMT00000087261 cpcScore=0.2374170 cnci=-0.2949578	NonCoding	0.589963	7.91852	9.66273e-05	1.93117
TC04002807.hg.1	---	linc-FSTL5-2 chr4:-:164028213-164041637	Rinn lincRNAs	linc-FSTL5-2 chr4:-:164028213-164041637	NonCoding	0.588893	5.08019	6.69653e-05	2.29818
TC16000202.hg.1	---	cdna:known chromosome:GRCh37:16:16481598:16487799:1 gene:ENSG00000214967 gene_biotype:protein_coding transcript_biotype:protein_coding | cdna:known chromosome:GRCh37:16:16481306:16486537:1 gene:ENSG00000214967 gene_biotype:protein_coding transcript_biotype:protein_coding | cdna:novel chromosome:GRCh37:16:16472912:16487811:1 gene:ENSG00000214967 gene_biotype:protein_coding transcript_biotype:prote…	ENSEMBL	cdna:known chromosome:GRCh37:16:16481598:16487799:1 gene:ENSG00000214967 gene_biotype:protein_coding transcript_biotype:protein_coding	Coding	0.58759	8.79705	1.06383e-05	4.08143
TC16001943.hg.1	---	accn=NULL class=lncRNA name= ref=UCSCGeneNoncode transcriptId=uc010cfp.1 cpcScore=6.5773100 cnci=-0.3822485	NONCODE	accn=NULL class=lncRNA name= ref=UCSCGeneNoncode transcriptId=uc010cfp.1 cpcScore=6.5773100 cnci=-0.3822485	NonCoding	0.5854	9.50819	5.64324e-05	2.46833
TC05000943.hg.1	NM_003862	FGF18	RefSeq	Homo sapiens fibroblast growth factor 18 (FGF18), mRNA.	Coding	0.58407	8.08677	5.77719e-06	4.64646
TC11003436.hg.1	NM_004179	TPH1	RefSeq	Homo sapiens tryptophan hydroxylase 1 (TPH1), mRNA.	Coding	0.583247	4.12512	1.99552e-05	3.4841
TC04002614.hg.1	---	accn=NR_034075 class=lncRNA name= ref=RefGeneNoncode transcriptId=NR_034075 cpcScore=3.4368100 cnci=-0.3033780	NONCODE	accn=NR_034075 class=lncRNA name= ref=RefGeneNoncode transcriptId=NR_034075 cpcScore=3.4368100 cnci=-0.3033780	NonCoding	0.582793	8.92423	2.1541e-06	5.52405
TC07003292.hg.1	NM_001134468	C7orf53	RefSeq	Homo sapiens chromosome 7 open reading frame 53 (C7orf53), transcript variant 2, mRNA.	Coding	0.58124	4.78443	0.000124209	1.6781
TC01001103.hg.1	---	uc021ova.1	UCSC Genes	---	Coding	0.58054	5.9062	9.96146e-06	4.14299
TC01001120.hg.1	---	uc021ovn.1	UCSC Genes	---	Coding	0.58054	5.9062	9.96146e-06	4.14299
TC17002888.hg.1	NM_006382	CDRT1	RefSeq	Homo sapiens CMT1A duplicated region transcript 1 (CDRT1), mRNA.	Coding	0.579753	5.61433	2.86885e-07	7.15239
TC05001498.hg.1	ENST00000527880	LOC100506390	ENSEMBL	cdna:known chromosome:GRCh37:5:75465910:75470170:-1 gene:ENSG00000254893 gene_biotype:pseudogene transcript_biotype:processed_transcript	Coding	0.577837	8.70893	0.000125749	1.66565
TC01006302.hg.1	ENST00000423459	LOC100506032	ENSEMBL	cdna:known chromosome:GRCh37:1:146234449:146240537:-1 gene:ENSG00000232637 gene_biotype:protein_coding transcript_biotype:protein_coding	Coding	0.577373	9.72055	3.3805e-05	2.9731
TC12002906.hg.1	---	accn=NR_026722 class=lncRNA name= ref=RefGeneNoncode transcriptId=NR_026722 cpcScore=3.4770600 cnci=-0.2162665	NONCODE	accn=NR_026722 class=lncRNA name= ref=RefGeneNoncode transcriptId=NR_026722 cpcScore=3.4770600 cnci=-0.2162665	NonCoding	0.57662	8.39284	4.72329e-05	2.64445
TC05000778.hg.1	---	cdna:all chromosome:VEGA50:5:141545332:141547952:1 Gene:OTTHUMG00000162829	Havana transcript	cdna:all chromosome:VEGA50:5:141545332:141547952:1 Gene:OTTHUMG00000162829	Coding	0.57642	4.84201	0.00011103	1.79131
TC01001106.hg.1	ENST00000309471	LOC100506032	ENSEMBL	cdna:known chromosome:GRCh37:1:146384521:146466267:1 gene:ENSG00000186275 gene_biotype:protein_coding transcript_biotype:protein_coding	Coding	0.576377	9.85083	2.63383e-05	3.21616
TC08000110.hg.1	---	ncrna:snRNA chromosome:GRCh37:8:12901859:12901965:1 gene:ENSG00000206996 gene_biotype:snRNA transcript_biotype:snRNA	ENSEMBL	ncrna:snRNA chromosome:GRCh37:8:12901859:12901965:1 gene:ENSG00000206996 gene_biotype:snRNA transcript_biotype:snRNA	Coding	0.576213	7.90363	1.60161e-05	3.69455
TC01004417.hg.1	---	accn=NULL class=lincRNA name=Human lincRNA ref=Scripture Reconstruction LincRNAs By Luo transcriptId=linc_luo_991 cpcScore=-1.3511100 cnci=-0.2854053	NONCODE	accn=NULL class=lincRNA name=Human lincRNA ref=Scripture Reconstruction LincRNAs By Luo transcriptId=linc_luo_991 cpcScore=-1.3511100 cnci=-0.2854053	NonCoding	0.5752	4.91129	8.01292e-05	2.11895
TC11000630.hg.1	---	cdna:known chromosome:GRCh37:11:65222728:65234028:1 gene:ENSG00000173727 gene_biotype:protein_coding transcript_biotype:protein_coding	ENSEMBL	cdna:known chromosome:GRCh37:11:65222728:65234028:1 gene:ENSG00000173727 gene_biotype:protein_coding transcript_biotype:protein_coding	Coding	0.57495	6.8167	6.36815e-05	2.34825
TC19001206.hg.1	NM_013433	TNPO2	RefSeq	Homo sapiens transportin 2 (TNPO2), transcript variant 2, mRNA.	Coding	0.5734	8.32635	2.247e-05	3.36982
TC11000558.hg.1	NM_001043229	METTL12	RefSeq	Homo sapiens methyltransferase like 12 (METTL12), nuclear gene encoding mitochondrial protein, mRNA.	Coding	0.5712	6.72098	4.7288e-05	2.6433
TC10000813.hg.1	NM_016234	ACSL5	RefSeq	Homo sapiens acyl-CoA synthetase long-chain family member 5 (ACSL5), transcript variant 1, mRNA.	Coding	0.570913	7.82528	0.000147119	1.50676
TC0X000884.hg.1	---	cdna:known chromosome:GRCh37:X:16171064:16175952:-1 gene:ENSG00000238178 gene_biotype:antisense transcript_biotype:antisense | cdna:known chromosome:GRCh37:X:16171343:16188992:-1 gene:ENSG00000238178 gene_biotype:antisense transcript_biotype:antisense | cdna:known chromosome:GRCh37:X:16171343:16183244:-1 gene:ENSG00000238178 gene_biotype:antisense transcript_biotype:antisense | cdna:all chromosom…	ENSEMBL	cdna:known chromosome:GRCh37:X:16171064:16175952:-1 gene:ENSG00000238178 gene_biotype:antisense transcript_biotype:antisense	Coding	0.57082	6.31414	8.69345e-05	2.03729
TC11003203.hg.1	---	accn=NULL class=lincRNA name=Human lincRNA ref=Scripture Reconstruction LincRNAs By Luo transcriptId=linc_luo_185 cpcScore=-1.3340200 cnci=-0.3109463 | accn=NULL class=lncRNA name= ref=UCSCGeneNoncode transcriptId=uc001ody.2 cpcScore=0.7245230 cnci=-0.3263076 | linc-SLC25A45-5 chr11:-:65266413-65278492 | linc-SLC25A45-5 chr11:-:65266528-65268493 | linc-SLC25A45-5 chr11:-:65266537-65278491 | linc-…	NONCODE	accn=NULL class=lincRNA name=Human lincRNA ref=Scripture Reconstruction LincRNAs By Luo transcriptId=linc_luo_185 cpcScore=-1.3340200 cnci=-0.3109463	NonCoding	0.570577	8.65346	0.000197733	1.20616
TC05003192.hg.1	---	accn=NR_033362 class=lncRNA name= ref=RefGeneNoncode transcriptId=NR_033362 cpcScore=1.3720200 cnci=-0.3837651	NONCODE	accn=NR_033362 class=lncRNA name= ref=RefGeneNoncode transcriptId=NR_033362 cpcScore=1.3720200 cnci=-0.3837651	NonCoding	0.56614	9.92059	0.000192068	1.23578
TC07001400.hg.1	---	DQ593490,uc022adr.1	UCSC Genes	---	Coding	0.565157	8.92577	0.000157133	1.43995
TC20000836.hg.1	---	havana:lincRNA chromosome:GRCh37:20:37034658:37045444:-1 gene:ENSG00000224635 gene_biotype:lincRNA transcript_biotype:lincRNA | cdna:all chromosome:VEGA50:20:37034658:37045444:-1 Gene:OTTHUMG00000032445	ENSEMBL	havana:lincRNA chromosome:GRCh37:20:37034658:37045444:-1 gene:ENSG00000224635 gene_biotype:lincRNA transcript_biotype:lincRNA	Coding	0.56332	5.67923	2.60871e-06	5.35742
TC02004831.hg.1	---	linc-DOCK10-3 chr2:-:226750368-226756263	Rinn lincRNAs	linc-DOCK10-3 chr2:-:226750368-226756263	NonCoding	0.560593	4.49815	0.000112412	1.77884
TC17002437.hg.1	---	accn=NR_028503 class=lncRNA name= ref=RefGeneNoncode transcriptId=NR_028503 cpcScore=1.1108900 cnci=-0.2634409 | accn=NR_028502 class=lncRNA name= ref=RefGeneNoncode transcriptId=NR_028502 cpcScore=1.0650600 cnci=-0.2438988 | accn=NR_028505 class=lncRNA name= ref=RefGeneNoncode transcriptId=NR_028505 cpcScore=1.0038900 cnci=-0.2857444 | accn=NULL class=lncRNA name= ref=EnsemblNoncode transcriptId…	NONCODE	accn=NR_028503 class=lncRNA name= ref=RefGeneNoncode transcriptId=NR_028503 cpcScore=1.1108900 cnci=-0.2634409	NonCoding	0.55609	7.58352	1.61942e-05	3.684
TC16002101.hg.1	---	cdna:known chromosome:GRCh37:16:21891094:21900501:-1 gene:ENSG00000185710 gene_biotype:pseudogene transcript_biotype:processed_transcript	ENSEMBL	cdna:known chromosome:GRCh37:16:21891094:21900501:-1 gene:ENSG00000185710 gene_biotype:pseudogene transcript_biotype:processed_transcript	Coding	0.553427	9.48655	0.000211748	1.13632
TC03002283.hg.1	---	accn=NULL class=lincRNA name=Human lincRNA ref=Scripture Reconstruction LincRNAs By Luo transcriptId=linc_luo_1711 cpcScore=-1.5655300 cnci=-0.2354950	NONCODE	accn=NULL class=lincRNA name=Human lincRNA ref=Scripture Reconstruction LincRNAs By Luo transcriptId=linc_luo_1711 cpcScore=-1.5655300 cnci=-0.2354950	NonCoding	0.552683	4.43787	3.42708e-06	5.11682
TC16000231.hg.1	---	AK293635,AK303572,BC061522,BC073943,uc010bwt.2,uc021tek.1,uc021tel.1,uc021tej.1,uc021ten.1	UCSC Genes	---	Coding	0.55088	8.49593	1.65446e-07	7.55234
TC0X002113.hg.1	---	accn=NULL class=mRNAlike lncRNA name=vega lncRNA ref=GENCODE transcriptId=OTTHUMT00000057168 cpcScore=-1.1758000 cnci=-0.2088557	NONCODE	accn=NULL class=mRNAlike lncRNA name=vega lncRNA ref=GENCODE transcriptId=OTTHUMT00000057168 cpcScore=-1.1758000 cnci=-0.2088557	NonCoding	0.550807	6.98009	5.6828e-05	2.4614
TC11002930.hg.1	---	accn=NR_016021 class=lncRNA name= ref=RefGeneNoncode transcriptId=NR_016021 cpcScore=5.3292200 cnci=-0.3526673	NONCODE	accn=NR_016021 class=lncRNA name= ref=RefGeneNoncode transcriptId=NR_016021 cpcScore=5.3292200 cnci=-0.3526673	NonCoding	0.550357	7.84801	6.67141e-05	2.30192
TC19002198.hg.1	---	accn=BC000847 class=mRNAlike lncRNA name=NULL ref=H-invitational v7.5 transcriptId=HIT000085900 cpcScore=-1.3886400 cnci=-0.2095920	NONCODE	accn=BC000847 class=mRNAlike lncRNA name=NULL ref=H-invitational v7.5 transcriptId=HIT000085900 cpcScore=-1.3886400 cnci=-0.2095920	NonCoding	0.54994	10.3099	5.49998e-05	2.49383
TC05003051.hg.1	---	accn=NULL class=lncRNA name= ref=UCSCGeneNoncode transcriptId=uc003jxs.3 cpcScore=1.5112400 cnci=-0.2519878	NONCODE	accn=NULL class=lncRNA name= ref=UCSCGeneNoncode transcriptId=uc003jxs.3 cpcScore=1.5112400 cnci=-0.2519878	NonCoding	0.547343	4.9006	2.04578e-05	3.46019
TC21000151.hg.1	ENST00000412073	MEMO1P1	ENSEMBL	cdna:known chromosome:GRCh37:21:37502669:37504208:1 gene:ENSG00000226054 gene_biotype:pseudogene transcript_biotype:retrotransposed	Coding	0.547023	6.55795	7.01922e-05	2.25125
TC01001851.hg.1	NM_001373	DNAH14	RefSeq	Homo sapiens dynein, axonemal, heavy chain 14 (DNAH14), transcript variant 1, mRNA.	Coding	0.543137	4.52322	2.70271e-05	3.19111
TC01000703.hg.1	NM_176877	INADL	RefSeq	Homo sapiens InaD-like (Drosophila) (INADL), mRNA.	Coding	0.541487	6.654	9.56834e-05	1.94104
TC08002102.hg.1	---	accn=BC017718 class=mRNAlike lncRNA name=Human lncRNA ref=JounralRNA transcriptId=4078 cpcScore=3.0153000 cnci=-0.2628515	NONCODE	accn=BC017718 class=mRNAlike lncRNA name=Human lncRNA ref=JounralRNA transcriptId=4078 cpcScore=3.0153000 cnci=-0.2628515	NonCoding	0.53841	6.36433	0.000173462	1.33949
TC01002564.hg.1	NM_001031694	SCMH1	RefSeq	Homo sapiens sex comb on midleg homolog 1 (Drosophila) (SCMH1), transcript variant 1, mRNA.	Coding	0.538377	6.17288	4.71506e-06	4.83093
TC15001578.hg.1	NM_006049	SNAPC5	RefSeq	Homo sapiens small nuclear RNA activating complex, polypeptide 5, 19kDa (SNAPC5), mRNA.	Coding	0.53734	7.36805	2.23754e-05	3.3739
TC05002544.hg.1	---	accn=NR_033440 class=lncRNA name= ref=RefGeneNoncode transcriptId=NR_033440 cpcScore=10.1258000 cnci=-0.2277920	NONCODE	accn=NR_033440 class=lncRNA name= ref=RefGeneNoncode transcriptId=NR_033440 cpcScore=10.1258000 cnci=-0.2277920	NonCoding	0.536497	9.16174	0.000232386	1.04133
TC14000773.hg.1	NM_001161725	PPP2R5C	RefSeq	Homo sapiens protein phosphatase 2, regulatory subunit B', gamma (PPP2R5C), transcript variant 5, mRNA.	Coding	0.534763	6.99478	3.47411e-05	2.94638
TC10000265.hg.1	---	cdna:all chromosome:VEGA50:10:43221305:43232607:1 Gene:OTTHUMG00000018019	Havana transcript	cdna:all chromosome:VEGA50:10:43221305:43232607:1 Gene:OTTHUMG00000018019	Coding	0.528387	6.75027	5.12653e-05	2.56348
TC02002377.hg.1	NM_001349	DARS	RefSeq	Homo sapiens aspartyl-tRNA synthetase (DARS), mRNA.	Coding	0.524813	8.47685	6.34898e-05	2.35125
TC01006419.hg.1	---	linc-ZNF692-5 chr1:-:227894-238558 | linc-ZNF692-5 chr1:-:230207-259183 | linc-ZNF692-5 chr1:-:235855-267253 | linc-ZNF692-5 chr1:-:257267-259121 | linc-ZNF692-5 chr1:-:227614-234484	Broad TUCP	linc-ZNF692-5 chr1:-:227894-238558	NonCoding	0.523403	5.04308	4.01433e-05	2.80465
TC02004154.hg.1	---	accn=AK057760 class=mRNAlike lncRNA name=Human lncRNA ref=JounralRNA transcriptId=4898 cpcScore=2.1286800 cnci=-0.2503921	NONCODE	accn=AK057760 class=mRNAlike lncRNA name=Human lncRNA ref=JounralRNA transcriptId=4898 cpcScore=2.1286800 cnci=-0.2503921	NonCoding	0.522563	7.96835	0.000188919	1.25262
TC17000221.hg.1	NM_031456	FBXW10	RefSeq	Homo sapiens F-box and WD repeat domain containing 10 (FBXW10), mRNA.	Coding	0.521833	5.17095	1.33121e-05	3.87018
TC11002730.hg.1	---	accn=NR002819 class=mRNAlike lncRNA name=Malat1 ref=lncRNAdb transcriptId=343070 cpcScore=-1.5239800 cnci=-0.3958511 | accn=NULL class=lncRNA name= ref=EnsemblNoncode transcriptId=ENST00000544868 cpcScore=-0.9867930 cnci=-0.4128259 | accn=NULL class=lncRNA name= ref=UCSCGeneNoncode transcriptId=uc001odz.2 cpcScore=-1.1132300 cnci=-0.3823261 | accn=NULL class=lncRNA name= ref=EnsemblNoncode transc…	NONCODE	accn=NR002819 class=mRNAlike lncRNA name=Malat1 ref=lncRNAdb transcriptId=343070 cpcScore=-1.5239800 cnci=-0.3958511	NonCoding	0.52141	10.8827	9.61136e-06	4.17643
TC07001730.hg.1	---	AF520793,uc003vcp.1	UCSC Genes	---	Coding	0.518497	4.19789	8.44797e-05	2.06601
TC17002482.hg.1	---	accn=NR_033656 class=lncRNA name= ref=RefGeneNoncode transcriptId=NR_033656 cpcScore=2.4813500 cnci=-0.2749880	NONCODE	accn=NR_033656 class=lncRNA name= ref=RefGeneNoncode transcriptId=NR_033656 cpcScore=2.4813500 cnci=-0.2749880	NonCoding	0.51503	7.45816	0.000182174	1.28963
TC05001775.hg.1	NM_005260	GDF9	RefSeq	Homo sapiens growth differentiation factor 9 (GDF9), mRNA.	Coding	0.512367	5.21935	2.27103e-06	5.47824
TC6_apd_hap1000078.hg.1	NM_005803	FLOT1	RefSeq	Homo sapiens flotillin 1 (FLOT1), mRNA.	Coding	0.512267	8.52633	0.000159023	1.42781
TC17001135.hg.1	NM_002470	MYH3	RefSeq	Homo sapiens myosin, heavy chain 3, skeletal muscle, embryonic (MYH3), mRNA.	Coding	0.51082	5.62097	5.88278e-05	2.42707
TC01006431.hg.1	NM_001037675	NBPF9	RefSeq	Homo sapiens neuroblastoma breakpoint family, member 9 (NBPF9), mRNA.	Coding	0.508577	9.51422	1.4991e-05	3.75751
TC05000551.hg.1	NM_016144	COMMD10	RefSeq	Homo sapiens COMM domain containing 10 (COMMD10), mRNA.	Coding	0.507637	5.78273	2.0926e-05	3.43842
TC09001180.hg.1	NM_001099279	FOXD4L2	RefSeq	Homo sapiens forkhead box D4-like 2 (FOXD4L2), mRNA.	Coding	0.50547	6.93527	0.000165942	1.38455
TC11002682.hg.1	---	accn=NR_024091 class=lncRNA name= ref=RefGeneNoncode transcriptId=NR_024091 cpcScore=3.9201700 cnci=-0.2083488	NONCODE	accn=NR_024091 class=lncRNA name= ref=RefGeneNoncode transcriptId=NR_024091 cpcScore=3.9201700 cnci=-0.2083488	NonCoding	0.503977	8.8547	0.000147177	1.50636
TC05001989.hg.1	NM_001195555	CLINT1	RefSeq	Homo sapiens clathrin interactor 1 (CLINT1), transcript variant 1, mRNA.	Coding	0.503807	9.28942	3.67392e-05	2.89162
TC0X000061.hg.1	NM_003611	OFD1	RefSeq	Homo sapiens oral-facial-digital syndrome 1 (OFD1), mRNA.	Coding	0.50317	6.12485	0.000174565	1.33304
TC12000601.hg.1	NM_001010942	RAP1B	RefSeq	Homo sapiens RAP1B, member of RAS oncogene family (RAP1B), transcript variant 2, mRNA.	Coding	0.503017	8.4199	0.000149205	1.49248
TC17002532.hg.1	---	accn=NR_036647 class=lncRNA name= ref=RefGeneNoncode transcriptId=NR_036647 cpcScore=14.6638000 cnci=-0.3550599	NONCODE	accn=NR_036647 class=lncRNA name= ref=RefGeneNoncode transcriptId=NR_036647 cpcScore=14.6638000 cnci=-0.3550599	NonCoding	0.50281	3.7324	0.000235483	1.0278
TC10002872.hg.1	---	accn=NR_037915 class=lncRNA name= ref=RefGeneNoncode transcriptId=NR_037915 cpcScore=4.5628900 cnci=-0.2458577 | accn=NR_037912 class=lncRNA name= ref=RefGeneNoncode transcriptId=NR_037912 cpcScore=3.9860300 cnci=-0.3077768 | accn=NR_037911 class=lncRNA name= ref=RefGeneNoncode transcriptId=NR_037911 cpcScore=1.1742800 cnci=-0.1865328	NONCODE	accn=NR_037915 class=lncRNA name= ref=RefGeneNoncode transcriptId=NR_037915 cpcScore=4.5628900 cnci=-0.2458577	NonCoding	0.500947	5.3405	6.6415e-07	6.50404
TC08000750.hg.1	NR_031609	MIR1204	RefSeq	Homo sapiens microRNA 1204 (MIR1204), microRNA.	Coding	0.498873	7.28945	7.14352e-05	2.23374
TC20000619.hg.1	NM_018848	MKKS	RefSeq	Homo sapiens McKusick-Kaufman syndrome (MKKS), transcript variant 1, mRNA.	Coding	0.49603	8.19799	9.04963e-06	4.2326
TC05001307.hg.1	NM_000436	OXCT1	RefSeq	Homo sapiens 3-oxoacid CoA transferase 1 (OXCT1), nuclear gene encoding mitochondrial protein, mRNA.	Coding	0.49264	7.54171	9.00607e-05	2.00186
TC15002583.hg.1	---	accn=NR_045107 class=lncRNA name= ref=RefGeneNoncode transcriptId=NR_045107 cpcScore=9.9058000 cnci=-0.2301712 | accn=NR_045105 class=lncRNA name= ref=RefGeneNoncode transcriptId=NR_045105 cpcScore=10.2945000 cnci=-0.3072513 | accn=NR_045104 class=lncRNA name= ref=RefGeneNoncode transcriptId=NR_045104 cpcScore=10.0825000 cnci=-0.3178450	NONCODE	accn=NR_045107 class=lncRNA name= ref=RefGeneNoncode transcriptId=NR_045107 cpcScore=9.9058000 cnci=-0.2301712	NonCoding	0.49111	8.61486	2.51783e-05	3.25982
TC17002691.hg.1	---	accn=NR003038 class=mRNAlike lncRNA name=SNHG5 ref=lncRNAdb transcriptId=343017 cpcScore=-1.3005000 cnci=-0.3380675	NONCODE	accn=NR003038 class=mRNAlike lncRNA name=SNHG5 ref=lncRNAdb transcriptId=343017 cpcScore=-1.3005000 cnci=-0.3380675	NonCoding	0.486163	8.1305	0.000158965	1.42818
TC05002408.hg.1	---	linc-MAST4-2 chr5:+:65594230-65619354 | linc-MAST4-2 chr5:+:65594230-65619354 | linc-MAST4-2 chr5:+:65594237-65622820	Rinn lincRNAs	linc-MAST4-2 chr5:+:65594230-65619354	NonCoding	0.486077	4.27389	0.000113994	1.76475
TC07001930.hg.1	NM_001080392	KIAA1147	RefSeq	Homo sapiens KIAA1147 (KIAA1147), mRNA.	Coding	0.485283	6.74403	1.99475e-05	3.48447
TC01000745.hg.1	NM_001199741	GADD45A	RefSeq	Homo sapiens growth arrest and DNA-damage-inducible, alpha (GADD45A), transcript variant 2, mRNA.	Coding	0.483743	9.62999	3.56772e-05	2.92035
TC17000783.hg.1	NM_002737	PRKCA	RefSeq	Homo sapiens protein kinase C, alpha (PRKCA), mRNA.	Coding	0.48319	6.87353	4.29434e-05	2.73832
TC01001147.hg.1	NM_001102663	NBPF16	RefSeq	Homo sapiens neuroblastoma breakpoint family, member 16 (NBPF16), mRNA.	Coding	0.482207	9.1153	0.000131121	1.62334
TC01006430.hg.1	ENST00000281815	NBPF9	ENSEMBL	cdna:known chromosome:GRCh37:1:144811943:144830300:1 gene:ENSG00000168614 gene_biotype:protein_coding transcript_biotype:protein_coding	Coding	0.478503	7.91389	9.14915e-06	4.22241
TC05000830.hg.1	NM_000356	TCOF1	RefSeq	Homo sapiens Treacher Collins-Franceschetti syndrome 1 (TCOF1), transcript variant 2, mRNA.	Coding	0.478187	7.92011	5.77703e-07	6.61483
TC02003946.hg.1	---	accn=NULL class=lincRNA name=Human lincRNA ref=Scripture Reconstruction LincRNAs By Luo transcriptId=linc_luo_2044 cpcScore=-1.3462000 cnci=-0.2774499 | accn=NULL class=lncRNA name= ref=UCSCGeneNoncode transcriptId=uc010zph.1 cpcScore=0.5238740 cnci=-0.2022942 | linc-ORC6-14 chr2:+:243030783-243082789 | linc-ORC6-14 chr2:+:243030831-243101574 | linc-ORC6-14 chr2:+:243030843-243102469 | linc-ORC6-…	NONCODE	accn=NULL class=lincRNA name=Human lincRNA ref=Scripture Reconstruction LincRNAs By Luo transcriptId=linc_luo_2044 cpcScore=-1.3462000 cnci=-0.2774499	NonCoding	0.47648	6.04272	8.97941e-05	2.00483
TC17000447.hg.1	NM_133439	TADA2A	RefSeq	Homo sapiens transcriptional adaptor 2A (TADA2A), transcript variant 2, mRNA.	Coding	0.475917	7.25918	4.42482e-05	2.70884
TC01002167.hg.1	ENST00000423628	ERRFI1-IT1	ENSEMBL	havana:sense_intronic chromosome:GRCh37:1:8066074:8066784:-1 gene:ENSG00000225820 gene_biotype:sense_intronic transcript_biotype:sense_intronic	Coding	0.47478	7.32602	1.70362e-05	3.63562
TC08002099.hg.1	---	accn=NULL class=lncRNA name= ref=EnsemblNoncode transcriptId=ENST00000504719 cpcScore=1.6244900 cnci=-0.1885294 | accn=NULL class=lncRNA name= ref=UCSCGeneNoncode transcriptId=uc010mdq.2 cpcScore=0.7051850 cnci=-0.1951880 | accn=NULL class=lincRNA name=Human lincRNA ref=Scripture Reconstruction LincRNAs By Luo transcriptId=linc_luo_226 cpcScore=-1.2355500 cnci=-0.2200003 | accn=NULL class=lncRNA …	NONCODE	accn=NULL class=lncRNA name= ref=EnsemblNoncode transcriptId=ENST00000504719 cpcScore=1.6244900 cnci=-0.1885294	NonCoding	0.474507	6.95285	2.31341e-05	3.34171
TC11000869.hg.1	---	ncrna:snRNA chromosome:GRCh37:11:85864269:85864376:1 gene:ENSG00000200877 gene_biotype:snRNA transcript_biotype:snRNA	ENSEMBL	ncrna:snRNA chromosome:GRCh37:11:85864269:85864376:1 gene:ENSG00000200877 gene_biotype:snRNA transcript_biotype:snRNA	Coding	0.472713	5.61003	2.21845e-05	3.38216
TC05001694.hg.1	NM_004707	ATG12	RefSeq	Homo sapiens autophagy related 12 (ATG12), transcript variant 1, mRNA.	Coding	0.471857	8.84942	0.000170232	1.35861
TC0X001231.hg.1	---	ncrna:snRNA chromosome:GRCh37:X:101933635:101933741:-1 gene:ENSG00000252294 gene_biotype:snRNA transcript_biotype:snRNA	ENSEMBL	ncrna:snRNA chromosome:GRCh37:X:101933635:101933741:-1 gene:ENSG00000252294 gene_biotype:snRNA transcript_biotype:snRNA	Coding	0.471293	5.63864	6.1664e-06	4.58687
TC16002018.hg.1	---	accn=NULL class=lncRNA name= ref=UCSCGeneNoncode transcriptId=uc002fkg.2 cpcScore=2.2495400 cnci=-0.1421932 | accn=NULL class=lncRNA name= ref=UCSCGeneNoncode transcriptId=uc002fke.2 cpcScore=2.3023800 cnci=-0.1504571	NONCODE	accn=NULL class=lncRNA name= ref=UCSCGeneNoncode transcriptId=uc002fkg.2 cpcScore=2.2495400 cnci=-0.1421932	NonCoding	0.4696	6.52911	0.000165439	1.38763
TC02001572.hg.1	NM_024894	NOL10	RefSeq	Homo sapiens nucleolar protein 10 (NOL10), transcript variant 1, mRNA.	Coding	0.469027	8.69003	8.41959e-05	2.06938
TC17001125.hg.1	NM_004853	STX8	RefSeq	Homo sapiens syntaxin 8 (STX8), transcript variant 1, mRNA.	Coding	0.468477	7.86031	9.57524e-05	1.94032
TC16002096.hg.1	ENST00000427999	LOC100288332	ENSEMBL	cdna:novel chromosome:GRCh37:16:18451952:18470696:-1 gene:ENSG00000233024 gene_biotype:protein_coding transcript_biotype:protein_coding	Coding	0.46657	8.91111	4.53164e-05	2.68532
TC10002263.hg.1	---	accn=NR_037644 class=lncRNA name= ref=RefGeneNoncode transcriptId=NR_037644 cpcScore=3.9243400 cnci=-0.2262030	NONCODE	accn=NR_037644 class=lncRNA name= ref=RefGeneNoncode transcriptId=NR_037644 cpcScore=3.9243400 cnci=-0.2262030	NonCoding	0.46451	5.71878	5.12327e-05	2.56411
TC6_mcf_hap5000121.hg.1	NM_005803	FLOT1	RefSeq	Homo sapiens flotillin 1 (FLOT1), mRNA.	Coding	0.463017	8.14354	0.000167549	1.37475
TC08001558.hg.1	---	ncrna:misc_RNA chromosome:GRCh37:8:120724070:120724385:-1 gene:ENSG00000201896 gene_biotype:misc_RNA transcript_biotype:misc_RNA	ENSEMBL	ncrna:misc_RNA chromosome:GRCh37:8:120724070:120724385:-1 gene:ENSG00000201896 gene_biotype:misc_RNA transcript_biotype:misc_RNA	Coding	0.46281	7.22387	5.36969e-05	2.51759
TC0X001977.hg.1	---	accn=NULL class=lncRNA name= ref=UCSCGeneNoncode transcriptId=uc004ctx.2 cpcScore=0.2671300 cnci=-0.4342178	NONCODE	accn=NULL class=lncRNA name= ref=UCSCGeneNoncode transcriptId=uc004ctx.2 cpcScore=0.2671300 cnci=-0.4342178	NonCoding	0.462737	4.09607	1.44485e-05	3.79253
TC13001340.hg.1	---	accn=AK092600 class=mRNAlike lncRNA name=Human lncRNA ref=JounralRNA transcriptId=990 cpcScore=-0.8846430 cnci=-0.2838873	NONCODE	accn=AK092600 class=mRNAlike lncRNA name=Human lncRNA ref=JounralRNA transcriptId=990 cpcScore=-0.8846430 cnci=-0.2838873	NonCoding	0.462023	5.81888	2.58876e-05	3.2329
TC12003260.hg.1	NM_001178003	WDR66	RefSeq	Homo sapiens WD repeat domain 66 (WDR66), transcript variant 2, mRNA.	Coding	0.460233	5.42593	2.35394e-05	3.32493
TC03000384.hg.1	NM_002841	PTPRG	RefSeq	Homo sapiens protein tyrosine phosphatase, receptor type, G (PTPRG), mRNA.	Coding	0.459507	6.52499	0.000186196	1.2674
TC12000412.hg.1	---	ncrna:snRNA chromosome:GRCh37:12:52381441:52381547:1 gene:ENSG00000206992 gene_biotype:snRNA transcript_biotype:snRNA	ENSEMBL	ncrna:snRNA chromosome:GRCh37:12:52381441:52381547:1 gene:ENSG00000206992 gene_biotype:snRNA transcript_biotype:snRNA	Coding	0.457847	7.36736	0.000198941	1.19995
TC05003365.hg.1	---	accn=EF077644 class=mRNAlike lncRNA name=NULL ref=H-invitational v7.5 transcriptId=HIT000394809 cpcScore=2.8824200 cnci=-0.2226371	NONCODE	accn=EF077644 class=mRNAlike lncRNA name=NULL ref=H-invitational v7.5 transcriptId=HIT000394809 cpcScore=2.8824200 cnci=-0.2226371	NonCoding	0.45683	7.52806	0.000147431	1.50461
TC20001559.hg.1	---	accn=NR_037570 class=lncRNA name= ref=RefGeneNoncode transcriptId=NR_037570 cpcScore=7.7204500 cnci=-0.2299326	NONCODE	accn=NR_037570 class=lncRNA name= ref=RefGeneNoncode transcriptId=NR_037570 cpcScore=7.7204500 cnci=-0.2299326	NonCoding	0.45177	8.11635	2.40692e-05	3.30341
TC19001148.hg.1	NM_024106	ZNF426	RefSeq	Homo sapiens zinc finger protein 426 (ZNF426), mRNA.	Coding	0.450623	5.64469	5.18433e-05	2.55238
TC06000702.hg.1	---	AK302514,uc011dxv.2	UCSC Genes	---	Coding	0.449043	6.39791	0.000199365	1.19778
TC16000322.hg.1	---	BC061522,uc002dtd.4	UCSC Genes	---	Coding	0.448567	8.28953	2.74195e-05	3.17711
TC12001421.hg.1	---	ncrna:snRNA chromosome:GRCh37:12:45948373:45948442:-1 gene:ENSG00000239178 gene_biotype:snRNA transcript_biotype:snRNA	ENSEMBL	ncrna:snRNA chromosome:GRCh37:12:45948373:45948442:-1 gene:ENSG00000239178 gene_biotype:snRNA transcript_biotype:snRNA	Coding	0.447867	11.4248	0.000182266	1.28912
TC20000106.hg.1	---	ncrna:snRNA chromosome:GRCh37:20:17168155:17168261:1 gene:ENSG00000251955 gene_biotype:snRNA transcript_biotype:snRNA	ENSEMBL	ncrna:snRNA chromosome:GRCh37:20:17168155:17168261:1 gene:ENSG00000251955 gene_biotype:snRNA transcript_biotype:snRNA	Coding	0.44758	8.17531	0.000138849	1.56538
TC11001301.hg.1	NM_020402	CHRNA10	RefSeq	Homo sapiens cholinergic receptor, nicotinic, alpha 10 (neuronal) (CHRNA10), mRNA.	Coding	0.445737	6.46355	1.47936e-05	3.77011
TC09001341.hg.1	---	BC016143,uc022bka.1	UCSC Genes	---	Coding	0.4451	9.77291	0.000132288	1.61438
TC10002972.hg.1	NM_000772	CYP2C18	RefSeq	Homo sapiens cytochrome P450, family 2, subfamily C, polypeptide 18 (CYP2C18), transcript variant 1, mRNA.	Coding	0.4447	4.11357	4.1573e-05	2.77024
TC05000024.hg.1	---	havana:lincRNA chromosome:GRCh37:5:1968208:1969127:1 gene:ENSG00000249731 gene_biotype:lincRNA transcript_biotype:lincRNA | cdna:all chromosome:VEGA50:5:1968208:1969127:1 Gene:OTTHUMG00000161603	ENSEMBL	havana:lincRNA chromosome:GRCh37:5:1968208:1969127:1 gene:ENSG00000249731 gene_biotype:lincRNA transcript_biotype:lincRNA	Coding	0.444043	7.37182	0.000104524	1.85215
TC10001069.hg.1	NM_012425	RSU1	RefSeq	Homo sapiens Ras suppressor protein 1 (RSU1), transcript variant 1, mRNA.	Coding	0.442797	8.15788	0.000109733	1.80316
TC01005394.hg.1	---	accn=NR_037591 class=lncRNA name= ref=RefGeneNoncode transcriptId=NR_037591 cpcScore=3.3896300 cnci=-0.2598315 | accn=NR_037592 class=lncRNA name= ref=RefGeneNoncode transcriptId=NR_037592 cpcScore=3.4486300 cnci=-0.2507851	NONCODE	accn=NR_037591 class=lncRNA name= ref=RefGeneNoncode transcriptId=NR_037591 cpcScore=3.3896300 cnci=-0.2598315	NonCoding	0.44106	9.3338	4.56006e-05	2.67915
TC03001528.hg.1	NM_001033057	MAGI1	RefSeq	Homo sapiens membrane associated guanylate kinase, WW and PDZ domain containing 1 (MAGI1), transcript variant 3, mRNA.	Coding	0.437987	6.60913	4.34701e-05	2.72632
TC07003246.hg.1	---	accn=AC005996 class=scaRNA name=U90 ref=NONCODE v2.0 transcriptId=NULL cpcScore=-1.3791900 cnci=-0.3808396	NONCODE	accn=AC005996 class=scaRNA name=U90 ref=NONCODE v2.0 transcriptId=NULL cpcScore=-1.3791900 cnci=-0.3808396	NonCoding	0.43613	6.92681	9.25828e-05	1.97413
TC16001727.hg.1	---	linc-RBM11-5 chr16:+:90244124-90289080 | linc-RBM11-5 chr16:+:90260558-90289143 | linc-RBM11-5 chr16:+:90282300-90289022 | linc-RBM11-5 chr16:+:90282377-90289178 | linc-RBM11-5 chr16:+:90288599-90289029	Broad TUCP	linc-RBM11-5 chr16:+:90244124-90289080	NonCoding	0.436	5.45041	0.00021306	1.13001
TC02000003.hg.1	---	cdna:known chromosome:GRCh37:2:286567:301515:1 gene:ENSG00000228643 gene_biotype:processed_transcript transcript_biotype:antisense | cdna:all chromosome:VEGA50:2:286567:301515:1 Gene:OTTHUMG00000151364 | cdna:all chromosome:VEGA50:2:286419:287496:1 Gene:OTTHUMG00000151364	ENSEMBL	cdna:known chromosome:GRCh37:2:286567:301515:1 gene:ENSG00000228643 gene_biotype:processed_transcript transcript_biotype:antisense	Coding	0.434037	5.63587	6.38915e-05	2.34497
TC02003816.hg.1	---	accn=AK123804 class=mRNAlike lncRNA name=Human lncRNA ref=JounralRNA transcriptId=1558 cpcScore=-1.1953500 cnci=-0.3563616	NONCODE	accn=AK123804 class=mRNAlike lncRNA name=Human lncRNA ref=JounralRNA transcriptId=1558 cpcScore=-1.1953500 cnci=-0.3563616	NonCoding	0.433663	7.58813	0.000208675	1.15123
TC04001430.hg.1	NM_005908	MANBA	RefSeq	Homo sapiens mannosidase, beta A, lysosomal (MANBA), mRNA.	Coding	0.430863	6.3998	0.000202915	1.17978
TC07003016.hg.1	---	accn=BC018166 class=mRNAlike lncRNA name=Human lncRNA ref=JounralRNA transcriptId=5316 cpcScore=0.4629440 cnci=-0.1693397	NONCODE	accn=BC018166 class=mRNAlike lncRNA name=Human lncRNA ref=JounralRNA transcriptId=5316 cpcScore=0.4629440 cnci=-0.1693397	NonCoding	0.43082	8.42999	4.29075e-05	2.73915
TC15001570.hg.1	NM_001207058	C15orf44	RefSeq	Homo sapiens chromosome 15 open reading frame 44 (C15orf44), transcript variant 4, mRNA.	Coding	0.430243	8.34227	4.78058e-05	2.63254
TC15001216.hg.1	---	havana:lincRNA chromosome:GRCh37:15:38434461:38519088:-1 gene:ENSG00000259380 gene_biotype:lincRNA transcript_biotype:lincRNA | havana:lincRNA chromosome:GRCh37:15:38431796:38519066:-1 gene:ENSG00000259380 gene_biotype:lincRNA transcript_biotype:lincRNA	ENSEMBL	havana:lincRNA chromosome:GRCh37:15:38434461:38519088:-1 gene:ENSG00000259380 gene_biotype:lincRNA transcript_biotype:lincRNA	Coding	0.429927	6.73027	5.6978e-05	2.45878
TC15000435.hg.1	NM_003205	TCF12	RefSeq	Homo sapiens transcription factor 12 (TCF12), transcript variant 3, mRNA.	Coding	0.42921	8.35247	0.000153554	1.46333
TC17001763.hg.1	---	L32131,uc002iyr.1	UCSC Genes	---	Coding	0.42508	6.11418	0.000221396	1.09083
TC05000549.hg.1	NM_173800	AQPEP	RefSeq	Homo sapiens laeverin (AQPEP), mRNA.	Coding	0.424633	4.75162	7.95462e-05	2.12626
TC02003527.hg.1	---	accn=NULL class=lincRNA name=Human lincRNA ref=Scripture Reconstruction LincRNAs By Luo transcriptId=linc_luo_1527 cpcScore=-1.4634900 cnci=-0.1839952 | accn=NULL class=lincRNA name=Human lincRNA ref=Scripture Reconstruction LincRNAs By Luo transcriptId=linc_luo_1557 cpcScore=-1.2690200 cnci=-0.3211121 | linc-INSIG2-2 chr2:+:118593925-118595780 | linc-INSIG2-2 chr2:+:118594188-118596698 | linc-IN…	NONCODE	accn=NULL class=lincRNA name=Human lincRNA ref=Scripture Reconstruction LincRNAs By Luo transcriptId=linc_luo_1527 cpcScore=-1.4634900 cnci=-0.1839952	NonCoding	0.42426	6.3601	5.37698e-05	2.51625
TC12002074.hg.1	NM_017612	ZCCHC8	RefSeq	Homo sapiens zinc finger, CCHC domain containing 8 (ZCCHC8), mRNA.	Coding	0.41966	7.27731	0.000174752	1.33196
TC11001140.hg.1	NM_032811	TBRG1	RefSeq	Homo sapiens transforming growth factor beta regulator 1 (TBRG1), transcript variant 1, mRNA.	Coding	0.418777	6.93191	8.08994e-05	2.10938
TC06002142.hg.1	NM_001099286	FAM54A	RefSeq	Homo sapiens family with sequence similarity 54, member A (FAM54A), transcript variant 1, mRNA.	Coding	0.418547	7.37823	0.000220692	1.09408
TC13001398.hg.1	---	accn=NULL class=mRNAlike lncRNA name=vega lncRNA ref=GENCODE transcriptId=OTTHUMT00000044377 cpcScore=-0.9478130 cnci=-0.2043923	NONCODE	accn=NULL class=mRNAlike lncRNA name=vega lncRNA ref=GENCODE transcriptId=OTTHUMT00000044377 cpcScore=-0.9478130 cnci=-0.2043923	NonCoding	0.415123	5.0439	0.000219006	1.10191
TC06001161.hg.1	NM_005922	MAP3K4	RefSeq	Homo sapiens mitogen-activated protein kinase kinase kinase 4 (MAP3K4), transcript variant 1, mRNA.	Coding	0.412287	6.94317	0.000137378	1.57617
TC0X000033.hg.1	NM_001139466	TBL1X	RefSeq	Homo sapiens transducin (beta)-like 1X-linked (TBL1X), transcript variant 2, mRNA.	Coding	0.41194	7.59875	0.000193311	1.22921
TC19001932.hg.1	---	accn=NR_023313 class=lncRNA name= ref=RefGeneNoncode transcriptId=NR_023313 cpcScore=0.4756250 cnci=-0.1876159 | accn=NR_023312 class=lncRNA name= ref=RefGeneNoncode transcriptId=NR_023312 cpcScore=1.4028900 cnci=-0.1811258	NONCODE	accn=NR_023313 class=lncRNA name= ref=RefGeneNoncode transcriptId=NR_023313 cpcScore=0.4756250 cnci=-0.1876159	NonCoding	0.410757	9.38009	4.99608e-05	2.58897
TC01001522.hg.1	NM_001035230	RABGAP1L	RefSeq	Homo sapiens RAB GTPase activating protein 1-like (RABGAP1L), transcript variant 2, mRNA.	Coding	0.410607	5.35375	3.68574e-06	5.05204
TC05000083.hg.1	NM_007118	TRIO	RefSeq	Homo sapiens triple functional domain (PTPRF interacting) (TRIO), mRNA.	Coding	0.40863	6.81034	0.000166636	1.38031
TC17001401.hg.1	ENST00000517103	RN5S439	ENSEMBL	ncrna:rRNA chromosome:GRCh37:17:34847043:34847166:-1 gene:ENSG00000252912 gene_biotype:rRNA transcript_biotype:rRNA	Coding	0.40693	5.156	0.000228548	1.05835
TC03003415.hg.1	NM_001005861	RYK	RefSeq	Homo sapiens receptor-like tyrosine kinase (RYK), transcript variant 1, mRNA.	Coding	0.402673	8.91815	2.90482e-05	3.12102
TC12003278.hg.1	NM_033082	SARNP	RefSeq	Homo sapiens SAP domain containing ribonucleoprotein (SARNP), transcript variant 1, mRNA.	Coding	0.402443	7.74244	0.000123365	1.68499
TC07000453.hg.1	NM_014146	LAT2	RefSeq	Homo sapiens linker for activation of T cells family, member 2 (LAT2), transcript variant 3, mRNA.	Coding	0.402157	6.87633	4.8829e-05	2.61162
TC12002993.hg.1	---	linc-CEP290 chr12:-:88775674-88813029 | linc-CEP290 chr12:-:88778891-88812991	Rinn lincRNAs	linc-CEP290 chr12:-:88775674-88813029	NonCoding	0.401893	5.48867	0.000230026	1.05176
TC05000548.hg.1	NM_001284	AP3S1	RefSeq	Homo sapiens adaptor-related protein complex 3, sigma 1 subunit (AP3S1), mRNA.	Coding	0.400937	8.88878	8.03802e-06	4.34273
TC06000685.hg.1	NM_000947	PRIM2	RefSeq	Homo sapiens primase, DNA, polypeptide 2 (58kDa) (PRIM2), mRNA.	Coding	0.399917	7.34482	0.000227512	1.06299
TC01006310.hg.1	NM_203458	NOTCH2NL	RefSeq	Homo sapiens notch 2 N-terminal like (NOTCH2NL), mRNA.	Coding	0.399457	8.75599	0.000183608	1.28166
TC05000427.hg.1	NM_001867	COX7C	RefSeq	Homo sapiens cytochrome c oxidase subunit VIIc (COX7C), nuclear gene encoding mitochondrial protein, mRNA.	Coding	0.398997	8.42147	8.8643e-05	2.01778
TC03002195.hg.1	---	accn=NULL class=lncRNA name= ref=UCSCGeneNoncode transcriptId=uc003bpo.1 cpcScore=-1.2030200 cnci=-0.4156206	NONCODE	accn=NULL class=lncRNA name= ref=UCSCGeneNoncode transcriptId=uc003bpo.1 cpcScore=-1.2030200 cnci=-0.4156206	NonCoding	0.39822	5.51456	0.000142332	1.54029
TC07002133.hg.1	---	linc-MIOS chr7:+:7294784-7317410 | linc-MIOS chr7:+:7311038-7317404	Rinn lincRNAs	linc-MIOS chr7:+:7294784-7317410	NonCoding	0.398093	4.62917	0.000198703	1.20117
TC01006301.hg.1	NM_001101663	NBPF24	RefSeq	Homo sapiens neuroblastoma breakpoint family, member 24 (NBPF24), transcript variant 1, mRNA.	Coding	0.39465	8.80615	8.63031e-05	2.0446
TC05001229.hg.1	---	ncrna:snRNA chromosome:GRCh37:5:31820671:31820745:-1 gene:ENSG00000252373 gene_biotype:snRNA transcript_biotype:snRNA	ENSEMBL	ncrna:snRNA chromosome:GRCh37:5:31820671:31820745:-1 gene:ENSG00000252373 gene_biotype:snRNA transcript_biotype:snRNA	Coding	0.394073	10.9152	5.51654e-05	2.49085
TC01001855.hg.1	NM_001130440	SRP9	RefSeq	Homo sapiens signal recognition particle 9kDa (SRP9), transcript variant 1, mRNA.	Coding	0.393653	8.89731	0.00023111	1.04696
TC02000198.hg.1	---	ncrna:snoRNA chromosome:GRCh37:2:30410300:30410432:1 gene:ENSG00000207187 gene_biotype:snoRNA transcript_biotype:snoRNA	ENSEMBL	ncrna:snoRNA chromosome:GRCh37:2:30410300:30410432:1 gene:ENSG00000207187 gene_biotype:snoRNA transcript_biotype:snoRNA	Coding	0.392837	8.5744	5.78229e-05	2.44417
TC0X001104.hg.1	---	ncrna:snRNA chromosome:GRCh37:X:67321910:67321974:-1 gene:ENSG00000252145 gene_biotype:snRNA transcript_biotype:snRNA	ENSEMBL	ncrna:snRNA chromosome:GRCh37:X:67321910:67321974:-1 gene:ENSG00000252145 gene_biotype:snRNA transcript_biotype:snRNA	Coding	0.38889	11.4084	0.000100341	1.89325
TC09001991.hg.1	---	accn=AF343006 class=mRNAlike lncRNA name=NULL ref=H-invitational v7.5 transcriptId=HIT000078001_04 cpcScore=1.6147900 cnci=-1.0000000	NONCODE	accn=AF343006 class=mRNAlike lncRNA name=NULL ref=H-invitational v7.5 transcriptId=HIT000078001_04 cpcScore=1.6147900 cnci=-1.0000000	NonCoding	0.387553	7.1725	0.000114076	1.76401
TC16002040.hg.1	NM_080663	ERI2	RefSeq	Homo sapiens ERI1 exoribonuclease family member 2 (ERI2), transcript variant 2, mRNA.	Coding	0.386547	7.93696	0.000117859	1.7311
TC17001784.hg.1	NM_001003786	STRADA	RefSeq	Homo sapiens STE20-related kinase adaptor alpha (STRADA), transcript variant 2, mRNA.	Coding	0.386293	6.68875	0.000133332	1.60642
TC01003154.hg.1	---	ncrna:snRNA chromosome:GRCh37:1:148766938:148767102:-1 gene:ENSG00000206968 gene_biotype:snRNA transcript_biotype:snRNA	ENSEMBL	ncrna:snRNA chromosome:GRCh37:1:148766938:148767102:-1 gene:ENSG00000206968 gene_biotype:snRNA transcript_biotype:snRNA	Coding	0.38583	8.90223	0.000184497	1.27674
TC02000245.hg.1	NM_138801	GALM	RefSeq	Homo sapiens galactose mutarotase (aldose 1-epimerase) (GALM), mRNA.	Coding	0.381653	6.33487	2.97012e-06	5.24347
TC07000764.hg.1	NM_014390	SND1	RefSeq	Homo sapiens staphylococcal nuclease and tudor domain containing 1 (SND1), mRNA.	Coding	0.381177	8.20012	2.29193e-05	3.35072
TC17000705.hg.1	NM_138962	MSI2	RefSeq	Homo sapiens musashi homolog 2 (Drosophila) (MSI2), transcript variant 1, mRNA.	Coding	0.380817	7.67169	0.000227813	1.06164
TC07001494.hg.1	---	BC018166,uc003txt.3	UCSC Genes	---	Coding	0.38041	8.50772	0.000124908	1.67242
TC16000217.hg.1	NM_153208	IQCK	RefSeq	Homo sapiens IQ motif containing K (IQCK), mRNA.	Coding	0.37377	7.03599	4.13914e-05	2.77455
TC19000034.hg.1	NM_001280	CIRBP	RefSeq	Homo sapiens cold inducible RNA binding protein (CIRBP), transcript variant 1, mRNA.	Coding	0.373507	9.12416	9.7177e-05	1.92547
TC01006367.hg.1	NM_001101663	NBPF24	RefSeq	Homo sapiens neuroblastoma breakpoint family, member 24 (NBPF24), transcript variant 1, mRNA.	Coding	0.37259	8.35949	5.2674e-05	2.53664
TC02002544.hg.1	NM_001025201	CHN1	RefSeq	Homo sapiens chimerin (chimaerin) 1 (CHN1), transcript variant 2, mRNA.	Coding	0.37206	5.41696	1.34561e-05	3.86
TC01003495.hg.1	NM_013330	NME7	RefSeq	Homo sapiens NME/NM23 family member 7 (NME7), transcript variant 1, mRNA.	Coding	0.371413	6.29398	0.000101573	1.88097
TC01006326.hg.1	NM_003517	HIST2H2AC	RefSeq	Homo sapiens histone cluster 2, H2ac (HIST2H2AC), mRNA.	Coding	0.371163	10.84	0.000235323	1.0285
TC0X001802.hg.1	---	accn=BC040959 class=mRNAlike lncRNA name=Human lncRNA ref=JounralRNA transcriptId=4731 cpcScore=-0.5402180 cnci=-0.2897661 | accn=NULL class=lincRNA name=Human lincRNA ref=Scripture Reconstruction LincRNAs By Luo transcriptId=linc_luo_48 cpcScore=-1.2207600 cnci=-0.2731906 | linc-RAB40AL chrX:+:102024088-102139094 | linc-RAB40AL chrX:+:102024106-102140334 | linc-RAB40AL chrX:+:102024108-102094892…	NONCODE	accn=BC040959 class=mRNAlike lncRNA name=Human lncRNA ref=JounralRNA transcriptId=4731 cpcScore=-0.5402180 cnci=-0.2897661	NonCoding	0.3706	5.19978	2.99227e-05	3.09214
TC17000347.hg.1	NR_029945	MIR423	RefSeq	Homo sapiens microRNA 423 (MIR423), microRNA.	Coding	0.36812	8.39168	7.95682e-05	2.12598
TC22000288.hg.1	NM_005318	H1F0	RefSeq	Homo sapiens H1 histone family, member 0 (H1F0), mRNA.	Coding	0.36748	8.48037	6.02411e-05	2.40348
TC15000853.hg.1	---	ncrna:snRNA chromosome:GRCh37:15:90257463:90257569:1 gene:ENSG00000206590 gene_biotype:snRNA transcript_biotype:snRNA	ENSEMBL	ncrna:snRNA chromosome:GRCh37:15:90257463:90257569:1 gene:ENSG00000206590 gene_biotype:snRNA transcript_biotype:snRNA	Coding	0.36679	7.57942	9.4822e-05	1.95013
TC02005061.hg.1	NM_001163561	C2orf61	RefSeq	Homo sapiens chromosome 2 open reading frame 61 (C2orf61), transcript variant 1, mRNA.	Coding	0.366203	5.75592	0.000115925	1.7478
TC01004529.hg.1	---	accn=AK124503 class=mRNAlike lncRNA name=Human lncRNA ref=JounralRNA transcriptId=474 cpcScore=-0.9343280 cnci=-0.2892950	NONCODE	accn=AK124503 class=mRNAlike lncRNA name=Human lncRNA ref=JounralRNA transcriptId=474 cpcScore=-0.9343280 cnci=-0.2892950	NonCoding	0.36608	5.48603	5.02417e-06	4.77347
TC11001000.hg.1	NM_022761	C11orf1	RefSeq	Homo sapiens chromosome 11 open reading frame 1 (C11orf1), mRNA.	Coding	0.36439	8.58474	9.34649e-05	1.96461
TC17000103.hg.1	NM_001040059	CD68	RefSeq	Homo sapiens CD68 molecule (CD68), transcript variant 2, mRNA.	Coding	0.36256	8.4673	0.000138325	1.56921
TC08001051.hg.1	NM_003840	TNFRSF10D	RefSeq	Homo sapiens tumor necrosis factor receptor superfamily, member 10d, decoy with truncated death domain (TNFRSF10D), mRNA.	Coding	0.362517	9.39289	0.000160758	1.41679
TC08001084.hg.1	NM_018246	CCDC25	RefSeq	Homo sapiens coiled-coil domain containing 25 (CCDC25), mRNA.	Coding	0.361687	7.62563	0.000126907	1.65638
TC02004654.hg.1	---	accn=BC032407 class=mRNAlike lncRNA name=Human lncRNA ref=JounralRNA transcriptId=1412 cpcScore=-1.0895800 cnci=-0.4142293 | linc-RPRM-7 chr2:-:156868128-156881125 | linc-RPRM-7 chr2:-:156877047-157111432 | linc-RPRM-7 chr2:-:156878288-156879308	NONCODE	accn=BC032407 class=mRNAlike lncRNA name=Human lncRNA ref=JounralRNA transcriptId=1412 cpcScore=-1.0895800 cnci=-0.4142293	NonCoding	0.361603	5.00424	6.52217e-05	2.32446
TC09001993.hg.1	---	linc-PGM5-1 chr9:+:70941644-70944102 | linc-PGM5-1 chr9:+:70941644-70944102 | linc-PGM5-1 chr9:+:70941644-70945332 | linc-PGM5-1 chr9:+:70941789-70945210 | linc-PGM5-1 chr9:+:70942019-70945210 | linc-PGM5-1 chr9:+:70943399-70945344 | linc-PGM5-1 chr9:+:70943495-70945547	Rinn lincRNAs	linc-PGM5-1 chr9:+:70941644-70944102	NonCoding	0.360763	4.34993	1.7892e-05	3.58876
TC02001478.hg.1	NM_014808	FARP2	RefSeq	Homo sapiens FERM, RhoGEF and pleckstrin domain protein 2 (FARP2), mRNA.	Coding	0.35997	6.3421	2.91522e-06	5.2599
TC0X001098.hg.1	NM_001170649	LAS1L	RefSeq	Homo sapiens LAS1-like (S. cerevisiae) (LAS1L), transcript variant 2, mRNA.	Coding	0.358177	7.53943	6.21478e-05	2.3725
TC20001763.hg.1	NM_001198989	NFS1	RefSeq	Homo sapiens NFS1 nitrogen fixation 1 homolog (S. cerevisiae) (NFS1), transcript variant 3, mRNA.	Coding	0.357973	7.68983	0.000105249	1.84518
TC20000386.hg.1	NR_003604	ZNFX1-AS1	RefSeq	Homo sapiens ZNFX1 antisense RNA 1 (non-protein coding) (ZNFX1-AS1), transcript variant 1, non-coding RNA.	Coding	0.357783	9.34545	4.82703e-05	2.62299
TC19002156.hg.1	---	accn=AF024707 class=mRNAlike lncRNA name=Human lncRNA ref=JounralRNA transcriptId=1116 cpcScore=-0.6470520 cnci=-0.1109370	NONCODE	accn=AF024707 class=mRNAlike lncRNA name=Human lncRNA ref=JounralRNA transcriptId=1116 cpcScore=-0.6470520 cnci=-0.1109370	NonCoding	0.357477	7.4086	1.30188e-05	3.89126
TC17002892.hg.1	NR_036647	CCDC144B	RefSeq	Homo sapiens coiled-coil domain containing 144B (pseudogene) (CCDC144B), non-coding RNA.	Coding	0.35582	3.90388	8.58095e-05	2.05035
TC05001662.hg.1	---	ncrna:snRNA chromosome:GRCh37:5:108350535:108350641:-1 gene:ENSG00000206593 gene_biotype:snRNA transcript_biotype:snRNA	ENSEMBL	ncrna:snRNA chromosome:GRCh37:5:108350535:108350641:-1 gene:ENSG00000206593 gene_biotype:snRNA transcript_biotype:snRNA	Coding	0.355013	9.67666	0.000239905	1.00878
TC17000265.hg.1	---	DQ571776,uc002gxi.3	UCSC Genes	---	Coding	0.354723	4.54685	6.5723e-05	2.31683
TC17000409.hg.1	---	DQ571776,uc002hkz.2	UCSC Genes	---	Coding	0.354723	4.54685	6.5723e-05	2.31683
TC17000417.hg.1	---	DQ571776,uc002hln.2	UCSC Genes	---	Coding	0.354723	4.54685	6.5723e-05	2.31683
TC17000424.hg.1	---	DQ571776,uc002hmf.3	UCSC Genes	---	Coding	0.354723	4.54685	6.5723e-05	2.31683
TC17000430.hg.1	---	DQ571776,uc002hmn.3	UCSC Genes	---	Coding	0.354723	4.54685	6.5723e-05	2.31683
TC17000453.hg.1	---	DQ571776,uc021twa.1	UCSC Genes	---	Coding	0.354723	4.54685	6.5723e-05	2.31683
TC17000731.hg.1	---	DQ571776,uc010woq.2	UCSC Genes	---	Coding	0.354723	4.54685	6.5723e-05	2.31683
TC17001214.hg.1	---	DQ578661,uc021trt.1	UCSC Genes	---	Coding	0.354723	4.54685	6.5723e-05	2.31683
TC17001418.hg.1	---	DQ578661,uc021tvz.1	UCSC Genes	---	Coding	0.354723	4.54685	6.5723e-05	2.31683
TC06003248.hg.1	---	accn=NULL class=lncRNA name=Human lincRNA ref=BodyMapLinc transcriptId=TCONS_00029941 cpcScore=-0.3805280 cnci=-0.4552886 | linc-PDCD2-1 chr6:-:131909-144885 | linc-PDCD2-1 chr6:-:144661-148170	NONCODE	accn=NULL class=lncRNA name=Human lincRNA ref=BodyMapLinc transcriptId=TCONS_00029941 cpcScore=-0.3805280 cnci=-0.4552886	NonCoding	0.350727	6.38917	8.04166e-05	2.11537
TC01005291.hg.1	---	accn=NULL class=lncRNA name= ref=EnsemblNoncode transcriptId=ENST00000392963 cpcScore=11.7324000 cnci=-0.2177826 | accn=NULL class=lncRNA name= ref=UCSCGeneNoncode transcriptId=uc001ayw.2 cpcScore=-1.1821900 cnci=-0.2907921 | accn=NULL class=lncRNA name= ref=EnsemblNoncode transcriptId=ENST00000401007 cpcScore=1.6829800 cnci=-0.2409253 | accn=NULL class=lncRNA name= ref=EnsemblNoncode transcriptI…	NONCODE	accn=NULL class=lncRNA name= ref=EnsemblNoncode transcriptId=ENST00000392963 cpcScore=11.7324000 cnci=-0.2177826	NonCoding	0.3477	8.70492	5.29263e-05	2.53191
TC05000647.hg.1	NM_052971	LEAP2	RefSeq	Homo sapiens liver expressed antimicrobial peptide 2 (LEAP2), mRNA.	Coding	0.347407	4.79826	6.56381e-05	2.31812
TC0X001141.hg.1	NM_018486	HDAC8	RefSeq	Homo sapiens histone deacetylase 8 (HDAC8), transcript variant 1, mRNA.	Coding	0.345953	5.87433	2.98471e-05	3.0946
TC06000412.hg.1	NM_001077516	SLC39A7	RefSeq	Homo sapiens solute carrier family 39 (zinc transporter), member 7 (SLC39A7), transcript variant 2, mRNA.	Coding	0.345437	8.58922	5.54217e-05	2.48625
TC17000842.hg.1	---	JA535991,uc021ucs.1	UCSC Genes	---	Coding	0.34377	7.15926	8.83683e-05	2.02089
TC10002953.hg.1	NM_022034	CUZD1	RefSeq	Homo sapiens CUB and zona pellucida-like domains 1 (CUZD1), transcript variant 1, mRNA.	Coding	0.34224	5.33445	0.00013735	1.57637
TC16000893.hg.1	ENST00000358815	NPIPP1	ENSEMBL	cdna:known chromosome:GRCh37:16:15198580:15225458:-1 gene:ENSG00000188599 gene_biotype:protein_coding transcript_biotype:protein_coding	Coding	0.342107	8.65162	3.39592e-05	2.96865
TC07003397.hg.1	---	cdna:known chromosome:GRCh37:7:98610788:98634100:1 gene:ENSG00000242687 gene_biotype:antisense transcript_biotype:antisense | cdna:known chromosome:GRCh37:7:98630550:98645710:1 gene:ENSG00000242687 gene_biotype:antisense transcript_biotype:antisense | cdna:known chromosome:GRCh37:7:98643206:98645863:1 gene:ENSG00000242687 gene_biotype:antisense transcript_biotype:antisense | cdna:all chromosome:V…	ENSEMBL	cdna:known chromosome:GRCh37:7:98610788:98634100:1 gene:ENSG00000242687 gene_biotype:antisense transcript_biotype:antisense	Coding	0.34195	6.15106	3.23119e-05	3.01723
TC02002966.hg.1	---	accn=NR_024080 class=lncRNA name= ref=RefGeneNoncode transcriptId=NR_024080 cpcScore=1.4522900 cnci=-0.3431117	NONCODE	accn=NR_024080 class=lncRNA name= ref=RefGeneNoncode transcriptId=NR_024080 cpcScore=1.4522900 cnci=-0.3431117	NonCoding	0.341427	9.82031	3.26644e-05	3.00664
TC06001423.hg.1	---	BC016143,uc021yrl.1	UCSC Genes	---	Coding	0.337617	8.77278	0.00011681	1.74012
TC05000168.hg.1	NM_018034	WDR70	RefSeq	Homo sapiens WD repeat domain 70 (WDR70), mRNA.	Coding	0.33615	6.49843	1.53052e-05	3.73778
TC03000453.hg.1	---	ensembl_havana_lincrna:lincRNA chromosome:GRCh37:3:82035289:82512826:1 gene:ENSG00000239440 gene_biotype:lincRNA transcript_biotype:processed_transcript | cdna:all chromosome:VEGA50:3:82035289:82512826:1 Gene:OTTHUMG00000158946 | cdna:all chromosome:VEGA50:3:82035303:82251605:1 Gene:OTTHUMG00000158946	ENSEMBL	ensembl_havana_lincrna:lincRNA chromosome:GRCh37:3:82035289:82512826:1 gene:ENSG00000239440 gene_biotype:lincRNA transcript_biotype:processed_transcript	Coding	0.335093	3.8521	3.57214e-05	2.91914
TC14001432.hg.1	NM_001010854	TTC7B	RefSeq	Homo sapiens tetratricopeptide repeat domain 7B (TTC7B), mRNA.	Coding	0.334303	7.38316	7.97149e-05	2.12414
TC01003128.hg.1	NM_016361	ACP6	RefSeq	Homo sapiens acid phosphatase 6, lysophosphatidic (ACP6), mRNA.	Coding	0.33421	5.34539	0.000178409	1.31089
TC02003490.hg.1	---	accn=NULL class=lncRNA name= ref=EnsemblNoncode transcriptId=ENST00000419296 cpcScore=3.7115200 cnci=-0.1613148 | accn=NULL class=lincRNA name=Human lincRNA ref=Scripture Reconstruction LincRNAs By Luo transcriptId=linc_luo_2027 cpcScore=-1.3013700 cnci=-0.2161671 | accn=NULL class=lncRNA name= ref=EnsemblNoncode transcriptId=ENST00000336905 cpcScore=2.5477600 cnci=-0.1835452 | linc-ACOXL-4 chr2:…	NONCODE	accn=NULL class=lncRNA name= ref=EnsemblNoncode transcriptId=ENST00000419296 cpcScore=3.7115200 cnci=-0.1613148	NonCoding	0.332503	7.57267	3.26595e-05	3.00678
TC0X002152.hg.1	---	accn=NULL class=lncRNA name= ref=UCSCGeneNoncode transcriptId=uc010nnf.2 cpcScore=5.2562300 cnci=-0.1887016	NONCODE	accn=NULL class=lncRNA name= ref=UCSCGeneNoncode transcriptId=uc010nnf.2 cpcScore=5.2562300 cnci=-0.1887016	NonCoding	0.332083	7.99104	7.29693e-05	2.21253
TC02001644.hg.1	NM_016047	SF3B14	RefSeq	Homo sapiens splicing factor 3B, 14 kDa subunit (SF3B14), mRNA.	Coding	0.330003	9.25817	1.5911e-05	3.70082
TC03000180.hg.1	NM_178339	C3orf35	RefSeq	Homo sapiens chromosome 3 open reading frame 35 (C3orf35), transcript variant B, mRNA.	Coding	0.329127	5.94591	0.000229517	1.05403
TC20001267.hg.1	---	accn=NULL class=lncRNA name= ref=EnsemblNoncode transcriptId=ENST00000441722 cpcScore=2.2134000 cnci=-0.1756911 | accn=NULL class=lncRNA name= ref=EnsemblNoncode transcriptId=ENST00000417721 cpcScore=2.0706300 cnci=-0.1504241 | accn=NR_003605 class=lncRNA name= ref=RefGeneNoncode transcriptId=NR_003605 cpcScore=1.7209600 cnci=-0.2211655 | accn=NR_003604 class=mRNAlike lncRNA name=Zfas1 ref=lncRNA…	NONCODE	accn=NULL class=lncRNA name= ref=EnsemblNoncode transcriptId=ENST00000441722 cpcScore=2.2134000 cnci=-0.1756911	NonCoding	0.328367	9.58306	8.67958e-05	2.0389
TC12002222.hg.1	---	accn=NULL class=lincRNA name=Human lincRNA ref=Scripture Reconstruction LincRNAs By Luo transcriptId=linc_luo_1508 cpcScore=-1.3062700 cnci=-0.1321299 | accn=NULL class=lncRNA name= ref=EnsemblNoncode transcriptId=ENST00000422780 cpcScore=-1.1049700 cnci=-0.1958065 | accn=NULL class=lncRNA name= ref=EnsemblNoncode transcriptId=ENST00000514568 cpcScore=1.5950800 cnci=-0.1692399 | accn=NULL class=l…	NONCODE	accn=NULL class=lincRNA name=Human lincRNA ref=Scripture Reconstruction LincRNAs By Luo transcriptId=linc_luo_1508 cpcScore=-1.3062700 cnci=-0.1321299	NonCoding	0.32672	7.23497	0.000154708	1.45573
TC6_cox_hap2000102.hg.1	NM_001077516	SLC39A7	RefSeq	Homo sapiens solute carrier family 39 (zinc transporter), member 7 (SLC39A7), transcript variant 2, mRNA.	Coding	0.323337	8.577	0.000167718	1.37373
TC6_dbb_hap3000094.hg.1	NM_001077516	SLC39A7	RefSeq	Homo sapiens solute carrier family 39 (zinc transporter), member 7 (SLC39A7), transcript variant 2, mRNA.	Coding	0.323337	8.577	0.000167718	1.37373
TC6_mann_hap4000086.hg.1	NM_001077516	SLC39A7	RefSeq	Homo sapiens solute carrier family 39 (zinc transporter), member 7 (SLC39A7), transcript variant 2, mRNA.	Coding	0.323337	8.577	0.000167718	1.37373
TC6_mcf_hap5000087.hg.1	NM_001077516	SLC39A7	RefSeq	Homo sapiens solute carrier family 39 (zinc transporter), member 7 (SLC39A7), transcript variant 2, mRNA.	Coding	0.323337	8.577	0.000167718	1.37373
TC6_qbl_hap6000093.hg.1	NM_001077516	SLC39A7	RefSeq	Homo sapiens solute carrier family 39 (zinc transporter), member 7 (SLC39A7), transcript variant 2, mRNA.	Coding	0.323337	8.577	0.000167718	1.37373
TC12000725.hg.1	NM_014050	MRPL42	RefSeq	Homo sapiens mitochondrial ribosomal protein L42 (MRPL42), nuclear gene encoding mitochondrial protein, transcript variant 1, mRNA.	Coding	0.323127	8.91303	0.000122226	1.69436
TC08001481.hg.1	NM_002568	PABPC1	RefSeq	Homo sapiens poly(A) binding protein, cytoplasmic 1 (PABPC1), mRNA.	Coding	0.32266	12.2792	5.44552e-05	2.50369
TC01002271.hg.1	NM_017940	NBPF1	RefSeq	Homo sapiens neuroblastoma breakpoint family, member 1 (NBPF1), mRNA.	Coding	0.321747	8.44785	3.14945e-05	3.04224
TC04001137.hg.1	NM_001098634	RBM47	RefSeq	Homo sapiens RNA binding motif protein 47 (RBM47), transcript variant 1, mRNA.	Coding	0.32059	6.51871	0.000178405	1.31091
TC02002051.hg.1	NM_015425	POLR1A	RefSeq	Homo sapiens polymerase (RNA) I polypeptide A, 194kDa (POLR1A), mRNA.	Coding	0.31966	8.28561	0.000194142	1.22484
TCUn_gl000218000001.hg.1	NR_027420	LOC389834	RefSeq	Homo sapiens ankyrin repeat domain 57 pseudogene (LOC389834), non-coding RNA.	Coding	0.31953	7.80595	2.83914e-05	3.14326
TC01002057.hg.1	ENST00000424587	LOC100508047	ENSEMBL	cdna:known chromosome:GRCh37:1:228292:228654:-1 gene:ENSG00000241670 gene_biotype:pseudogene transcript_biotype:retrotransposed	Coding	0.318437	6.09957	9.39375e-05	1.95954
TC0X000386.hg.1	NM_012278	ITGB1BP2	RefSeq	Homo sapiens integrin beta 1 binding protein (melusin) 2 (ITGB1BP2), mRNA.	Coding	0.317777	5.16008	5.17199e-05	2.55474
TC01000979.hg.1	NM_001010935	RAP1A	RefSeq	Homo sapiens RAP1A, member of RAS oncogene family (RAP1A), transcript variant 1, mRNA.	Coding	0.306523	7.37823	9.3502e-05	1.96421
TC06001097.hg.1	NM_001242767	MTHFD1L	RefSeq	Homo sapiens methylenetetrahydrofolate dehydrogenase (NADP+ dependent) 1-like (MTHFD1L), nuclear gene encoding mitochondrial protein, transcript variant 1, mRNA.	Coding	0.303513	8.20669	0.000134654	1.59644
TC16000449.hg.1	NM_001080432	FTO	RefSeq	Homo sapiens fat mass and obesity associated (FTO), mRNA.	Coding	0.302507	7.42608	7.57706e-05	2.17489
TC11002711.hg.1	---	accn=NR_003089 class=lncRNA name= ref=RefGeneNoncode transcriptId=NR_003089 cpcScore=6.3493500 cnci=-0.0918765	NONCODE	accn=NR_003089 class=lncRNA name= ref=RefGeneNoncode transcriptId=NR_003089 cpcScore=6.3493500 cnci=-0.0918765	NonCoding	0.294663	8.99876	1.78038e-05	3.59348
TC04002402.hg.1	---	accn=NR_002451 class=lncRNA name= ref=RefGeneNoncode transcriptId=NR_002451 cpcScore=3.3560500 cnci=-0.2506742 | accn=BC060316 class=mRNAlike lncRNA name=NULL ref=H-invitational v7.5 transcriptId=HIT000260041 cpcScore=1.2237200 cnci=-0.2056878 | accn=BC040413 class=mRNAlike lncRNA name=NULL ref=H-invitational v7.5 transcriptId=HIT000096154 cpcScore=-0.2143540 cnci=-0.2557261	NONCODE	accn=NR_002451 class=lncRNA name= ref=RefGeneNoncode transcriptId=NR_002451 cpcScore=3.3560500 cnci=-0.2506742	NonCoding	0.292197	8.97161	2.71675e-05	3.18608
TC07002164.hg.1	---	accn=NULL class=lincRNA name=Human lincRNA ref=Scripture Reconstruction LincRNAs By Luo transcriptId=linc_luo_494 cpcScore=-1.3288900 cnci=-0.1827521	NONCODE	accn=NULL class=lincRNA name=Human lincRNA ref=Scripture Reconstruction LincRNAs By Luo transcriptId=linc_luo_494 cpcScore=-1.3288900 cnci=-0.1827521	NonCoding	0.288933	5.4485	9.06045e-05	1.99581
TC01002156.hg.1	NM_018198	DNAJC11	RefSeq	Homo sapiens DnaJ (Hsp40) homolog, subfamily C, member 11 (DNAJC11), mRNA.	Coding	0.287397	8.74779	0.000176981	1.31906
TC03001766.hg.1	NM_001127192	CNBP	RefSeq	Homo sapiens CCHC-type zinc finger, nucleic acid binding protein (CNBP), transcript variant 1, mRNA.	Coding	0.286973	10.7327	0.000226318	1.06837
TC22000660.hg.1	NM_014941	MORC2	RefSeq	Homo sapiens MORC family CW-type zinc finger 2 (MORC2), mRNA.	Coding	0.286523	7.2387	0.000209953	1.145
TC10001725.hg.1	NM_014863	CHST15	RefSeq	Homo sapiens carbohydrate (N-acetylgalactosamine 4-sulfate 6-O) sulfotransferase 15 (CHST15), transcript variant 2, mRNA.	Coding	0.28528	7.66425	0.000193676	1.22728
TC02004998.hg.1	NM_006593	TBR1	RefSeq	Homo sapiens T-box, brain, 1 (TBR1), mRNA.	Coding	0.284957	5.56884	9.08462e-05	1.99314
TC01006239.hg.1	---	accn=NULL class=lincRNA name=Human lincRNA ref=Scripture Reconstruction LincRNAs By Luo transcriptId=linc_luo_1759 cpcScore=-1.6713100 cnci=-0.1862561	NONCODE	accn=NULL class=lincRNA name=Human lincRNA ref=Scripture Reconstruction LincRNAs By Luo transcriptId=linc_luo_1759 cpcScore=-1.6713100 cnci=-0.1862561	NonCoding	0.282467	8.54951	3.86875e-05	2.84093
TC02002695.hg.1	NR_033248	GCSHP3	RefSeq	Homo sapiens glycine cleavage system protein H (aminomethyl carrier) pseudogene 3 (GCSHP3), non-coding RNA.	Coding	0.281743	6.06412	6.83697e-05	2.27749
TC12002627.hg.1	---	accn=NULL class=lncRNA name= ref=EnsemblNoncode transcriptId=ENST00000543611 cpcScore=-0.9619710 cnci=-0.2769020 | accn=NULL class=lncRNA name= ref=EnsemblNoncode transcriptId=ENST00000545293 cpcScore=-0.2953280 cnci=-0.2362238	NONCODE	accn=NULL class=lncRNA name= ref=EnsemblNoncode transcriptId=ENST00000543611 cpcScore=-0.9619710 cnci=-0.2769020	NonCoding	0.27995	4.39778	0.000101524	1.88146
TC19002621.hg.1	NM_001172651	ZNF177	RefSeq	Homo sapiens zinc finger protein 177 (ZNF177), transcript variant 1, mRNA.	Coding	0.270497	5.1666	0.000219725	1.09856
TC10000403.hg.1	NM_012207	HNRNPH3	RefSeq	Homo sapiens heterogeneous nuclear ribonucleoprotein H3 (2H9) (HNRNPH3), transcript variant 2H9, mRNA.	Coding	0.268157	7.62544	0.000171084	1.35353
TC22001308.hg.1	---	accn=NR_002596 class=lncRNA name= ref=RefGeneNoncode transcriptId=NR_002596 cpcScore=3.1480300 cnci=-0.1787532 | accn=NR_001450 class=lncRNA name= ref=RefGeneNoncode transcriptId=NR_001450 cpcScore=2.4783000 cnci=-0.2442503	NONCODE	accn=NR_002596 class=lncRNA name= ref=RefGeneNoncode transcriptId=NR_002596 cpcScore=3.1480300 cnci=-0.1787532	NonCoding	0.267377	3.80217	7.83819e-05	2.14101
TC21000284.hg.1	NM_006948	HSPA13	RefSeq	Homo sapiens heat shock protein 70kDa family, member 13 (HSPA13), mRNA.	Coding	0.264807	8.6168	0.00018321	1.28387
TC01002644.hg.1	NM_007051	FAF1	RefSeq	Homo sapiens Fas (TNFRSF6) associated factor 1 (FAF1), mRNA.	Coding	0.264163	8.21526	8.36569e-05	2.07581
TC10000131.hg.1	NM_001098844	TMEM236	RefSeq	Homo sapiens transmembrane protein 236 (TMEM236), mRNA.	Coding	0.259587	4.00144	2.46218e-05	3.28145
TC11002898.hg.1	---	accn=NR_033759 class=lncRNA name= ref=RefGeneNoncode transcriptId=NR_033759 cpcScore=1.8043100 cnci=-0.3303281	NONCODE	accn=NR_033759 class=lncRNA name= ref=RefGeneNoncode transcriptId=NR_033759 cpcScore=1.8043100 cnci=-0.3303281	NonCoding	0.258053	7.2237	0.00021991	1.0977
TC17002870.hg.1	NM_014695	CCDC144A	RefSeq	Homo sapiens coiled-coil domain containing 144A (CCDC144A), mRNA.	Coding	0.257387	3.91577	0.00018491	1.27446
TC22001357.hg.1	---	linc-PPPDE2 chr22:-:42062544-42063304	Rinn lincRNAs	linc-PPPDE2 chr22:-:42062544-42063304	NonCoding	0.2551	6.39874	0.000187892	1.25817
TC11001746.hg.1	NM_014342	MTCH2	RefSeq	Homo sapiens mitochondrial carrier 2 (MTCH2), nuclear gene encoding mitochondrial protein, mRNA.	Coding	0.253177	10.9411	0.000126615	1.65871
TC16000501.hg.1	NM_001142302	CCDC113	RefSeq	Homo sapiens coiled-coil domain containing 113 (CCDC113), transcript variant 2, mRNA.	Coding	0.250937	6.65585	0.000104676	1.85069
TC18000248.hg.1	NM_001168499	CNDP2	RefSeq	Homo sapiens CNDP dipeptidase 2 (metallopeptidase M20 family) (CNDP2), transcript variant 2, mRNA.	Coding	0.250693	7.87678	0.000136539	1.58237
TC16001280.hg.1	NM_145254	TMEM170A	RefSeq	Homo sapiens transmembrane protein 170A (TMEM170A), mRNA.	Coding	0.246827	7.77902	0.00016025	1.42001
TC03001038.hg.1	NM_005578	LPP	RefSeq	Homo sapiens LIM domain containing preferred translocation partner in lipoma (LPP), transcript variant 1, mRNA.	Coding	0.24643	5.79461	4.80243e-05	2.62804
TC07001266.hg.1	NM_203288	RP9	RefSeq	Homo sapiens retinitis pigmentosa 9 (autosomal dominant) (RP9), mRNA.	Coding	0.2415	7.34557	0.000158886	1.42869
TC06004051.hg.1	NM_001197115	GCLC	RefSeq	Homo sapiens glutamate-cysteine ligase, catalytic subunit (GCLC), transcript variant 2, mRNA.	Coding	0.236913	7.00171	0.000100703	1.88963
TC04001169.hg.1	NM_006587	CORIN	RefSeq	Homo sapiens corin, serine peptidase (CORIN), mRNA.	Coding	0.23678	5.0175	0.000110192	1.79895
TC16002043.hg.1	NM_006985	NPIP	RefSeq	Homo sapiens nuclear pore complex interacting protein (NPIP), mRNA.	Coding	0.23535	8.4737	6.94487e-05	2.26188
TC1_gl000191_random000001.hg.1	BC001959	PNRC2	UCSC Genes	---	Coding	0.23106	10.1356	0.000147699	1.50277
TC01000919.hg.1	NM_001008218	AMY1B	RefSeq	Homo sapiens amylase, alpha 1B (salivary) (AMY1B), mRNA.	Coding	0.230463	4.0202	0.000193245	1.22956
TC09000436.hg.1	NM_001012267	CENPP	RefSeq	Homo sapiens centromere protein P (CENPP), mRNA.	Coding	0.2301	6.11892	0.000215749	1.11721
TC12003216.hg.1	ENST00000545875	GOLGA3	ENSEMBL	cdna:known chromosome:GRCh37:12:133360454:133405426:-1 gene:ENSG00000090615 gene_biotype:protein_coding transcript_biotype:protein_coding	Coding	0.22753	7.5027	5.34012e-05	2.52306
TC06000166.hg.1	NM_003542	HIST1H4C	RefSeq	Homo sapiens histone cluster 1, H4c (HIST1H4C), mRNA.	Coding	0.2275	11.7328	0.000155943	1.44766
TC20001727.hg.1	NM_022575	VPS16	RefSeq	Homo sapiens vacuolar protein sorting 16 homolog (S. cerevisiae) (VPS16), transcript variant 1, mRNA.	Coding	0.20583	6.61844	5.28139e-05	2.53401
TC12003151.hg.1	---	accn=NULL class=lncRNA name= ref=EnsemblNoncode transcriptId=ENST00000540684 cpcScore=3.4661900 cnci=-0.2876052 | accn=NULL class=lncRNA name= ref=UCSCGeneNoncode transcriptId=uc001uhk.3 cpcScore=3.6236900 cnci=-0.3923879 | accn=NULL class=lncRNA name= ref=EnsemblNoncode transcriptId=ENST00000544499 cpcScore=-0.9960020 cnci=-0.4231064 | accn=NULL class=lncRNA name= ref=EnsemblNoncode transcriptId…	NONCODE	accn=NULL class=lncRNA name= ref=EnsemblNoncode transcriptId=ENST00000540684 cpcScore=3.4661900 cnci=-0.2876052	NonCoding	0.200133	4.52542	1.8293e-05	3.56753
TC02002372.hg.1	NM_032143	ZRANB3	RefSeq	Homo sapiens zinc finger, RAN-binding domain containing 3 (ZRANB3), mRNA.	Coding	0.196293	5.45458	0.000221337	1.0911
TC02005023.hg.1	NM_015955	MEMO1	RefSeq	Homo sapiens mediator of cell motility 1 (MEMO1), transcript variant 1, mRNA.	Coding	0.193563	7.36092	8.34675e-05	2.07808
TC05003161.hg.1	---	linc-CHD1-1 chr5:-:99384683-99390171	Broad TUCP	linc-CHD1-1 chr5:-:99384683-99390171	NonCoding	0.19015	4.99848	0.000235718	1.02678
TC08001309.hg.1	---	cdna:known chromosome:GRCh37:8:71016028:71016414:-1 gene:ENSG00000253173 gene_biotype:pseudogene transcript_biotype:retrotransposed	ENSEMBL	cdna:known chromosome:GRCh37:8:71016028:71016414:-1 gene:ENSG00000253173 gene_biotype:pseudogene transcript_biotype:retrotransposed	Coding	0.16693	9.26304	0.000229521	1.05401
TC06002168.hg.1	NM_001168388	CITED2	RefSeq	Homo sapiens Cbp/p300-interacting transactivator, with Glu/Asp-rich carboxy-terminal domain, 2 (CITED2), transcript variant 2, mRNA.	Coding	-0.161507	8.19214	0.000154075	1.4599
TC12001570.hg.1	NM_001130967	ZNF385A	RefSeq	Homo sapiens zinc finger protein 385A (ZNF385A), transcript variant 1, mRNA.	Coding	-0.163317	7.18859	0.000145607	1.51723
TC14001322.hg.1	---	cdna:known chromosome:GRCh37:14:75893037:75894393:-1 gene:ENSG00000259319 gene_biotype:antisense transcript_biotype:antisense | cdna:known chromosome:GRCh37:14:75890386:75894444:-1 gene:ENSG00000259319 gene_biotype:antisense transcript_biotype:antisense	ENSEMBL	cdna:known chromosome:GRCh37:14:75893037:75894393:-1 gene:ENSG00000259319 gene_biotype:antisense transcript_biotype:antisense	Coding	-0.164763	4.94587	0.000168565	1.36861
TC11000753.hg.1	---	cdna:known chromosome:GRCh37:11:71883483:71889086:1 gene:ENSG00000255860 gene_biotype:pseudogene transcript_biotype:processed_transcript	ENSEMBL	cdna:known chromosome:GRCh37:11:71883483:71889086:1 gene:ENSG00000255860 gene_biotype:pseudogene transcript_biotype:processed_transcript	Coding	-0.16842	5.8063	0.000155355	1.4515
TC14002205.hg.1	NM_003917	AP1G2	RefSeq	Homo sapiens adaptor-related protein complex 1, gamma 2 subunit (AP1G2), mRNA.	Coding	-0.16876	7.56838	0.00022608	1.06945
TC01003270.hg.1	NM_020672	S100A14	RefSeq	Homo sapiens S100 calcium binding protein A14 (S100A14), mRNA.	Coding	-0.182467	7.62909	8.81369e-05	2.02352
TC14002314.hg.1	NM_001311	CRIP1	RefSeq	Homo sapiens cysteine-rich protein 1 (intestinal) (CRIP1), mRNA.	Coding	-0.196823	7.1692	6.17566e-05	2.37878
TC09001079.hg.1	NM_014872	ZBTB5	RefSeq	Homo sapiens zinc finger and BTB domain containing 5 (ZBTB5), mRNA.	Coding	-0.198807	8.10927	3.62495e-05	2.90477
TC09002922.hg.1	NM_001042368	RALGDS	RefSeq	Homo sapiens ral guanine nucleotide dissociation stimulator (RALGDS), transcript variant 2, mRNA.	Coding	-0.201183	7.11192	0.000176098	1.32415
TC17001592.hg.1	NM_133373	PLCD3	RefSeq	Homo sapiens phospholipase C, delta 3 (PLCD3), mRNA.	Coding	-0.203823	8.14265	1.81992e-05	3.57246
TC19000441.hg.1	NM_014686	KIAA0355	RefSeq	Homo sapiens KIAA0355 (KIAA0355), mRNA.	Coding	-0.205387	7.58275	0.00014555	1.51763
TC01001937.hg.1	---	cdna:putative chromosome:GRCh37:1:234742754:234745229:1 gene:ENSG00000228830 gene_biotype:antisense transcript_biotype:antisense | cdna:all chromosome:VEGA50:1:234742754:234745229:1 Gene:OTTHUMG00000037978	ENSEMBL	cdna:putative chromosome:GRCh37:1:234742754:234745229:1 gene:ENSG00000228830 gene_biotype:antisense transcript_biotype:antisense	Coding	-0.206387	8.27799	0.000160886	1.41599
TC02002039.hg.1	NM_001256139	CAPG	RefSeq	Homo sapiens capping protein (actin filament), gelsolin-like (CAPG), transcript variant 2, mRNA.	Coding	-0.207573	7.07612	0.000114266	1.76234
TC08001742.hg.1	NM_030974	SHARPIN	RefSeq	Homo sapiens SHANK-associated RH domain interactor (SHARPIN), transcript variant 1, mRNA.	Coding	-0.216493	7.28288	0.000219405	1.10005
TC17001552.hg.1	NM_006373	VAT1	RefSeq	Homo sapiens vesicle amine transport protein 1 homolog (T. californica) (VAT1), mRNA.	Coding	-0.21697	8.11779	0.000174727	1.3321
TC04000746.hg.1	---	ensembl_havana_lincrna:lincRNA chromosome:GRCh37:4:151500241:151502697:1 gene:ENSG00000249690 gene_biotype:lincRNA transcript_biotype:processed_transcript | cdna:all chromosome:VEGA50:4:151500241:151502697:1 Gene:OTTHUMG00000161447	ENSEMBL	ensembl_havana_lincrna:lincRNA chromosome:GRCh37:4:151500241:151502697:1 gene:ENSG00000249690 gene_biotype:lincRNA transcript_biotype:processed_transcript	Coding	-0.222633	4.74579	0.000148816	1.49513
TC22000580.hg.1	NM_000854	GSTT2	RefSeq	Homo sapiens glutathione S-transferase theta 2 (GSTT2), mRNA.	Coding	-0.22316	7.35541	1.09843e-05	4.05139
TC12000332.hg.1	---	cdna:putative chromosome:GRCh37:12:46765246:46767561:1 gene:ENSG00000258096 gene_biotype:processed_transcript transcript_biotype:processed_transcript	ENSEMBL	cdna:putative chromosome:GRCh37:12:46765246:46767561:1 gene:ENSG00000258096 gene_biotype:processed_transcript transcript_biotype:processed_transcript	Coding	-0.226433	5.93658	4.12864e-05	2.77705
TC02002551.hg.1	NR_038435	HOXD-AS2	RefSeq	Homo sapiens HOXD cluster antisense RNA 2 (non-protein coding) (HOXD-AS2), non-coding RNA.	Coding	-0.230323	5.76864	5.75405e-05	2.44903
TC11001986.hg.1	NM_001130848	PITPNM1	RefSeq	Homo sapiens phosphatidylinositol transfer protein, membrane-associated 1 (PITPNM1), transcript variant 2, mRNA.	Coding	-0.232093	7.18494	0.000106895	1.82956
TC10002240.hg.1	---	accn=CR623142 class=mRNAlike lncRNA name=Human lncRNA ref=JounralRNA transcriptId=2578 cpcScore=-1.0919000 cnci=-0.2698797	NONCODE	accn=CR623142 class=mRNAlike lncRNA name=Human lncRNA ref=JounralRNA transcriptId=2578 cpcScore=-1.0919000 cnci=-0.2698797	NonCoding	-0.23297	4.04244	7.02612e-05	2.25027
TC12003212.hg.1	NM_000690	ALDH2	RefSeq	Homo sapiens aldehyde dehydrogenase 2 family (mitochondrial) (ALDH2), nuclear gene encoding mitochondrial protein, transcript variant 1, mRNA.	Coding	-0.23604	7.3376	0.000138254	1.56973
TC15002758.hg.1	NM_020990	CKMT1B	RefSeq	Homo sapiens creatine kinase, mitochondrial 1B (CKMT1B), nuclear gene encoding mitochondrial protein, mRNA.	Coding	-0.236723	7.61122	9.77641e-05	1.91942
TC03001849.hg.1	NM_001178138	TFDP2	RefSeq	Homo sapiens transcription factor Dp-2 (E2F dimerization partner 2) (TFDP2), transcript variant 1, mRNA.	Coding	-0.244567	6.48677	0.000174466	1.33362
TC21001002.hg.1	---	linc-RSPH1-3 chr21:-:44201183-44202343	Rinn lincRNAs	linc-RSPH1-3 chr21:-:44201183-44202343	NonCoding	-0.246617	5.25762	6.21673e-05	2.37219
TC17000085.hg.1	NM_000018	ACADVL	RefSeq	Homo sapiens acyl-CoA dehydrogenase, very long chain (ACADVL), nuclear gene encoding mitochondrial protein, transcript variant 1, mRNA.	Coding	-0.25034	8.36791	1.94304e-05	3.5097
TC02002934.hg.1	NM_148961	OTOS	RefSeq	Homo sapiens otospiralin (OTOS), mRNA.	Coding	-0.253297	6.103	9.40454e-06	4.19673
TC02000436.hg.1	NM_004097	EMX1	RefSeq	Homo sapiens empty spiracles homeobox 1 (EMX1), mRNA.	Coding	-0.253997	5.94294	0.000234632	1.0315
TC20000833.hg.1	NM_004613	TGM2	RefSeq	Homo sapiens transglutaminase 2 (C polypeptide, protein-glutamine-gamma-glutamyltransferase) (TGM2), transcript variant 1, mRNA.	Coding	-0.26901	6.65458	7.06269e-06	4.46224
TC15000752.hg.1	NM_018689	KIAA1199	RefSeq	Homo sapiens KIAA1199 (KIAA1199), mRNA.	Coding	-0.27141	5.26437	0.000235435	1.02801
TC12002146.hg.1	---	havana:lincRNA chromosome:GRCh37:12:132409281:132413896:-1 gene:ENSG00000255992 gene_biotype:lincRNA transcript_biotype:lincRNA	ENSEMBL	havana:lincRNA chromosome:GRCh37:12:132409281:132413896:-1 gene:ENSG00000255992 gene_biotype:lincRNA transcript_biotype:lincRNA	Coding	-0.271993	6.64033	0.000226369	1.06814
TC12002206.hg.1	---	accn=U47930 class=mRNAlike lncRNA name=NULL ref=H-invitational v7.5 transcriptId=HIT000220046 cpcScore=-1.0886000 cnci=-0.1215804	NONCODE	accn=U47930 class=mRNAlike lncRNA name=NULL ref=H-invitational v7.5 transcriptId=HIT000220046 cpcScore=-1.0886000 cnci=-0.1215804	NonCoding	-0.276827	5.41376	8.52503e-05	2.05691
TC15002759.hg.1	NM_001015001	CKMT1A	RefSeq	Homo sapiens creatine kinase, mitochondrial 1A (CKMT1A), nuclear gene encoding mitochondrial protein, mRNA.	Coding	-0.276847	7.47168	1.3987e-05	3.82333
TC11002366.hg.1	NM_006500	MCAM	RefSeq	Homo sapiens melanoma cell adhesion molecule (MCAM), mRNA.	Coding	-0.27728	7.01282	9.20697e-05	1.97971
TC08000531.hg.1	NM_000067	CA2	RefSeq	Homo sapiens carbonic anhydrase II (CA2), mRNA.	Coding	-0.283803	7.06652	2.31894e-05	3.3394
TC08002572.hg.1	---	accn=NR_038270 class=lncRNA name= ref=RefGeneNoncode transcriptId=NR_038270 cpcScore=6.7864500 cnci=-0.0884108	NONCODE	accn=NR_038270 class=lncRNA name= ref=RefGeneNoncode transcriptId=NR_038270 cpcScore=6.7864500 cnci=-0.0884108	NonCoding	-0.287743	7.00321	3.56365e-05	2.92147
TC19001756.hg.1	NR_003067	SNORD88A	RefSeq	Homo sapiens small nucleolar RNA, C/D box 88A (SNORD88A), small nucleolar RNA.	Coding	-0.28889	8.33187	0.000103746	1.85967
TC18000103.hg.1	NM_000227	LAMA3	RefSeq	Homo sapiens laminin, alpha 3 (LAMA3), transcript variant 2, mRNA.	Coding	-0.288937	6.1137	8.4729e-06	4.29385
TC12001168.hg.1	NM_153449	SLC2A14	RefSeq	Homo sapiens solute carrier family 2 (facilitated glucose transporter), member 14 (SLC2A14), mRNA.	Coding	-0.290463	6.00656	1.69156e-05	3.64241
TC01002150.hg.1	NM_019089	HES2	RefSeq	Homo sapiens hairy and enhancer of split 2 (Drosophila) (HES2), mRNA.	Coding	-0.29198	6.3735	6.38752e-05	2.34523
TC19002629.hg.1	NM_006332	IFI30	RefSeq	Homo sapiens interferon, gamma-inducible protein 30 (IFI30), mRNA.	Coding	-0.295287	10.4087	0.000178957	1.30777
TC08001659.hg.1	NM_001135242	NDRG1	RefSeq	Homo sapiens N-myc downstream regulated 1 (NDRG1), transcript variant 1, mRNA.	Coding	-0.301047	8.12228	3.76065e-05	2.86874
TC14002019.hg.1	---	accn=Z16418 class=mRNAlike lncRNA name=NULL ref=H-invitational v7.5 transcriptId=HIT000326542 cpcScore=1.7525800 cnci=-0.2293519	NONCODE	accn=Z16418 class=mRNAlike lncRNA name=NULL ref=H-invitational v7.5 transcriptId=HIT000326542 cpcScore=1.7525800 cnci=-0.2293519	NonCoding	-0.303393	7.76394	0.000206703	1.16092
TC16000694.hg.1	---	AX747440,uc002fmz.1	UCSC Genes	---	Coding	-0.30442	5.37438	0.000193774	1.22677
TC21001031.hg.1	---	accn=NULL class=lncRNA name= ref=EnsemblNoncode transcriptId=ENST00000423310 cpcScore=-0.8647090 cnci=-0.1418057 | accn=AK057275 class=mRNAlike lncRNA name=Human lncRNA ref=JounralRNA transcriptId=1977 cpcScore=-1.0484700 cnci=-0.1423714	NONCODE	accn=NULL class=lncRNA name= ref=EnsemblNoncode transcriptId=ENST00000423310 cpcScore=-0.8647090 cnci=-0.1418057	NonCoding	-0.31686	6.09083	4.7611e-05	2.63658
TC21000160.hg.1	NM_018962	DSCR6	RefSeq	Homo sapiens Down syndrome critical region gene 6 (DSCR6), mRNA.	Coding	-0.317983	6.00326	0.000193627	1.22754
TC04000536.hg.1	---	ncrna:miRNA chromosome:GRCh37:4:105412033:105412111:1 gene:ENSG00000222234 gene_biotype:miRNA transcript_biotype:miRNA	ENSEMBL	ncrna:miRNA chromosome:GRCh37:4:105412033:105412111:1 gene:ENSG00000222234 gene_biotype:miRNA transcript_biotype:miRNA	Coding	-0.319377	6.49337	0.000103769	1.85945
TC09000736.hg.1	NM_000050	ASS1	RefSeq	Homo sapiens argininosuccinate synthase 1 (ASS1), transcript variant 1, mRNA.	Coding	-0.32334	7.94821	9.69384e-06	4.16845
TC01003349.hg.1	NM_001199723	CRABP2	RefSeq	Homo sapiens cellular retinoic acid binding protein 2 (CRABP2), transcript variant 2, mRNA.	Coding	-0.323693	8.24897	7.80203e-05	2.14564
TC17002361.hg.1	---	accn=NULL class=lncRNA name= ref=UCSCGeneNoncode transcriptId=uc002jok.2 cpcScore=-0.3220740 cnci=-0.2256142	NONCODE	accn=NULL class=lncRNA name= ref=UCSCGeneNoncode transcriptId=uc002jok.2 cpcScore=-0.3220740 cnci=-0.2256142	NonCoding	-0.327757	5.90358	5.59477e-05	2.47689
TC20000913.hg.1	NM_001161841	SULF2	RefSeq	Homo sapiens sulfatase 2 (SULF2), transcript variant 3, mRNA.	Coding	-0.329287	7.23097	9.42144e-05	1.95658
TC12000495.hg.1	NM_001345	DGKA	RefSeq	Homo sapiens diacylglycerol kinase, alpha 80kDa (DGKA), transcript variant 3, mRNA.	Coding	-0.329873	7.83067	1.24954e-05	3.93003
TC10002092.hg.1	---	accn=M73837 class=mRNAlike lncRNA name=Human lncRNA ref=JounralRNA transcriptId=2497 cpcScore=3.9126000 cnci=-0.1120162	NONCODE	accn=M73837 class=mRNAlike lncRNA name=Human lncRNA ref=JounralRNA transcriptId=2497 cpcScore=3.9126000 cnci=-0.1120162	NonCoding	-0.330787	8.16046	0.000169465	1.3632
TC18000226.hg.1	NM_002639	SERPINB5	RefSeq	Homo sapiens serpin peptidase inhibitor, clade B (ovalbumin), member 5 (SERPINB5), mRNA.	Coding	-0.333683	8.45812	0.000177873	1.31395
TC11002003.hg.1	---	AX747648,uc001onl.1	UCSC Genes	---	Coding	-0.334077	4.22451	5.61009e-05	2.47417
TC15001541.hg.1	NM_001218	CA12	RefSeq	Homo sapiens carbonic anhydrase XII (CA12), transcript variant 1, mRNA.	Coding	-0.334593	6.18237	9.03084e-06	4.23453
TC20001370.hg.1	---	accn=BC067836 class=mRNAlike lncRNA name=Human lncRNA ref=JounralRNA transcriptId=1991 cpcScore=2.6875100 cnci=-0.1343220	NONCODE	accn=BC067836 class=mRNAlike lncRNA name=Human lncRNA ref=JounralRNA transcriptId=1991 cpcScore=2.6875100 cnci=-0.1343220	NonCoding	-0.343247	6.05068	0.000121451	1.70079
TC12003183.hg.1	---	accn=AK090662 class=mRNAlike lncRNA name=Human lncRNA ref=JounralRNA transcriptId=4549 cpcScore=-0.9868480 cnci=-0.1629273	NONCODE	accn=AK090662 class=mRNAlike lncRNA name=Human lncRNA ref=JounralRNA transcriptId=4549 cpcScore=-0.9868480 cnci=-0.1629273	NonCoding	-0.343547	3.96771	0.000163083	1.40221
TC22001145.hg.1	---	accn=NULL class=mRNAlike lncRNA name=vega lncRNA ref=GENCODE transcriptId=OTTHUMT00000317991 cpcScore=0.1037740 cnci=-0.1618656	NONCODE	accn=NULL class=mRNAlike lncRNA name=vega lncRNA ref=GENCODE transcriptId=OTTHUMT00000317991 cpcScore=0.1037740 cnci=-0.1618656	NonCoding	-0.35043	5.0976	0.000226809	1.06615
TC13001714.hg.1	---	linc-ATP4B-1 chr13:-:114459241-114459561	Rinn lincRNAs	linc-ATP4B-1 chr13:-:114459241-114459561	NonCoding	-0.352007	3.88725	5.18732e-05	2.55181
TC22001245.hg.1	---	accn=L38562 class=mRNAlike lncRNA name=NULL ref=H-invitational v7.5 transcriptId=HIT000193387 cpcScore=-0.7669130 cnci=-0.1440863	NONCODE	accn=L38562 class=mRNAlike lncRNA name=NULL ref=H-invitational v7.5 transcriptId=HIT000193387 cpcScore=-0.7669130 cnci=-0.1440863	NonCoding	-0.355	6.46111	6.59466e-05	2.31345
TC10000923.hg.1	---	havana:sense_intronic chromosome:GRCh37:10:129732962:129734431:1 gene:ENSG00000227076 gene_biotype:sense_intronic transcript_biotype:sense_intronic | cdna:all chromosome:VEGA50:10:129732962:129734431:1 Gene:OTTHUMG00000019252	ENSEMBL	havana:sense_intronic chromosome:GRCh37:10:129732962:129734431:1 gene:ENSG00000227076 gene_biotype:sense_intronic transcript_biotype:sense_intronic	Coding	-0.357827	6.58293	0.000166697	1.37994
TC07000834.hg.1	NM_020299	AKR1B10	RefSeq	Homo sapiens aldo-keto reductase family 1, member B10 (aldose reductase) (AKR1B10), mRNA.	Coding	-0.359127	6.022	6.80701e-05	2.28187
TC04000829.hg.1	NM_001873	CPE	RefSeq	Homo sapiens carboxypeptidase E (CPE), mRNA.	Coding	-0.360997	7.23897	1.00446e-05	4.13522
TC02005056.hg.1	NM_005689	ABCB6	RefSeq	Homo sapiens ATP-binding cassette, sub-family B (MDR/TAP), member 6 (ABCB6), nuclear gene encoding mitochondrial protein, mRNA.	Coding	-0.3652	6.39818	4.73783e-06	4.82657
TC01005295.hg.1	---	linc-NBPF1-3 chr1:-:17006849-17014412 | linc-NBPF1-3 chr1:-:17013232-17015175 | linc-NBPF1-3 chr1:-:17013836-17015231	Broad TUCP	linc-NBPF1-3 chr1:-:17006849-17014412	NonCoding	-0.369917	5.62578	2.0322e-05	3.4666
TC12002395.hg.1	---	accn=EF491814 class=mRNAlike lncRNA name=NULL ref=H-invitational v7.5 transcriptId=HIT000395541 cpcScore=0.2238000 cnci=-0.1321542	NONCODE	accn=EF491814 class=mRNAlike lncRNA name=NULL ref=H-invitational v7.5 transcriptId=HIT000395541 cpcScore=0.2238000 cnci=-0.1321542	NonCoding	-0.37933	5.57645	4.83961e-05	2.62042
TC09001735.hg.1	NR_039820	MIR4673	RefSeq	Homo sapiens microRNA 4673 (MIR4673), microRNA.	Coding	-0.38524	7.36196	6.4275e-05	2.33901
TC04001830.hg.1	NM_173553	TRIML2	RefSeq	Homo sapiens tripartite motif family-like 2 (TRIML2), mRNA.	Coding	-0.387223	6.71215	0.000149315	1.49173
TC06000833.hg.1	---	cdna:known chromosome:GRCh37:6:100874994:100885360:1 gene:ENSG00000228082 gene_biotype:antisense transcript_biotype:antisense | cdna:all chromosome:VEGA50:6:100874994:100885360:1 Gene:OTTHUMG00000015276	ENSEMBL	cdna:known chromosome:GRCh37:6:100874994:100885360:1 gene:ENSG00000228082 gene_biotype:antisense transcript_biotype:antisense	Coding	-0.39719	3.86429	0.000221281	1.09136
TC15002275.hg.1	---	accn=AF388194 class=mRNAlike lncRNA name=NULL ref=H-invitational v7.5 transcriptId=HIT000078802 cpcScore=1.0972900 cnci=-0.1192295	NONCODE	accn=AF388194 class=mRNAlike lncRNA name=NULL ref=H-invitational v7.5 transcriptId=HIT000078802 cpcScore=1.0972900 cnci=-0.1192295	NonCoding	-0.40556	7.72074	3.75645e-05	2.86983
TC03002054.hg.1	NM_014398	LAMP3	RefSeq	Homo sapiens lysosomal-associated membrane protein 3 (LAMP3), mRNA.	Coding	-0.414027	6.4275	0.000178348	1.31124
TC02004401.hg.1	---	linc-EIF2AK3-8 chr2:-:91909642-91911547	Broad TUCP	linc-EIF2AK3-8 chr2:-:91909642-91911547	NonCoding	-0.41885	4.41041	3.01346e-05	3.08527
TC01004601.hg.1	---	accn=AJ512826 class=mRNAlike lncRNA name=NULL ref=H-invitational v7.5 transcriptId=HIT000248381 cpcScore=1.2431800 cnci=-0.0437563	NONCODE	accn=AJ512826 class=mRNAlike lncRNA name=NULL ref=H-invitational v7.5 transcriptId=HIT000248381 cpcScore=1.2431800 cnci=-0.0437563	NonCoding	-0.420017	6.30623	8.21017e-05	2.09461
TC12002911.hg.1	---	accn=NR_033654 class=lncRNA name= ref=RefGeneNoncode transcriptId=NR_033654 cpcScore=2.7551900 cnci=-0.2147736	NONCODE	accn=NR_033654 class=lncRNA name= ref=RefGeneNoncode transcriptId=NR_033654 cpcScore=2.7551900 cnci=-0.2147736	NonCoding	-0.42359	4.74076	1.76462e-05	3.60199
TC14001559.hg.1	---	cdna:known chromosome:GRCh37:14:105156428:105157621:-1 gene:ENSG00000258858 gene_biotype:antisense transcript_biotype:antisense	ENSEMBL	cdna:known chromosome:GRCh37:14:105156428:105157621:-1 gene:ENSG00000258858 gene_biotype:antisense transcript_biotype:antisense	Coding	-0.4244	5.61851	0.000104276	1.85454
TC02003407.hg.1	---	linc-TEKT4-5 chr2:+:91933013-91941270 | linc-TEKT4-5 chr2:+:91933013-91943767	Broad TUCP	linc-TEKT4-5 chr2:+:91933013-91941270	NonCoding	-0.435067	5.77646	0.000112493	1.77811
TC16001137.hg.1	NM_015993	PLLP	RefSeq	Homo sapiens plasmolipin (PLLP), mRNA.	Coding	-0.440287	6.41199	1.94951e-05	3.50651
TC12002135.hg.1	---	havana:lincRNA chromosome:GRCh37:12:131474706:131478512:-1 gene:ENSG00000256151 gene_biotype:lincRNA transcript_biotype:lincRNA | havana:lincRNA chromosome:GRCh37:12:131474683:131478521:-1 gene:ENSG00000256151 gene_biotype:lincRNA transcript_biotype:lincRNA	ENSEMBL	havana:lincRNA chromosome:GRCh37:12:131474706:131478512:-1 gene:ENSG00000256151 gene_biotype:lincRNA transcript_biotype:lincRNA	Coding	-0.45307	5.01136	2.8133e-05	3.15215
TC12001170.hg.1	NM_006931	SLC2A3	RefSeq	Homo sapiens solute carrier family 2 (facilitated glucose transporter), member 3 (SLC2A3), mRNA.	Coding	-0.46188	7.01538	3.52152e-05	2.93312
TC12002826.hg.1	---	linc-H3F3C-2 chr12:-:31958674-31961607	Broad TUCP	linc-H3F3C-2 chr12:-:31958674-31961607	NonCoding	-0.473947	4.80582	8.72859e-05	2.03325
TC10000827.hg.1	---	ncrna:snoRNA chromosome:GRCh37:10:115580218:115580349:1 gene:ENSG00000212589 gene_biotype:snoRNA transcript_biotype:snoRNA	ENSEMBL	ncrna:snoRNA chromosome:GRCh37:10:115580218:115580349:1 gene:ENSG00000212589 gene_biotype:snoRNA transcript_biotype:snoRNA	Coding	-0.520433	4.88801	0.000142301	1.54051
TC19001575.hg.1	NM_001712	CEACAM1	RefSeq	Homo sapiens carcinoembryonic antigen-related cell adhesion molecule 1 (biliary glycoprotein) (CEACAM1), transcript variant 1, mRNA.	Coding	-0.535653	5.62871	1.66573e-05	3.6571
TC06001976.hg.1	NM_001199563	BVES	RefSeq	Homo sapiens blood vessel epicardial substance (BVES), transcript variant C, mRNA.	Coding	-0.542997	6.16074	4.70837e-05	2.64757
TC12003180.hg.1	---	accn=NULL class=lncRNA name= ref=EnsemblNoncode transcriptId=ENST00000542980 cpcScore=-1.1754200 cnci=-0.2484428 | accn=NULL class=lncRNA name= ref=EnsemblNoncode transcriptId=ENST00000536673 cpcScore=-1.1439100 cnci=-0.2514346	NONCODE	accn=NULL class=lncRNA name= ref=EnsemblNoncode transcriptId=ENST00000542980 cpcScore=-1.1754200 cnci=-0.2484428	NonCoding	-0.543907	5.31782	0.000163244	1.40121
TC16001895.hg.1	---	linc-TOX3-3 chr16:-:53080975-53087097	Broad TUCP	linc-TOX3-3 chr16:-:53080975-53087097	NonCoding	-0.607043	5.34362	0.000168095	1.37145
TC12002734.hg.1	---	accn=AY034634 class=mRNAlike lncRNA name=NULL ref=H-invitational v7.5 transcriptId=HIT000083498 cpcScore=2.5126600 cnci=-0.1245648	NONCODE	accn=AY034634 class=mRNAlike lncRNA name=NULL ref=H-invitational v7.5 transcriptId=HIT000083498 cpcScore=2.5126600 cnci=-0.1245648	NonCoding	-0.630347	8.04376	5.29301e-06	4.72616
TC01002412.hg.1	NM_002038	IFI6	RefSeq	Homo sapiens interferon, alpha-inducible protein 6 (IFI6), transcript variant 1, mRNA.	Coding	-0.70148	8.26436	6.45203e-07	6.52713
TC19002491.hg.1	---	accn=M76743 class=mRNAlike lncRNA name=NULL ref=H-invitational v7.5 transcriptId=HIT000196381 cpcScore=0.2588640 cnci=-0.1440238	NONCODE	accn=M76743 class=mRNAlike lncRNA name=NULL ref=H-invitational v7.5 transcriptId=HIT000196381 cpcScore=0.2588640 cnci=-0.1440238	NonCoding	-0.740177	5.92669	0.000157672	1.43647
TC14001396.hg.1	---	DQ576585,uc021rxk.1	UCSC Genes	---	Coding	-0.798717	6.55409	0.000106106	1.83702
TC02002746.hg.1	NM_173076	ABCA12	RefSeq	Homo sapiens ATP-binding cassette, sub-family A (ABC1), member 12 (ABCA12), transcript variant 1, mRNA.	Coding	-0.79878	4.98142	1.74725e-05	3.61146
TC12000811.hg.1	NM_001008394	EID3	RefSeq	Homo sapiens EP300 interacting inhibitor of differentiation 3 (EID3), mRNA.	Coding	0.753223	7.32321	0.000242022	0.999795
TC01002446.hg.1	ENST00000363284	SNORD103B	ENSEMBL	ncrna:snoRNA chromosome:GRCh37:1:31408535:31408620:-1 gene:ENSG00000200154 gene_biotype:snoRNA transcript_biotype:snoRNA	Coding	0.75436	3.81852	0.000243907	0.991859
TC01002447.hg.1	NR_004054	SNORD103A	RefSeq	Homo sapiens small nucleolar RNA, C/D box 103A (SNORD103A), small nucleolar RNA.	Coding	0.75436	3.81852	0.000243907	0.991859
TC13001082.hg.1	---	accn=NR_036439 class=lncRNA name= ref=RefGeneNoncode transcriptId=NR_036439 cpcScore=9.7945300 cnci=-0.2674630 | accn=BC092434 class=mRNAlike lncRNA name=NULL ref=H-invitational v7.5 transcriptId=HIT000334411 cpcScore=4.8040700 cnci=-0.3315284	NONCODE	accn=NR_036439 class=lncRNA name= ref=RefGeneNoncode transcriptId=NR_036439 cpcScore=9.7945300 cnci=-0.2674630	NonCoding	0.2505	6.80185	0.000244044	0.991286
TC18000278.hg.1	NM_005433	YES1	RefSeq	Homo sapiens v-yes-1 Yamaguchi sarcoma viral oncogene homolog 1 (YES1), mRNA.	Coding	0.464073	8.92969	0.000246951	0.979173
TC01002479.hg.1	NM_001199199	AK2	RefSeq	Homo sapiens adenylate kinase 2 (AK2), nuclear gene encoding mitochondrial protein, transcript variant 3, mRNA.	Coding	0.408263	8.13413	0.0002475	0.976902
TC12001338.hg.1	---	cdna:known chromosome:GRCh37:12:27932754:27934000:-1 gene:ENSG00000256747 gene_biotype:antisense transcript_biotype:antisense	ENSEMBL	cdna:known chromosome:GRCh37:12:27932754:27934000:-1 gene:ENSG00000256747 gene_biotype:antisense transcript_biotype:antisense	Coding	-0.24616	7.56838	0.000248158	0.974184
TC17001025.hg.1	---	AB062083,uc021tny.1	UCSC Genes	---	Coding	0.369283	10.4016	0.000250156	0.965981
TC01005246.hg.1	---	linc-TNFRSF9 chr1:-:8062788-8067529 | linc-TNFRSF9 chr1:-:8066073-8066784	Rinn lincRNAs	linc-TNFRSF9 chr1:-:8062788-8067529	NonCoding	1.07361	5.78552	0.000252816	0.955158
TC0X001997.hg.1	---	accn=NULL class=lincRNA name=Human lincRNA ref=Scripture Reconstruction LincRNAs By Luo transcriptId=linc_luo_1332 cpcScore=-1.3278400 cnci=-0.3733749	NONCODE	accn=NULL class=lincRNA name=Human lincRNA ref=Scripture Reconstruction LincRNAs By Luo transcriptId=linc_luo_1332 cpcScore=-1.3278400 cnci=-0.3733749	NonCoding	0.609243	6.2355	0.000253313	0.953145
TC15001317.hg.1	ENST00000516476	RNU7-5P	ENSEMBL	ncrna:snRNA chromosome:GRCh37:15:45738661:45738722:-1 gene:ENSG00000252285 gene_biotype:snRNA transcript_biotype:snRNA	Coding	0.755997	4.41048	0.000253872	0.950893
TC20001560.hg.1	---	accn=NR_040722 class=lncRNA name= ref=RefGeneNoncode transcriptId=NR_040722 cpcScore=4.5909600 cnci=-0.2927985 | accn=DQ656052 class=mRNAlike lncRNA name=NULL ref=H-invitational v7.5 transcriptId=HIT000393165 cpcScore=-0.0247507 cnci=-0.3159039	NONCODE	accn=NR_040722 class=lncRNA name= ref=RefGeneNoncode transcriptId=NR_040722 cpcScore=4.5909600 cnci=-0.2927985	NonCoding	0.413633	9.99485	0.000254771	0.947275
TC11002915.hg.1	---	accn=AF143331 class=mRNAlike lncRNA name=Human lncRNA ref=JounralRNA transcriptId=3606 cpcScore=-1.1230600 cnci=-0.2236148	NONCODE	accn=AF143331 class=mRNAlike lncRNA name=Human lncRNA ref=JounralRNA transcriptId=3606 cpcScore=-1.1230600 cnci=-0.2236148	NonCoding	0.42845	4.80827	0.000257088	0.938007
TC02004915.hg.1	---	linc-PDCD1-3 chr2:-:243173848-243175523 | linc-PDCD1-3 chr2:-:243174755-243176661	Rinn lincRNAs	linc-PDCD1-3 chr2:-:243173848-243175523	NonCoding	0.39424	6.34356	0.000258073	0.934092
TC11000477.hg.1	NM_000614	CNTF	RefSeq	Homo sapiens ciliary neurotrophic factor (CNTF), mRNA.	Coding	0.479627	8.51455	0.000258571	0.932118
TC02001031.hg.1	NM_002610	PDK1	RefSeq	Homo sapiens pyruvate dehydrogenase kinase, isozyme 1 (PDK1), nuclear gene encoding mitochondrial protein, mRNA.	Coding	0.188147	6.24148	0.000258653	0.931794
TC14000335.hg.1	NM_017799	C14orf101	RefSeq	Homo sapiens chromosome 14 open reading frame 101 (C14orf101), mRNA.	Coding	0.315693	6.46483	0.000258695	0.931626
TC17002843.hg.1	NM_017957	EPN3	RefSeq	Homo sapiens epsin 3 (EPN3), mRNA.	Coding	-0.248527	6.95971	0.00025904	0.930261
TC07000268.hg.1	NM_015983	UBE2D4	RefSeq	Homo sapiens ubiquitin-conjugating enzyme E2D 4 (putative) (UBE2D4), mRNA.	Coding	0.362973	7.4447	0.000259236	0.929488
TC13001705.hg.1	---	accn=NULL class=mRNAlike lncRNA name=vega lncRNA ref=GENCODE transcriptId=OTTHUMT00000045950 cpcScore=-1.3550600 cnci=-0.1341347	NONCODE	accn=NULL class=mRNAlike lncRNA name=vega lncRNA ref=GENCODE transcriptId=OTTHUMT00000045950 cpcScore=-1.3550600 cnci=-0.1341347	NonCoding	-0.367967	3.93579	0.000259368	0.928966
TC02000728.hg.1	---	havana:lincRNA chromosome:GRCh37:2:114270040:114273062:1 gene:ENSG00000234148 gene_biotype:lincRNA transcript_biotype:lincRNA | cdna:all chromosome:VEGA50:2:114270040:114273062:1 Gene:OTTHUMG00000047830	ENSEMBL	havana:lincRNA chromosome:GRCh37:2:114270040:114273062:1 gene:ENSG00000234148 gene_biotype:lincRNA transcript_biotype:lincRNA	Coding	0.51735	4.82502	0.000262507	0.91665
TC19000763.hg.1	---	uc021uye.1	UCSC Genes	---	Coding	-0.233047	6.93851	0.000263711	0.911963
TC18000175.hg.1	NM_006033	LIPG	RefSeq	Homo sapiens lipase, endothelial (LIPG), mRNA.	Coding	-0.242033	5.58013	0.000264168	0.91019
TC17000618.hg.1	NM_176096	CDK5RAP3	RefSeq	Homo sapiens CDK5 regulatory subunit associated protein 3 (CDK5RAP3), mRNA.	Coding	-0.200773	8.01305	0.000264862	0.907504
TC16000176.hg.1	NM_016561	BFAR	RefSeq	Homo sapiens bifunctional apoptosis regulator (BFAR), mRNA.	Coding	0.402103	8.42157	0.000266962	0.899417
TC03002352.hg.1	---	accn=NR_024460 class=lncRNA name= ref=RefGeneNoncode transcriptId=NR_024460 cpcScore=15.0299000 cnci=-0.3232742	NONCODE	accn=NR_024460 class=lncRNA name= ref=RefGeneNoncode transcriptId=NR_024460 cpcScore=15.0299000 cnci=-0.3232742	NonCoding	0.585353	6.63577	0.000267713	0.896539
TC01003523.hg.1	NM_005092	TNFSF18	RefSeq	Homo sapiens tumor necrosis factor (ligand) superfamily, member 18 (TNFSF18), mRNA.	Coding	0.28682	4.45059	0.000267817	0.896141
TC04000044.hg.1	NM_002111	HTT	RefSeq	Homo sapiens huntingtin (HTT), mRNA.	Coding	0.323643	6.9406	0.000268188	0.894722
TC22000485.hg.1	NR_003267	GGT3P	RefSeq	Homo sapiens gamma-glutamyltransferase 3 pseudogene (GGT3P), non-coding RNA.	Coding	-0.141893	6.59356	0.000270263	0.886828
TC09000926.hg.1	---	ncrna:snRNA chromosome:GRCh37:9:15776179:15776284:-1 gene:ENSG00000207360 gene_biotype:snRNA transcript_biotype:snRNA	ENSEMBL	ncrna:snRNA chromosome:GRCh37:9:15776179:15776284:-1 gene:ENSG00000207360 gene_biotype:snRNA transcript_biotype:snRNA	Coding	0.371447	10.0275	0.000270363	0.886449
TC06000762.hg.1	NM_000056	BCKDHB	RefSeq	Homo sapiens branched chain keto acid dehydrogenase E1, beta polypeptide (BCKDHB), nuclear gene encoding mitochondrial protein, transcript variant 2, mRNA.	Coding	0.18704	5.3976	0.000272187	0.879562
TC17002272.hg.1	---	accn=AK091489 class=mRNAlike lncRNA name=Human lncRNA ref=JounralRNA transcriptId=3211 cpcScore=-0.9864430 cnci=-0.3518448	NONCODE	accn=AK091489 class=mRNAlike lncRNA name=Human lncRNA ref=JounralRNA transcriptId=3211 cpcScore=-0.9864430 cnci=-0.3518448	NonCoding	0.938723	6.78818	0.000272592	0.878036
TC02001645.hg.1	NM_147184	TP53I3	RefSeq	Homo sapiens tumor protein p53 inducible protein 3 (TP53I3), transcript variant 2, mRNA.	Coding	-0.292977	7.30797	0.000273635	0.874124
TC16000897.hg.1	NM_001184998	KIAA0430	RefSeq	Homo sapiens KIAA0430 (KIAA0430), transcript variant 2, mRNA.	Coding	0.528433	7.86409	0.000274526	0.870793
TC07002141.hg.1	---	linc-PHF14-4 chr7:+:9765725-9767835	Broad TUCP	linc-PHF14-4 chr7:+:9765725-9767835	NonCoding	-0.454817	5.11109	0.000274794	0.869794
TC05003091.hg.1	---	accn=NULL class=lncRNA name= ref=UCSCGeneNoncode transcriptId=uc003kej.2 cpcScore=2.8731000 cnci=-0.3338021	NONCODE	accn=NULL class=lncRNA name= ref=UCSCGeneNoncode transcriptId=uc003kej.2 cpcScore=2.8731000 cnci=-0.3338021	NonCoding	0.60862	8.95396	0.000277863	0.858412
TC15002576.hg.1	---	accn=CR623096 class=mRNAlike lncRNA name=NULL ref=H-invitational v7.5 transcriptId=HIT000302291 cpcScore=-1.2310100 cnci=-0.3198096	NONCODE	accn=CR623096 class=mRNAlike lncRNA name=NULL ref=H-invitational v7.5 transcriptId=HIT000302291 cpcScore=-1.2310100 cnci=-0.3198096	NonCoding	0.355187	8.36499	0.000281203	0.846165
TC20000125.hg.1	NM_001172745	SEC23B	RefSeq	Homo sapiens Sec23 homolog B (S. cerevisiae) (SEC23B), transcript variant 4, mRNA.	Coding	0.249347	9.06678	0.000281423	0.845363
TC09002745.hg.1	---	accn=NULL class=lincRNA name=Human lincRNA ref=Scripture Reconstruction LincRNAs By Luo transcriptId=linc_luo_608 cpcScore=-1.2687600 cnci=-0.2357546	NONCODE	accn=NULL class=lincRNA name=Human lincRNA ref=Scripture Reconstruction LincRNAs By Luo transcriptId=linc_luo_608 cpcScore=-1.2687600 cnci=-0.2357546	NonCoding	0.25283	6.09758	0.000283229	0.838808
TC20000940.hg.1	NM_003859	DPM1	RefSeq	Homo sapiens dolichyl-phosphate mannosyltransferase polypeptide 1, catalytic subunit (DPM1), mRNA.	Coding	0.261473	9.8273	0.000283262	0.838687
TC01000205.hg.1	NM_001114600	C1orf144	RefSeq	Homo sapiens chromosome 1 open reading frame 144 (C1orf144), transcript variant 1, mRNA.	Coding	0.420273	8.45503	0.000283316	0.838491
TC01004688.hg.1	---	accn=NULL class=lncRNA name= ref=UCSCGeneNoncode transcriptId=uc010oxs.1 cpcScore=0.5401520 cnci=-0.1469091	NONCODE	accn=NULL class=lncRNA name= ref=UCSCGeneNoncode transcriptId=uc010oxs.1 cpcScore=0.5401520 cnci=-0.1469091	NonCoding	0.764307	8.53987	0.000283352	0.838363
TC01005774.hg.1	---	accn=NULL class=lncRNA name= ref=UCSCGeneNoncode transcriptId=uc001elt.1 cpcScore=-1.0247200 cnci=-0.2839968	NONCODE	accn=NULL class=lncRNA name= ref=UCSCGeneNoncode transcriptId=uc001elt.1 cpcScore=-1.0247200 cnci=-0.2839968	NonCoding	0.88394	4.40691	0.000283763	0.836877
TC07002110.hg.1	---	accn=NULL class=mRNAlike lncRNA name=vega lncRNA ref=GENCODE transcriptId=OTTHUMT00000325029 cpcScore=1.4485800 cnci=-0.2901057	NONCODE	accn=NULL class=mRNAlike lncRNA name=vega lncRNA ref=GENCODE transcriptId=OTTHUMT00000325029 cpcScore=1.4485800 cnci=-0.2901057	NonCoding	-0.269783	5.09028	0.00028401	0.835984
TC12000090.hg.1	NM_002824	PTMS	RefSeq	Homo sapiens parathymosin (PTMS), mRNA.	Coding	-0.197993	8.79925	0.000284763	0.833268
TC22001467.hg.1	NM_001006666	APOBEC3F	RefSeq	Homo sapiens apolipoprotein B mRNA editing enzyme, catalytic polypeptide-like 3F (APOBEC3F), transcript variant 2, mRNA.	Coding	-0.216803	7.30092	0.000286394	0.827413
TC01002955.hg.1	NM_001199772	PSMA5	RefSeq	Homo sapiens proteasome (prosome, macropain) subunit, alpha type, 5 (PSMA5), transcript variant 2, mRNA.	Coding	0.178597	7.38683	0.00028725	0.824356
TC07000591.hg.1	NR_002147	MYH16	RefSeq	Homo sapiens myosin, heavy chain 16 pseudogene (MYH16), non-coding RNA.	Coding	-0.362533	5.65082	0.000288538	0.819768
TC11002198.hg.1	NM_016540	GPR83	RefSeq	Homo sapiens G protein-coupled receptor 83 (GPR83), mRNA.	Coding	0.44529	5.78769	0.000288998	0.818132
TC11003376.hg.1	---	accn=AK021715 class=mRNAlike lncRNA name=Human lncRNA ref=JounralRNA transcriptId=5291 cpcScore=-1.1033900 cnci=-0.2867900	NONCODE	accn=AK021715 class=mRNAlike lncRNA name=Human lncRNA ref=JounralRNA transcriptId=5291 cpcScore=-1.1033900 cnci=-0.2867900	NonCoding	0.47915	8.74967	0.00028974	0.815503
TC09000894.hg.1	ENST00000443149	KIAA2026	ENSEMBL	cdna:known chromosome:GRCh37:9:5898937:5910710:-1 gene:ENSG00000183354 gene_biotype:protein_coding transcript_biotype:processed_transcript	Coding	0.354227	4.67485	0.000295638	0.794836
TC12003093.hg.1	---	accn=NULL class=lncRNA name= ref=EnsemblNoncode transcriptId=ENST00000550905 cpcScore=0.0717251 cnci=-0.2270092 | accn=NULL class=lincRNA name=Human lincRNA ref=Scripture Reconstruction LincRNAs By Luo transcriptId=linc_luo_144 cpcScore=-1.2788200 cnci=-0.2349098 | accn=NULL class=lncRNA name= ref=EnsemblNoncode transcriptId=ENST00000551982 cpcScore=-1.1105700 cnci=-0.3910439 | accn=AK096932 clas…	NONCODE	accn=NULL class=lncRNA name= ref=EnsemblNoncode transcriptId=ENST00000550905 cpcScore=0.0717251 cnci=-0.2270092	NonCoding	0.204053	6.82138	0.0002962	0.792889
TC10000783.hg.1	---	AK094859,uc001kyd.1	UCSC Genes	---	Coding	0.41981	5.88251	0.000298322	0.785566
TC01002592.hg.1	NM_024066	ERI3	RefSeq	Homo sapiens ERI1 exoribonuclease family member 3 (ERI3), mRNA.	Coding	0.310417	7.12372	0.000298759	0.784064
TC06001508.hg.1	NM_005803	FLOT1	RefSeq	Homo sapiens flotillin 1 (FLOT1), mRNA.	Coding	0.30323	7.82467	0.000299959	0.779951
TC06000485.hg.1	---	DQ570892,uc021yyo.1	UCSC Genes	---	Coding	-0.458263	7.39128	0.000300516	0.778048
TC06003752.hg.1	---	accn=NULL class=lincRNA name=Human lincRNA ref=Scripture Reconstruction LincRNAs By Luo transcriptId=linc_luo_465 cpcScore=-1.4097000 cnci=-0.4721185	NONCODE	accn=NULL class=lincRNA name=Human lincRNA ref=Scripture Reconstruction LincRNAs By Luo transcriptId=linc_luo_465 cpcScore=-1.4097000 cnci=-0.4721185	NonCoding	0.619773	4.78111	0.000301604	0.774339
TC02001028.hg.1	---	havana:lincRNA chromosome:GRCh37:2:173180015:173188465:1 gene:ENSG00000232555 gene_biotype:lincRNA transcript_biotype:lincRNA | cdna:all chromosome:VEGA50:2:173180015:173188465:1 Gene:OTTHUMG00000154230	ENSEMBL	havana:lincRNA chromosome:GRCh37:2:173180015:173188465:1 gene:ENSG00000232555 gene_biotype:lincRNA transcript_biotype:lincRNA	Coding	0.387403	7.599	0.000302987	0.769646
TC22000840.hg.1	NM_002490	NDUFA6	RefSeq	Homo sapiens NADH dehydrogenase (ubiquinone) 1 alpha subcomplex, 6, 14kDa (NDUFA6), nuclear gene encoding mitochondrial protein, mRNA.	Coding	0.175263	8.10733	0.000307308	0.755114
TC17000067.hg.1	NM_024039	MIS12	RefSeq	Homo sapiens MIS12, MIND kinetochore complex component, homolog (S. pombe) (MIS12), transcript variant 2, mRNA.	Coding	0.285113	6.58365	0.000308453	0.751297
TC05000736.hg.1	NR_026705	VTRNA1-3	RefSeq	Homo sapiens vault RNA 1-3 (VTRNA1-3), vault RNA.	Coding	0.783553	7.12644	0.000309049	0.749316
TC0X002359.hg.1	---	ensembl_havana_lincrna:lincRNA chromosome:GRCh37:X:102139342:102161086:1 gene:ENSG00000239407 gene_biotype:lincRNA transcript_biotype:processed_transcript | cdna:all chromosome:VEGA50:X:102139342:102161086:1 Gene:OTTHUMG00000022085 | cdna:all chromosome:VEGA50:X:102152509:102160619:1 Gene:OTTHUMG00000022085	ENSEMBL	ensembl_havana_lincrna:lincRNA chromosome:GRCh37:X:102139342:102161086:1 gene:ENSG00000239407 gene_biotype:lincRNA transcript_biotype:processed_transcript	Coding	0.495203	6.16461	0.000311716	0.740495
TC06000418.hg.1	NM_003782	B3GALT4	RefSeq	Homo sapiens UDP-Gal:betaGlcNAc beta 1,3-galactosyltransferase, polypeptide 4 (B3GALT4), mRNA.	Coding	0.489863	6.38189	0.00031221	0.738869
TC6_cox_hap2000108.hg.1	NM_003782	B3GALT4	RefSeq	Homo sapiens UDP-Gal:betaGlcNAc beta 1,3-galactosyltransferase, polypeptide 4 (B3GALT4), mRNA.	Coding	0.489863	6.38189	0.00031221	0.738869
TC6_dbb_hap3000100.hg.1	NM_003782	B3GALT4	RefSeq	Homo sapiens UDP-Gal:betaGlcNAc beta 1,3-galactosyltransferase, polypeptide 4 (B3GALT4), mRNA.	Coding	0.489863	6.38189	0.00031221	0.738869
TC6_mcf_hap5000093.hg.1	NM_003782	B3GALT4	RefSeq	Homo sapiens UDP-Gal:betaGlcNAc beta 1,3-galactosyltransferase, polypeptide 4 (B3GALT4), mRNA.	Coding	0.489863	6.38189	0.00031221	0.738869
TC6_qbl_hap6000099.hg.1	NM_003782	B3GALT4	RefSeq	Homo sapiens UDP-Gal:betaGlcNAc beta 1,3-galactosyltransferase, polypeptide 4 (B3GALT4), mRNA.	Coding	0.489863	6.38189	0.00031221	0.738869
TC01005754.hg.1	---	linc-FCGR1B-7 chr1:-:121484056-121485434 | linc-FCGR1B-7 chr1:-:121484423-121485429	Rinn lincRNAs	linc-FCGR1B-7 chr1:-:121484056-121485434	NonCoding	0.61619	5.46968	0.000314607	0.731019
TC03002569.hg.1	---	accn=NR_037702 class=lncRNA name= ref=RefGeneNoncode transcriptId=NR_037702 cpcScore=1.2130900 cnci=-0.3457895	NONCODE	accn=NR_037702 class=lncRNA name= ref=RefGeneNoncode transcriptId=NR_037702 cpcScore=1.2130900 cnci=-0.3457895	NonCoding	0.397503	8.8333	0.000315765	0.727246
TC08001217.hg.1	---	BC039537,uc003xrx.3	UCSC Genes	---	Coding	0.470523	4.8383	0.00031619	0.725863
TC01001585.hg.1	NM_005562	LAMC2	RefSeq	Homo sapiens laminin, gamma 2 (LAMC2), transcript variant 1, mRNA.	Coding	0.25933	7.37228	0.000316202	0.725827
TC02000260.hg.1	NM_019063	EML4	RefSeq	Homo sapiens echinoderm microtubule associated protein like 4 (EML4), transcript variant 1, mRNA.	Coding	0.460543	8.44103	0.000316622	0.724462
TC11003162.hg.1	---	accn=NR_027991 class=lncRNA name= ref=RefGeneNoncode transcriptId=NR_027991 cpcScore=4.3320700 cnci=-0.1338021	NONCODE	accn=NR_027991 class=lncRNA name= ref=RefGeneNoncode transcriptId=NR_027991 cpcScore=4.3320700 cnci=-0.1338021	NonCoding	-0.341957	4.37198	0.000318266	0.719146
TC19000124.hg.1	NM_001044387	ZNF557	RefSeq	Homo sapiens zinc finger protein 557 (ZNF557), transcript variant 2, mRNA.	Coding	0.202913	7.17439	0.000318896	0.717115
TC01006418.hg.1	---	linc-ZNF692-5 chr1:-:89294-120932 | linc-ZNF692-5 chr1:-:89550-91105 | linc-ZNF692-5 chr1:-:91373-112736 | linc-ZNF692-5 chr1:-:92229-129217 | linc-ZNF692-5 chr1:-:110952-129173 | linc-ZNF692-5 chr1:-:112759-168167 | linc-ZNF692-5 chr1:-:129080-133566 | linc-ZNF692-5 chr1:-:164404-173864 | linc-ZNF692-5 chr1:-:165863-168167 | linc-ZNF692-5 chr1:-:165888-168767	Broad TUCP	linc-ZNF692-5 chr1:-:89294-120932	NonCoding	0.34282	6.20941	0.000318976	0.716859
TC06000549.hg.1	NM_021943	ZFAND3	RefSeq	Homo sapiens zinc finger, AN1-type domain 3 (ZFAND3), mRNA.	Coding	0.212917	7.95861	0.000319575	0.714931
TC05002564.hg.1	---	accn=NULL class=lncRNA name= ref=EnsemblNoncode transcriptId=ENST00000413221 cpcScore=3.5998800 cnci=-0.3818474 | accn=NR_015370 class=lncRNA name= ref=RefGeneNoncode transcriptId=NR_015370 cpcScore=3.8130200 cnci=-0.2600869 | accn=NULL class=lncRNA name= ref=EnsemblNoncode transcriptId=ENST00000427306 cpcScore=3.7729400 cnci=-0.2986084 | accn=NULL class=lncRNA name= ref=EnsemblNoncode transcript…	NONCODE	accn=NULL class=lncRNA name= ref=EnsemblNoncode transcriptId=ENST00000413221 cpcScore=3.5998800 cnci=-0.3818474	NonCoding	0.325913	8.50703	0.000319638	0.714729
TC05002577.hg.1	---	linc-AQPEP chr5:+:115292234-115295651 | linc-AQPEP chr5:+:115292234-115297015 | linc-AQPEP chr5:+:115292238-115294320	Rinn lincRNAs	linc-AQPEP chr5:+:115292234-115295651	NonCoding	0.689053	4.39215	0.00032061	0.711611
TC11002076.hg.1	NM_015531	C2CD3	RefSeq	Homo sapiens C2 calcium-dependent domain containing 3 (C2CD3), mRNA.	Coding	0.34162	6.94679	0.000320911	0.710647
TC04001072.hg.1	---	havana:lincRNA chromosome:GRCh37:4:19173958:19458617:-1 gene:ENSG00000248238 gene_biotype:lincRNA transcript_biotype:lincRNA | cdna:all chromosome:VEGA50:4:19173958:19458617:-1 Gene:OTTHUMG00000160243	ENSEMBL	havana:lincRNA chromosome:GRCh37:4:19173958:19458617:-1 gene:ENSG00000248238 gene_biotype:lincRNA transcript_biotype:lincRNA	Coding	0.368997	4.55082	0.000321005	0.710346
TC08000437.hg.1	---	uc022avh.1	UCSC Genes	---	Coding	0.307213	7.68805	0.000321245	0.709578
TC09002368.hg.1	---	accn=U13223 class=mRNAlike lncRNA name=NULL ref=H-invitational v7.5 transcriptId=HIT000218137 cpcScore=2.6704200 cnci=-0.0164889	NONCODE	accn=U13223 class=mRNAlike lncRNA name=NULL ref=H-invitational v7.5 transcriptId=HIT000218137 cpcScore=2.6704200 cnci=-0.0164889	NonCoding	0.4036	7.00065	0.000322552	0.70541
TC14000878.hg.1	NM_021178	CCNB1IP1	RefSeq	Homo sapiens cyclin B1 interacting protein 1, E3 ubiquitin protein ligase (CCNB1IP1), transcript variant 1, mRNA.	Coding	0.464817	8.14915	0.000322639	0.705132
TC07001194.hg.1	NM_006547	IGF2BP3	RefSeq	Homo sapiens insulin-like growth factor 2 mRNA binding protein 3 (IGF2BP3), mRNA.	Coding	0.373073	7.65994	0.000322849	0.704463
TC01002580.hg.1	NM_001159936	EBNA1BP2	RefSeq	Homo sapiens EBNA1 binding protein 2 (EBNA1BP2), transcript variant 1, mRNA.	Coding	0.1563	6.67876	0.000324341	0.699727
TC10000340.hg.1	NM_001077665	AGAP6	RefSeq	Homo sapiens ArfGAP with GTPase domain, ankyrin repeat and PH domain 6 (AGAP6), mRNA.	Coding	0.553077	8.70862	0.000325874	0.694884
TC10002137.hg.1	---	accn=NR_033675 class=lncRNA name= ref=RefGeneNoncode transcriptId=NR_033675 cpcScore=5.7303900 cnci=-0.2659904	NONCODE	accn=NR_033675 class=lncRNA name= ref=RefGeneNoncode transcriptId=NR_033675 cpcScore=5.7303900 cnci=-0.2659904	NonCoding	0.25934	11.2009	0.000326334	0.693435
TC01003054.hg.1	NM_001200001	NOTCH2	RefSeq	Homo sapiens notch 2 (NOTCH2), transcript variant 2, mRNA.	Coding	0.36013	7.65121	0.00032635	0.693386
TC17001291.hg.1	---	DQ592825,uc002har.3	UCSC Genes	---	Coding	-1.19115	5.19717	0.000326548	0.692763
TC08001551.hg.1	NM_001101676	SAMD12	RefSeq	Homo sapiens sterile alpha motif domain containing 12 (SAMD12), transcript variant 1, mRNA.	Coding	0.287077	5.22205	0.00032669	0.692315
TC04001693.hg.1	---	ncrna:snoRNA chromosome:GRCh37:4:160428047:160428180:-1 gene:ENSG00000251979 gene_biotype:snoRNA transcript_biotype:snoRNA	ENSEMBL	ncrna:snoRNA chromosome:GRCh37:4:160428047:160428180:-1 gene:ENSG00000251979 gene_biotype:snoRNA transcript_biotype:snoRNA	Coding	-0.173363	5.13745	0.000328705	0.686
TC22000964.hg.1	---	accn=NR_037611 class=lncRNA name= ref=RefGeneNoncode transcriptId=NR_037611 cpcScore=6.6494100 cnci=-0.0834038 | accn=NR_037612 class=lncRNA name= ref=RefGeneNoncode transcriptId=NR_037612 cpcScore=6.2228100 cnci=-0.1128617	NONCODE	accn=NR_037611 class=lncRNA name= ref=RefGeneNoncode transcriptId=NR_037611 cpcScore=6.6494100 cnci=-0.0834038	NonCoding	-0.138903	6.443	0.000328742	0.685883
TC06002017.hg.1	NM_002912	REV3L	RefSeq	Homo sapiens REV3-like, polymerase (DNA directed), zeta, catalytic subunit (REV3L), mRNA.	Coding	0.655617	7.16865	0.000329053	0.684914
TC06003424.hg.1	---	accn=NR_028588 class=lncRNA name= ref=RefGeneNoncode transcriptId=NR_028588 cpcScore=4.1390500 cnci=-0.2650890	NONCODE	accn=NR_028588 class=lncRNA name= ref=RefGeneNoncode transcriptId=NR_028588 cpcScore=4.1390500 cnci=-0.2650890	NonCoding	0.426857	9.15996	0.000329735	0.682785
TC02001962.hg.1	---	uc021vja.1	UCSC Genes	---	Coding	0.252177	4.58049	0.000333339	0.671616
TC01000921.hg.1	NM_001008218	AMY1B	RefSeq	Homo sapiens amylase, alpha 1B (salivary) (AMY1B), mRNA.	Coding	0.310063	4.22867	0.000336338	0.662414
TC10001444.hg.1	---	DQ570592,uc001jzc.1	UCSC Genes	---	Coding	0.50959	9.68841	0.000337442	0.659048
TC07001327.hg.1	NM_018224	COA1	RefSeq	Homo sapiens cytochrome C oxidase assembly factor 1 homolog (S. cerevisiae) (COA1), transcript variant 1, mRNA.	Coding	0.250677	6.20064	0.000337726	0.658182
TC14001036.hg.1	NM_020529	NFKBIA	RefSeq	Homo sapiens nuclear factor of kappa light polypeptide gene enhancer in B-cells inhibitor, alpha (NFKBIA), mRNA.	Coding	0.351687	9.1458	0.000338071	0.657133
TC19001292.hg.1	NM_004750	CRLF1	RefSeq	Homo sapiens cytokine receptor-like factor 1 (CRLF1), mRNA.	Coding	-0.25833	6.90106	0.000338081	0.657102
TC05001845.hg.1	NM_198282	TMEM173	RefSeq	Homo sapiens transmembrane protein 173 (TMEM173), nuclear gene encoding mitochondrial protein, mRNA.	Coding	-0.20742	6.51937	0.000338232	0.656645
TC05003121.hg.1	---	accn=BC028585 class=mRNAlike lncRNA name=Human lncRNA ref=JounralRNA transcriptId=5165 cpcScore=0.9446330 cnci=-0.4096806	NONCODE	accn=BC028585 class=mRNAlike lncRNA name=Human lncRNA ref=JounralRNA transcriptId=5165 cpcScore=0.9446330 cnci=-0.4096806	NonCoding	0.29037	9.27224	0.00034048	0.649836
TC16001163.hg.1	ENST00000384710	RNU6-21	ENSEMBL	ncrna:snRNA chromosome:GRCh37:16:62221444:62221550:-1 gene:ENSG00000207441 gene_biotype:snRNA transcript_biotype:snRNA	Coding	0.50817	6.517	0.000340716	0.649124
TC17002518.hg.1	---	accn=NR_029392 class=lncRNA name= ref=RefGeneNoncode transcriptId=NR_029392 cpcScore=7.0354000 cnci=-0.1646230	NONCODE	accn=NR_029392 class=lncRNA name= ref=RefGeneNoncode transcriptId=NR_029392 cpcScore=7.0354000 cnci=-0.1646230	NonCoding	-0.169527	5.79908	0.000342297	0.644366
TC16000999.hg.1	---	AK096982,uc021tfy.1	UCSC Genes	---	Coding	0.563377	9.36727	0.000343408	0.641034
TC05000917.hg.1	NM_001161661	WWC1	RefSeq	Homo sapiens WW and C2 domain containing 1 (WWC1), transcript variant 1, mRNA.	Coding	0.33009	7.97268	0.000344333	0.638268
TC09001012.hg.1	NM_004925	AQP3	RefSeq	Homo sapiens aquaporin 3 (Gill blood group) (AQP3), mRNA.	Coding	-0.296627	6.22653	0.000344444	0.637937
TC10001535.hg.1	NM_013451	MYOF	RefSeq	Homo sapiens myoferlin (MYOF), transcript variant 1, mRNA.	Coding	0.387873	9.31172	0.000347313	0.62941
TC07001846.hg.1	NM_000883	IMPDH1	RefSeq	Homo sapiens IMP (inosine 5'-monophosphate) dehydrogenase 1 (IMPDH1), transcript variant 1, mRNA.	Coding	0.162907	7.66396	0.000348067	0.627181
TC06002874.hg.1	---	accn=AK056180 class=mRNAlike lncRNA name=Human lncRNA ref=JounralRNA transcriptId=4411 cpcScore=0.3076560 cnci=-0.1821588	NONCODE	accn=AK056180 class=mRNAlike lncRNA name=Human lncRNA ref=JounralRNA transcriptId=4411 cpcScore=0.3076560 cnci=-0.1821588	NonCoding	-0.309853	4.25406	0.000348914	0.624683
TC01001204.hg.1	NM_001135636	PIP5K1A	RefSeq	Homo sapiens phosphatidylinositol-4-phosphate 5-kinase, type I, alpha (PIP5K1A), transcript variant 3, mRNA.	Coding	0.333413	9.6467	0.00034899	0.624459
TC03001529.hg.1	---	AK124433,uc003dmq.1	UCSC Genes	---	Coding	0.669257	4.77295	0.000349104	0.624124
TC04001615.hg.1	NM_178835	ZNF827	RefSeq	Homo sapiens zinc finger protein 827 (ZNF827), mRNA.	Coding	0.295037	6.75468	0.000349533	0.622861
TC08002334.hg.1	---	linc-RPS20 chr8:-:57014014-57014848 | linc-RPS20 chr8:-:57014015-57014813	Broad TUCP	linc-RPS20 chr8:-:57014014-57014848	NonCoding	0.267113	10.9018	0.000352711	0.613556
TC02002682.hg.1	NM_001005781	SUMO1	RefSeq	Homo sapiens SMT3 suppressor of mif two 3 homolog 1 (S. cerevisiae) (SUMO1), transcript variant 2, mRNA.	Coding	0.256167	9.44507	0.000353156	0.612257
TC01000360.hg.1	NR_033926	LOC644961	RefSeq	Homo sapiens actin, gamma 1 pseudogene (LOC644961), non-coding RNA.	Coding	0.2469	6.41564	0.000356517	0.602519
TC16001451.hg.1	---	accn=NR_003676 class=lncRNA name= ref=RefGeneNoncode transcriptId=NR_003676 cpcScore=7.8531000 cnci=-0.2258474	NONCODE	accn=NR_003676 class=lncRNA name= ref=RefGeneNoncode transcriptId=NR_003676 cpcScore=7.8531000 cnci=-0.2258474	NonCoding	0.493213	5.01291	0.000357926	0.59846
TC13001249.hg.1	---	accn=AF339771 class=mRNAlike lncRNA name=Human lncRNA ref=JounralRNA transcriptId=3867 cpcScore=-1.1739200 cnci=-0.2676618	NONCODE	accn=AF339771 class=mRNAlike lncRNA name=Human lncRNA ref=JounralRNA transcriptId=3867 cpcScore=-1.1739200 cnci=-0.2676618	NonCoding	-0.206593	4.39622	0.000359941	0.592689
TC10002619.hg.1	---	linc-PTPN20B-6 chr10:-:48919830-48922964	Broad TUCP	linc-PTPN20B-6 chr10:-:48919830-48922964	NonCoding	0.37717	7.79164	0.000360083	0.592283
TC19001917.hg.1	---	cdna:known chromosome:GRCh37:19:58915623:58918663:-1 gene:ENSG00000232098 gene_biotype:protein_coding transcript_biotype:protein_coding	ENSEMBL	cdna:known chromosome:GRCh37:19:58915623:58918663:-1 gene:ENSG00000232098 gene_biotype:protein_coding transcript_biotype:protein_coding	Coding	0.36757	6.39882	0.000361725	0.587604
TC07001262.hg.1	NR_003500	RP9P	RefSeq	Homo sapiens retinitis pigmentosa 9 pseudogene (RP9P), non-coding RNA.	Coding	0.222207	6.85563	0.000362372	0.585764
TC05003056.hg.1	---	accn=NULL class=lncRNA name= ref=UCSCGeneNoncode transcriptId=uc010iya.1 cpcScore=-0.1165600 cnci=-0.4742201 | accn=NR_034021 class=lncRNA name= ref=RefGeneNoncode transcriptId=NR_034021 cpcScore=2.6967100 cnci=-0.1943404 | accn=NULL class=lncRNA name= ref=UCSCGeneNoncode transcriptId=uc003jzj.2 cpcScore=1.8034800 cnci=-0.1758828 | accn=NULL class=lncRNA name= ref=UCSCGeneNoncode transcriptId=uc0…	NONCODE	accn=NULL class=lncRNA name= ref=UCSCGeneNoncode transcriptId=uc010iya.1 cpcScore=-0.1165600 cnci=-0.4742201	NonCoding	0.21822	8.07487	0.0003653	0.577486
TC17002241.hg.1	---	accn=AY526356 class=mRNAlike lncRNA name=NULL ref=H-invitational v7.5 transcriptId=HIT000255152 cpcScore=3.6558900 cnci=-0.1209938	NONCODE	accn=AY526356 class=mRNAlike lncRNA name=NULL ref=H-invitational v7.5 transcriptId=HIT000255152 cpcScore=3.6558900 cnci=-0.1209938	NonCoding	0.522073	6.87463	0.000365451	0.577061
TC11000587.hg.1	NM_001128612	NUDT22	RefSeq	Homo sapiens nudix (nucleoside diphosphate linked moiety X)-type motif 22 (NUDT22), transcript variant 2, mRNA.	Coding	-0.180403	5.90995	0.000366138	0.57513
TC09002183.hg.1	---	accn=NR_037148 class=lncRNA name= ref=RefGeneNoncode transcriptId=NR_037148 cpcScore=5.0463500 cnci=-0.2587748	NONCODE	accn=NR_037148 class=lncRNA name= ref=RefGeneNoncode transcriptId=NR_037148 cpcScore=5.0463500 cnci=-0.2587748	NonCoding	0.356787	7.33229	0.000367093	0.57245
TC03001341.hg.1	NM_020696	KIAA1143	RefSeq	Homo sapiens KIAA1143 (KIAA1143), mRNA.	Coding	0.226643	7.31866	0.000369482	0.565775
TC02001431.hg.1	ENST00000440498	AGAP1-IT1	ENSEMBL	havana:sense_intronic chromosome:GRCh37:2:236414395:236416210:1 gene:ENSG00000235529 gene_biotype:sense_intronic transcript_biotype:sense_intronic	Coding	-0.201397	5.18438	0.000369534	0.565632
TC16000081.hg.1	NR_024492	FLJ42627	RefSeq	Homo sapiens uncharacterized LOC645644 (FLJ42627), non-coding RNA.	Coding	0.646337	6.34345	0.000371066	0.561374
TC0X002316.hg.1	NM_001032393	HNRNPH2	RefSeq	Homo sapiens heterogeneous nuclear ribonucleoprotein H2 (H') (HNRNPH2), transcript variant 2, mRNA.	Coding	0.365437	8.72635	0.000371117	0.561232
TC06003739.hg.1	---	accn=BC071763 class=mRNAlike lncRNA name=NULL ref=H-invitational v7.5 transcriptId=HIT000264582 cpcScore=1.6516000 cnci=-0.2913573 | accn=AF026526 class=mRNAlike lncRNA name=NULL ref=H-invitational v7.5 transcriptId=HIT000062825 cpcScore=-1.2384100 cnci=-0.3875526	NONCODE	accn=BC071763 class=mRNAlike lncRNA name=NULL ref=H-invitational v7.5 transcriptId=HIT000264582 cpcScore=1.6516000 cnci=-0.2913573	NonCoding	0.465767	5.80495	0.000371207	0.560984
TC06000147.hg.1	NM_001160094	ACOT13	RefSeq	Homo sapiens acyl-CoA thioesterase 13 (ACOT13), transcript variant 2, mRNA.	Coding	0.25831	8.03435	0.000371939	0.558955
TC12002396.hg.1	---	accn=X55077 class=mRNAlike lncRNA name=Human lncRNA ref=JounralRNA transcriptId=4413 cpcScore=5.6502500 cnci=-0.0145022	NONCODE	accn=X55077 class=mRNAlike lncRNA name=Human lncRNA ref=JounralRNA transcriptId=4413 cpcScore=5.6502500 cnci=-0.0145022	NonCoding	-0.200683	6.61879	0.000373462	0.554752
TC09001757.hg.1	NM_013379	DPP7	RefSeq	Homo sapiens dipeptidyl-peptidase 7 (DPP7), mRNA.	Coding	0.18278	8.4186	0.000376797	0.545604
TC09001772.hg.1	NM_001130969	NELF	RefSeq	Homo sapiens nasal embryonic LHRH factor (NELF), transcript variant 1, mRNA.	Coding	-0.174333	8.64662	0.000379462	0.538351
TC05002283.hg.1	---	accn=BC035585 class=mRNAlike lncRNA name=Human lncRNA ref=JounralRNA transcriptId=2869 cpcScore=17.8124000 cnci=-0.0829106	NONCODE	accn=BC035585 class=mRNAlike lncRNA name=Human lncRNA ref=JounralRNA transcriptId=2869 cpcScore=17.8124000 cnci=-0.0829106	NonCoding	0.463553	7.58847	0.000379552	0.538105
TC01001805.hg.1	NM_001135599	TGFB2	RefSeq	Homo sapiens transforming growth factor, beta 2 (TGFB2), transcript variant 1, mRNA.	Coding	0.39968	5.16889	0.000380199	0.536353
TC05002200.hg.1	---	linc-IRX1-2 chr5:+:3415159-3419427	Rinn lincRNAs	linc-IRX1-2 chr5:+:3415159-3419427	NonCoding	-0.173033	4.74503	0.000381373	0.53318
TC16001832.hg.1	---	linc-RABEP2 chr16:-:29437124-29439957 | linc-RABEP2 chr16:-:29437960-29438577 | linc-RABEP2 chr16:-:29438535-29443132	Broad TUCP	linc-RABEP2 chr16:-:29437124-29439957	NonCoding	0.52932	9.10525	0.000381976	0.531553
TC08002227.hg.1	---	accn=NULL class=lncRNA name= ref=UCSCGeneNoncode transcriptId=uc003wvb.1 cpcScore=2.6921200 cnci=-0.1629627	NONCODE	accn=NULL class=lncRNA name= ref=UCSCGeneNoncode transcriptId=uc003wvb.1 cpcScore=2.6921200 cnci=-0.1629627	NonCoding	-0.303473	4.30898	0.000383822	0.526591
TC03002560.hg.1	---	accn=NULL class=lincRNA name=Human lincRNA ref=Scripture Reconstruction LincRNAs By Luo transcriptId=linc_luo_1246 cpcScore=-1.3149400 cnci=-0.2054516	NONCODE	accn=NULL class=lincRNA name=Human lincRNA ref=Scripture Reconstruction LincRNAs By Luo transcriptId=linc_luo_1246 cpcScore=-1.3149400 cnci=-0.2054516	NonCoding	0.30378	10.568	0.000385627	0.521762
TC05000334.hg.1	NM_022132	MCCC2	RefSeq	Homo sapiens methylcrotonoyl-CoA carboxylase 2 (beta) (MCCC2), nuclear gene encoding mitochondrial protein, mRNA.	Coding	0.24679	7.24612	0.00038767	0.516321
TC06000120.hg.1	NM_182757	RNF144B	RefSeq	Homo sapiens ring finger protein 144B (RNF144B), mRNA.	Coding	-0.273793	5.54007	0.000388992	0.512817
TC01001837.hg.1	---	ncrna:snRNA chromosome:GRCh37:1:223877753:223877816:1 gene:ENSG00000212398 gene_biotype:snRNA transcript_biotype:snRNA	ENSEMBL	ncrna:snRNA chromosome:GRCh37:1:223877753:223877816:1 gene:ENSG00000212398 gene_biotype:snRNA transcript_biotype:snRNA	Coding	0.560403	8.67896	0.000389563	0.511308
TC08001680.hg.1	NM_031466	TRAPPC9	RefSeq	Homo sapiens trafficking protein particle complex 9 (TRAPPC9), transcript variant 1, mRNA.	Coding	0.171913	6.29694	0.000389608	0.511189
TC05001446.hg.1	---	DQ575504,uc003jxs.4	UCSC Genes	---	Coding	0.581503	4.72199	0.000389695	0.510958
TC03002096.hg.1	NM_001130845	BCL6	RefSeq	Homo sapiens B-cell CLL/lymphoma 6 (BCL6), transcript variant 2, mRNA.	Coding	-0.145957	6.50718	0.000390421	0.509043
TC0M000024.hg.1	---	accn=NULL class=lncRNA name= ref=UCSCGeneNoncode transcriptId=uc004cox.3 cpcScore=8.7780600 cnci=-0.2852693	NONCODE	accn=NULL class=lncRNA name= ref=UCSCGeneNoncode transcriptId=uc004cox.3 cpcScore=8.7780600 cnci=-0.2852693	NonCoding	0.358333	13.2254	0.000390503	0.508826
TC07003024.hg.1	---	accn=NR_040584 class=lncRNA name= ref=RefGeneNoncode transcriptId=NR_040584 cpcScore=1.9876900 cnci=-0.1476508	NONCODE	accn=NR_040584 class=lncRNA name= ref=RefGeneNoncode transcriptId=NR_040584 cpcScore=1.9876900 cnci=-0.1476508	NonCoding	-0.170903	8.009	0.000391313	0.506694
TC6_cox_hap2000039.hg.1	NM_001025091	ABCF1	RefSeq	Homo sapiens ATP-binding cassette, sub-family F (GCN20), member 1 (ABCF1), transcript variant 1, mRNA.	Coding	0.258427	8.75215	0.000391329	0.50665
TC6_dbb_hap3000032.hg.1	NM_001025091	ABCF1	RefSeq	Homo sapiens ATP-binding cassette, sub-family F (GCN20), member 1 (ABCF1), transcript variant 1, mRNA.	Coding	0.258427	8.75215	0.000391329	0.50665
TC6_mann_hap4000034.hg.1	NM_001025091	ABCF1	RefSeq	Homo sapiens ATP-binding cassette, sub-family F (GCN20), member 1 (ABCF1), transcript variant 1, mRNA.	Coding	0.258427	8.75215	0.000391329	0.50665
TC6_mcf_hap5000026.hg.1	NM_001025091	ABCF1	RefSeq	Homo sapiens ATP-binding cassette, sub-family F (GCN20), member 1 (ABCF1), transcript variant 1, mRNA.	Coding	0.258427	8.75215	0.000391329	0.50665
TC6_qbl_hap6000032.hg.1	NM_001025091	ABCF1	RefSeq	Homo sapiens ATP-binding cassette, sub-family F (GCN20), member 1 (ABCF1), transcript variant 1, mRNA.	Coding	0.258427	8.75215	0.000391329	0.50665
TC6_ssto_hap7000032.hg.1	NM_001025091	ABCF1	RefSeq	Homo sapiens ATP-binding cassette, sub-family F (GCN20), member 1 (ABCF1), transcript variant 1, mRNA.	Coding	0.258427	8.75215	0.000391329	0.50665
TC08001103.hg.1	---	ncrna:snRNA chromosome:GRCh37:8:29901317:29901424:-1 gene:ENSG00000239175 gene_biotype:snRNA transcript_biotype:snRNA	ENSEMBL	ncrna:snRNA chromosome:GRCh37:8:29901317:29901424:-1 gene:ENSG00000239175 gene_biotype:snRNA transcript_biotype:snRNA	Coding	-0.310867	8.02193	0.00039514	0.496672
TC05003305.hg.1	---	accn=M28590 class=mRNAlike lncRNA name=NULL ref=H-invitational v7.5 transcriptId=HIT000195249 cpcScore=0.5421470 cnci=-0.0392233	NONCODE	accn=M28590 class=mRNAlike lncRNA name=NULL ref=H-invitational v7.5 transcriptId=HIT000195249 cpcScore=0.5421470 cnci=-0.0392233	NonCoding	-0.25942	5.91852	0.000397163	0.491414
TC6_dbb_hap3000131.hg.1	NM_005803	FLOT1	RefSeq	Homo sapiens flotillin 1 (FLOT1), mRNA.	Coding	0.275623	7.80665	0.000398515	0.487913
TC6_qbl_hap6000132.hg.1	NM_005803	FLOT1	RefSeq	Homo sapiens flotillin 1 (FLOT1), mRNA.	Coding	0.275623	7.80665	0.000398515	0.487913
TC6_ssto_hap7000122.hg.1	NM_005803	FLOT1	RefSeq	Homo sapiens flotillin 1 (FLOT1), mRNA.	Coding	0.275623	7.80665	0.000398515	0.487913
TC15001786.hg.1	NM_032856	WDR73	RefSeq	Homo sapiens WD repeat domain 73 (WDR73), mRNA.	Coding	0.337953	7.49105	0.000398629	0.48762
TC20000571.hg.1	NM_032034	SLC4A11	RefSeq	Homo sapiens solute carrier family 4, sodium borate transporter, member 11 (SLC4A11), transcript variant 2, mRNA.	Coding	-0.27376	7.4834	0.000400544	0.482684
TC0M000023.hg.1	---	accn=NULL class=lncRNA name= ref=UCSCGeneNoncode transcriptId=uc004cov.3 cpcScore=5.0496900 cnci=-0.4375385 | accn=Y17176 class=mRNAlike lncRNA name=NULL ref=H-invitational v7.5 transcriptId=HIT000325988 cpcScore=0.2895810 cnci=-0.2276079	NONCODE	accn=NULL class=lncRNA name= ref=UCSCGeneNoncode transcriptId=uc004cov.3 cpcScore=5.0496900 cnci=-0.4375385	NonCoding	0.302927	13.4502	0.000402672	0.477226
TC05003447.hg.1	NR_024054	LOC100170939	RefSeq	Homo sapiens glucuronidase, beta pseudogene (LOC100170939), non-coding RNA.	Coding	0.31751	7.19507	0.00040268	0.477206
TC21000249.hg.1	NM_001848	COL6A1	RefSeq	Homo sapiens collagen, type VI, alpha 1 (COL6A1), mRNA.	Coding	-0.189947	7.43429	0.000403806	0.47433
TC03000955.hg.1	NM_004301	ACTL6A	RefSeq	Homo sapiens actin-like 6A (ACTL6A), transcript variant 1, mRNA.	Coding	0.258753	7.10503	0.000405408	0.470251
TC11000947.hg.1	NM_032021	TMEM133	RefSeq	Homo sapiens transmembrane protein 133 (TMEM133), mRNA.	Coding	0.73366	5.18817	0.000407243	0.4656
TC10000483.hg.1	NM_012330	KAT6B	RefSeq	Homo sapiens K(lysine) acetyltransferase 6B (KAT6B), transcript variant 1, mRNA.	Coding	0.324367	6.97734	0.0004082	0.463183
TC02003849.hg.1	---	linc-CCDC140-9 chr2:+:220658076-220659218	Rinn lincRNAs	linc-CCDC140-9 chr2:+:220658076-220659218	NonCoding	0.589047	6.90914	0.00040872	0.46187
TC17001670.hg.1	NM_001007226	SPOP	RefSeq	Homo sapiens speckle-type POZ protein (SPOP), transcript variant 1, mRNA.	Coding	0.294777	8.84485	0.000409762	0.459247
TC10001464.hg.1	---	cdna:putative chromosome:GRCh37:10:82289353:82295698:-1 gene:ENSG00000226659 gene_biotype:antisense transcript_biotype:antisense | cdna:all chromosome:VEGA50:10:82289353:82295698:-1 Gene:OTTHUMG00000018616	ENSEMBL	cdna:putative chromosome:GRCh37:10:82289353:82295698:-1 gene:ENSG00000226659 gene_biotype:antisense transcript_biotype:antisense	Coding	-0.28493	5.39029	0.000410946	0.456275
TC17001052.hg.1	NM_032530	ZNF594	RefSeq	Homo sapiens zinc finger protein 594 (ZNF594), mRNA.	Coding	0.356393	5.76219	0.000411171	0.455711
TC06000341.hg.1	NM_001025091	ABCF1	RefSeq	Homo sapiens ATP-binding cassette, sub-family F (GCN20), member 1 (ABCF1), transcript variant 1, mRNA.	Coding	0.260613	8.90454	0.000411368	0.455217
TC01004671.hg.1	---	accn=NULL class=mRNAlike lncRNA name=vega lncRNA ref=GENCODE transcriptId=OTTHUMT00000036739 cpcScore=2.7430600 cnci=-0.3297327 | linc-NBPF9-14 chr1:+:120904726-120906123 | linc-NBPF9-14 chr1:+:120905763-120907438 | linc-NBPF9-14 chr1:+:120906033-120914842	NONCODE	accn=NULL class=mRNAlike lncRNA name=vega lncRNA ref=GENCODE transcriptId=OTTHUMT00000036739 cpcScore=2.7430600 cnci=-0.3297327	NonCoding	0.271923	5.24931	0.000414295	0.447914
TC18000476.hg.1	NM_020964	EPG5	RefSeq	Homo sapiens ectopic P-granules autophagy protein 5 homolog (C. elegans) (EPG5), mRNA.	Coding	0.363297	6.07414	0.000414966	0.446246
TC15000933.hg.1	ENST00000410144	RNU2-3P	ENSEMBL	ncrna:snRNA chromosome:GRCh37:15:96289033:96289223:1 gene:ENSG00000222076 gene_biotype:snRNA transcript_biotype:snRNA	Coding	0.359913	6.21781	0.000417234	0.44063
TC02004959.hg.1	NM_001145450	MORN2	RefSeq	Homo sapiens MORN repeat containing 2 (MORN2), mRNA.	Coding	0.143097	5.62962	0.000417406	0.440203
TC16000228.hg.1	NM_145865	ANKS4B	RefSeq	Homo sapiens ankyrin repeat and sterile alpha motif domain containing 4B (ANKS4B), mRNA.	Coding	-0.334667	4.09002	0.0004176	0.439726
TC10001696.hg.1	---	cdna:known chromosome:GRCh37:10:120631561:120631989:-1 gene:ENSG00000236058 gene_biotype:pseudogene transcript_biotype:retrotransposed	ENSEMBL	cdna:known chromosome:GRCh37:10:120631561:120631989:-1 gene:ENSG00000236058 gene_biotype:pseudogene transcript_biotype:retrotransposed	Coding	0.256767	11.8176	0.000420405	0.432826
TC04001634.hg.1	NM_006726	LRBA	RefSeq	Homo sapiens LPS-responsive vesicle trafficking, beach and anchor containing (LRBA), transcript variant 2, mRNA.	Coding	0.47018	8.48614	0.000422544	0.427597
TC20000137.hg.1	NM_002196	INSM1	RefSeq	Homo sapiens insulinoma-associated 1 (INSM1), mRNA.	Coding	-0.41933	5.62405	0.000422947	0.426615
TC01000883.hg.1	NM_021190	PTBP2	RefSeq	Homo sapiens polypyrimidine tract binding protein 2 (PTBP2), mRNA.	Coding	0.331857	7.01263	0.000425693	0.419947
TC08000994.hg.1	---	AK308439,uc003wvp.1	UCSC Genes	---	Coding	0.380373	7.2993	0.000426245	0.418609
TC15002537.hg.1	---	accn=NULL class=lincRNA name=Human lincRNA ref=Scripture Reconstruction LincRNAs By Luo transcriptId=linc_luo_241 cpcScore=-1.3687700 cnci=-0.1856229	NONCODE	accn=NULL class=lincRNA name=Human lincRNA ref=Scripture Reconstruction LincRNAs By Luo transcriptId=linc_luo_241 cpcScore=-1.3687700 cnci=-0.1856229	NonCoding	0.831693	4.9052	0.000426663	0.4176
TC06003846.hg.1	---	accn=BC035400 class=mRNAlike lncRNA name=Human lncRNA ref=JounralRNA transcriptId=4608 cpcScore=-0.8596450 cnci=-0.2960558 | linc-PTPRK-2 chr6:-:129845157-129867773 | linc-PTPRK-2 chr6:-:129847770-129873732 | linc-PTPRK-2 chr6:-:129860492-129867773	NONCODE	accn=BC035400 class=mRNAlike lncRNA name=Human lncRNA ref=JounralRNA transcriptId=4608 cpcScore=-0.8596450 cnci=-0.2960558	NonCoding	0.28108	4.44727	0.000427685	0.415133
TC01000408.hg.1	NM_001199037	SERINC2	RefSeq	Homo sapiens serine incorporator 2 (SERINC2), transcript variant 3, mRNA.	Coding	-0.20691	7.64159	0.000428572	0.412999
TC20000991.hg.1	---	cdna:known chromosome:GRCh37:20:57476354:57476982:-1 gene:ENSG00000234747 gene_biotype:antisense transcript_biotype:antisense	ENSEMBL	cdna:known chromosome:GRCh37:20:57476354:57476982:-1 gene:ENSG00000234747 gene_biotype:antisense transcript_biotype:antisense	Coding	-0.24271	5.69586	0.000428698	0.412694
TC06000203.hg.1	---	uc021ynv.1	UCSC Genes	---	Coding	0.837087	8.17853	0.000428903	0.412203
TC02002478.hg.1	NM_001935	DPP4	RefSeq	Homo sapiens dipeptidyl-peptidase 4 (DPP4), mRNA.	Coding	-0.272897	5.52225	0.00042907	0.411801
TC09001166.hg.1	ENST00000459575	MIR1299	ENSEMBL	ncrna:miRNA chromosome:GRCh37:9:69002239:69002321:-1 gene:ENSG00000239070 gene_biotype:miRNA transcript_biotype:miRNA	Coding	0.648403	7.40601	0.000429457	0.410872
TC06001690.hg.1	NM_152733	BTBD9	RefSeq	Homo sapiens BTB (POZ) domain containing 9 (BTBD9), transcript variant 3, mRNA.	Coding	0.286807	5.57142	0.000430877	0.407468
TC05002974.hg.1	---	accn=NR_037665 class=lncRNA name= ref=RefGeneNoncode transcriptId=NR_037665 cpcScore=-0.4405470 cnci=-0.3223399	NONCODE	accn=NR_037665 class=lncRNA name= ref=RefGeneNoncode transcriptId=NR_037665 cpcScore=-0.4405470 cnci=-0.3223399	NonCoding	0.928617	7.87627	0.000432276	0.404129
TC06001217.hg.1	NM_030666	SERPINB1	RefSeq	Homo sapiens serpin peptidase inhibitor, clade B (ovalbumin), member 1 (SERPINB1), mRNA.	Coding	-0.282887	7.70902	0.000432438	0.403742
TC05003058.hg.1	---	accn=NULL class=lncRNA name= ref=UCSCGeneNoncode transcriptId=uc011crx.1 cpcScore=2.0056900 cnci=-0.2148258 | linc-GTF2H2-1 chr5:-:70422488-70585523 | linc-GTF2H2-1 chr5:-:70423727-70510559 | linc-GTF2H2-1 chr5:-:70435442-70498732 | linc-GTF2H2-1 chr5:-:70492973-70493608 | linc-GTF2H2-1 chr5:-:70493376-70555122 | linc-GTF2H2-1 chr5:-:70500092-70516131 | linc-GTF2H2-1 chr5:-:70500141-70585602 | li…	NONCODE	accn=NULL class=lncRNA name= ref=UCSCGeneNoncode transcriptId=uc011crx.1 cpcScore=2.0056900 cnci=-0.2148258	NonCoding	0.2852	6.69379	0.00043403	0.399954
TC01004836.hg.1	---	accn=AF088026 class=mRNAlike lncRNA name=Human lncRNA ref=JounralRNA transcriptId=760 cpcScore=-1.1889300 cnci=-0.3757438 | linc-ZBTB37 chr1:+:173831289-173833079	NONCODE	accn=AF088026 class=mRNAlike lncRNA name=Human lncRNA ref=JounralRNA transcriptId=760 cpcScore=-1.1889300 cnci=-0.3757438	NonCoding	0.45487	4.50686	0.000435566	0.396312
TC09002562.hg.1	---	linc-FAM75A7-30 chr9:-:68743530-68769869	Broad TUCP	linc-FAM75A7-30 chr9:-:68743530-68769869	NonCoding	0.2517	3.93806	0.00043605	0.395166
TC21000211.hg.1	---	DQ577420,uc002zdj.1	UCSC Genes	---	Coding	0.390957	10.8597	0.000439528	0.386975
TC6_cox_hap2000142.hg.1	NM_005803	FLOT1	RefSeq	Homo sapiens flotillin 1 (FLOT1), mRNA.	Coding	0.282103	7.80719	0.000444133	0.37623
TC15001807.hg.1	NR_031682	MIR1276	RefSeq	Homo sapiens microRNA 1276 (MIR1276), microRNA.	Coding	-0.408613	3.77507	0.000444246	0.375967
TC05001898.hg.1	NM_001029869	PLAC8L1	RefSeq	Homo sapiens PLAC8-like 1 (PLAC8L1), mRNA.	Coding	0.78978	6.7926	0.000444517	0.375338
TC16001230.hg.1	NR_033959	LOC100506060	RefSeq	Homo sapiens SMG1 homolog, phosphatidylinositol 3-kinase-related kinase (C. elegans) pseudogene (LOC100506060), non-coding RNA.	Coding	0.571483	6.91594	0.000445788	0.372393
TC0X000120.hg.1	NM_016937	POLA1	RefSeq	Homo sapiens polymerase (DNA directed), alpha 1, catalytic subunit (POLA1), mRNA.	Coding	0.36523	7.56986	0.000446	0.371904
TC02003431.hg.1	---	accn=NR_028356 class=lncRNA name= ref=RefGeneNoncode transcriptId=NR_028356 cpcScore=2.5472700 cnci=-0.3303058	NONCODE	accn=NR_028356 class=lncRNA name= ref=RefGeneNoncode transcriptId=NR_028356 cpcScore=2.5472700 cnci=-0.3303058	NonCoding	0.225817	8.56959	0.000446591	0.370537
TC0M000021.hg.1	---	accn=AB019563 class=mRNAlike lncRNA name=NULL ref=H-invitational v7.5 transcriptId=HIT000058607 cpcScore=0.9076480 cnci=-0.2235797	NONCODE	accn=AB019563 class=mRNAlike lncRNA name=NULL ref=H-invitational v7.5 transcriptId=HIT000058607 cpcScore=0.9076480 cnci=-0.2235797	NonCoding	0.305993	13.4765	0.000447588	0.368238
TC17001907.hg.1	NM_001081461	JMJD6	RefSeq	Homo sapiens jumonji domain containing 6 (JMJD6), transcript variant 1, mRNA.	Coding	0.147087	8.35097	0.000449159	0.364625
TC07003106.hg.1	---	accn=NR_028137 class=lncRNA name= ref=RefGeneNoncode transcriptId=NR_028137 cpcScore=-1.0220200 cnci=-0.3291951 | accn=BC037315 class=mRNAlike lncRNA name=Human lncRNA ref=JounralRNA transcriptId=3766 cpcScore=-1.0200000 cnci=-0.3322604 | accn=NULL class=lncRNA name= ref=EnsemblNoncode transcriptId=ENST00000449741 cpcScore=-1.1805900 cnci=-0.1369163	NONCODE	accn=NR_028137 class=lncRNA name= ref=RefGeneNoncode transcriptId=NR_028137 cpcScore=-1.0220200 cnci=-0.3291951	NonCoding	-0.214283	5.07118	0.000449581	0.363657
TC04001355.hg.1	NM_014991	WDFY3	RefSeq	Homo sapiens WD repeat and FYVE domain containing 3 (WDFY3), mRNA.	Coding	0.458967	6.81092	0.000452034	0.358046
TC03000362.hg.1	NM_001012506	CCDC66	RefSeq	Homo sapiens coiled-coil domain containing 66 (CCDC66), transcript variant 2, mRNA.	Coding	0.228353	5.89368	0.000452472	0.357045
TC10000838.hg.1	---	havana:lincRNA chromosome:GRCh37:10:116754416:116756352:1 gene:ENSG00000236799 gene_biotype:lincRNA transcript_biotype:lincRNA | cdna:all chromosome:VEGA50:10:116754416:116756352:1 Gene:OTTHUMG00000019095	ENSEMBL	havana:lincRNA chromosome:GRCh37:10:116754416:116756352:1 gene:ENSG00000236799 gene_biotype:lincRNA transcript_biotype:lincRNA	Coding	0.365497	5.17248	0.000453634	0.354401
TC05001137.hg.1	NM_032286	MED10	RefSeq	Homo sapiens mediator complex subunit 10 (MED10), mRNA.	Coding	0.229343	7.97648	0.000455022	0.35125
TC08000839.hg.1	NM_003801	GPAA1	RefSeq	Homo sapiens glycosylphosphatidylinositol anchor attachment protein 1 homolog (yeast) (GPAA1), mRNA.	Coding	-0.303153	8.21192	0.000457643	0.345324
TC04002491.hg.1	---	accn=BC015108 class=mRNAlike lncRNA name=Human lncRNA ref=JounralRNA transcriptId=2339 cpcScore=-1.1526500 cnci=-0.2173938 | linc-GPR125-2 chr4:-:23724884-23735202 | linc-GPR125-2 chr4:-:23730408-23735559	NONCODE	accn=BC015108 class=mRNAlike lncRNA name=Human lncRNA ref=JounralRNA transcriptId=2339 cpcScore=-1.1526500 cnci=-0.2173938	NonCoding	0.217877	6.04431	0.000457705	0.345186
TC11000781.hg.1	NM_025155	PAAF1	RefSeq	Homo sapiens proteasomal ATPase-associated factor 1 (PAAF1), transcript variant 4, mRNA.	Coding	0.327327	6.49914	0.000458249	0.343961
TC09001874.hg.1	---	accn=NULL class=lincRNA name=Human lincRNA ref=Scripture Reconstruction LincRNAs By Luo transcriptId=linc_luo_2077 cpcScore=-1.5316400 cnci=-0.1989111	NONCODE	accn=NULL class=lincRNA name=Human lincRNA ref=Scripture Reconstruction LincRNAs By Luo transcriptId=linc_luo_2077 cpcScore=-1.5316400 cnci=-0.1989111	NonCoding	-0.423957	5.11319	0.000460396	0.339139
TC10002939.hg.1	NM_133447	AGAP11	RefSeq	Homo sapiens ankyrin repeat and GTPase domain Arf GTPase activating protein 11 (AGAP11), mRNA.	Coding	0.40804	5.62847	0.000462512	0.334409
TC06003695.hg.1	---	accn=X75692 class=mRNAlike lncRNA name=NULL ref=H-invitational v7.5 transcriptId=HIT000323544 cpcScore=1.5505100 cnci=-0.3117580	NONCODE	accn=X75692 class=mRNAlike lncRNA name=NULL ref=H-invitational v7.5 transcriptId=HIT000323544 cpcScore=1.5505100 cnci=-0.3117580	NonCoding	0.47095	8.15799	0.000464923	0.329043
TC14000366.hg.1	---	cdna:known chromosome:GRCh37:14:60981837:61021634:1 gene:ENSG00000258670 gene_biotype:antisense transcript_biotype:antisense	ENSEMBL	cdna:known chromosome:GRCh37:14:60981837:61021634:1 gene:ENSG00000258670 gene_biotype:antisense transcript_biotype:antisense	Coding	-0.25951	4.85316	0.000465266	0.328284
TC12002328.hg.1	---	accn=BC039429 class=mRNAlike lncRNA name=Human lncRNA ref=JounralRNA transcriptId=4382 cpcScore=3.4150800 cnci=-0.1687969	NONCODE	accn=BC039429 class=mRNAlike lncRNA name=Human lncRNA ref=JounralRNA transcriptId=4382 cpcScore=3.4150800 cnci=-0.1687969	NonCoding	-0.267783	5.65651	0.000465362	0.328071
TC06000234.hg.1	---	uc021ypl.1	UCSC Genes	---	Coding	0.465727	7.29016	0.00046572	0.327278
TC0X000231.hg.1	NM_004651	USP11	RefSeq	Homo sapiens ubiquitin specific peptidase 11 (USP11), mRNA.	Coding	-0.18013	8.61941	0.00046749	0.323363
TC21000808.hg.1	---	linc-LOC100132288-1 chr21:-:10582483-10599892	Rinn lincRNAs	linc-LOC100132288-1 chr21:-:10582483-10599892	NonCoding	0.427603	7.88739	0.00046806	0.322107
TC05000282.hg.1	ENST00000510964	FLJ46010	ENSEMBL	havana:lincRNA chromosome:GRCh37:5:65594296:65618772:1 gene:ENSG00000251391 gene_biotype:lincRNA transcript_biotype:lincRNA	Coding	0.362823	4.22862	0.000468475	0.321191
TC01001415.hg.1	---	cdna:known chromosome:GRCh37:1:161860623:161861986:1 gene:ENSG00000229808 gene_biotype:pseudogene transcript_biotype:processed_transcript	ENSEMBL	cdna:known chromosome:GRCh37:1:161860623:161861986:1 gene:ENSG00000229808 gene_biotype:pseudogene transcript_biotype:processed_transcript	Coding	0.80338	5.34442	0.000469863	0.318141
TC16002103.hg.1	NR_002473	LOC440354	RefSeq	Homo sapiens smg-1 homolog, phosphatidylinositol 3-kinase-related kinase (C. elegans) pseudogene (LOC440354), non-coding RNA.	Coding	0.41659	9.37707	0.000470279	0.317226
TC17000539.hg.1	NM_001158	AOC2	RefSeq	Homo sapiens amine oxidase, copper containing 2 (retina-specific) (AOC2), transcript variant 1, mRNA.	Coding	0.468293	6.23921	0.000470644	0.316426
TC07000689.hg.1	NM_012257	HBP1	RefSeq	Homo sapiens HMG-box transcription factor 1 (HBP1), transcript variant 2, mRNA.	Coding	0.348027	6.38808	0.0004715	0.31455
TC01002342.hg.1	NM_003196	TCEA3	RefSeq	Homo sapiens transcription elongation factor A (SII), 3 (TCEA3), mRNA.	Coding	-0.189297	6.43633	0.000472143	0.313146
TC10002687.hg.1	---	linc-SLC25A16-1 chr10:-:70304126-70304647	Broad TUCP	linc-SLC25A16-1 chr10:-:70304126-70304647	NonCoding	0.1508	10.4075	0.000472437	0.312502
TC12000891.hg.1	NM_001159727	PLBD2	RefSeq	Homo sapiens phospholipase B domain containing 2 (PLBD2), transcript variant 2, mRNA.	Coding	0.21554	7.37488	0.000473256	0.310714
TC17002467.hg.1	---	accn=NR_037719 class=lncRNA name= ref=RefGeneNoncode transcriptId=NR_037719 cpcScore=5.1398200 cnci=-0.0513247	NONCODE	accn=NR_037719 class=lncRNA name= ref=RefGeneNoncode transcriptId=NR_037719 cpcScore=5.1398200 cnci=-0.0513247	NonCoding	-0.154063	7.83081	0.000474527	0.307947
TC17001016.hg.1	---	AB062083,uc021tnv.1	UCSC Genes	---	Coding	0.435607	11.0915	0.000475976	0.304801
TC01006015.hg.1	---	accn=NR_037607 class=lncRNA name= ref=RefGeneNoncode transcriptId=NR_037607 cpcScore=4.2562300 cnci=-0.2505787	NONCODE	accn=NR_037607 class=lncRNA name= ref=RefGeneNoncode transcriptId=NR_037607 cpcScore=4.2562300 cnci=-0.2505787	NonCoding	0.32156	9.61382	0.000476128	0.304472
TC02004956.hg.1	NM_001142634	SPDYA	RefSeq	Homo sapiens speedy homolog A (Xenopus laevis) (SPDYA), transcript variant 3, mRNA.	Coding	0.437337	4.61747	0.00047622	0.304272
TC17001607.hg.1	---	DQ573673,uc021tys.1	UCSC Genes	---	Coding	1.12338	6.63745	0.000478471	0.299406
TC03000093.hg.1	NR_046084	LOC100505696	RefSeq	Homo sapiens uncharacterized LOC100505696 (LOC100505696), non-coding RNA.	Coding	0.718633	5.50939	0.000478693	0.298926
TC16001495.hg.1	---	accn=AL713703 class=mRNAlike lncRNA name=Human lncRNA ref=JounralRNA transcriptId=1617 cpcScore=-0.9357340 cnci=-0.2456986	NONCODE	accn=AL713703 class=mRNAlike lncRNA name=Human lncRNA ref=JounralRNA transcriptId=1617 cpcScore=-0.9357340 cnci=-0.2456986	NonCoding	0.32749	6.19838	0.000478913	0.298452
TC10001707.hg.1	NM_001256378	MCMBP	RefSeq	Homo sapiens minichromosome maintenance complex binding protein (MCMBP), transcript variant 2, mRNA.	Coding	0.351123	9.7709	0.000479024	0.298213
TC07001979.hg.1	BC136704	OR2A7	GenBank	Homo sapiens olfactory receptor, family 2, subfamily A, member 7, mRNA (cDNA clone MGC:168317 IMAGE:9020694), complete cds.	Coding	0.38659	5.69745	0.000480444	0.295159
TC16001556.hg.1	---	linc-CHD9-8 chr16:+:51680004-51680947	Broad TUCP	linc-CHD9-8 chr16:+:51680004-51680947	NonCoding	0.23901	12.7304	0.000480538	0.294957
TC20000083.hg.1	NM_001009608	C20orf94	RefSeq	Homo sapiens chromosome 20 open reading frame 94 (C20orf94), mRNA.	Coding	0.17761	7.02447	0.000482352	0.291069
TC01000891.hg.1	NM_001166252	LPPR4	RefSeq	Homo sapiens lipid phosphate phosphatase-related protein type 4 (LPPR4), transcript variant 2, mRNA.	Coding	-0.186177	4.30267	0.000482386	0.290995
TC16001193.hg.1	NM_001082486	ACD	RefSeq	Homo sapiens adrenocortical dysplasia homolog (mouse) (ACD), transcript variant 1, mRNA.	Coding	-0.15544	7.38632	0.000485346	0.284681
TC02004497.hg.1	---	accn=NULL class=lncRNA name= ref=UCSCGeneNoncode transcriptId=uc002tfs.3 cpcScore=3.5612600 cnci=-0.1913834 | accn=NULL class=lncRNA name= ref=EnsemblNoncode transcriptId=ENST00000436665 cpcScore=3.4346100 cnci=-0.2391543 | accn=NULL class=lncRNA name= ref=EnsemblNoncode transcriptId=ENST00000448359 cpcScore=2.9187700 cnci=-0.2069919 | linc-NPHP1-3 chr2:-:111132686-111141521 | linc-NPHP1-3 chr2:-…	NONCODE	accn=NULL class=lncRNA name= ref=UCSCGeneNoncode transcriptId=uc002tfs.3 cpcScore=3.5612600 cnci=-0.1913834	NonCoding	0.226893	7.58639	0.000487169	0.280811
TC12000991.hg.1	NM_001516	GTF2H3	RefSeq	Homo sapiens general transcription factor IIH, polypeptide 3, 34kDa (GTF2H3), mRNA.	Coding	0.430653	8.57634	0.000488227	0.278572
TC06001529.hg.1	NR_003140	SNORD117	RefSeq	Homo sapiens small nucleolar RNA, C/D box 117 (SNORD117), small nucleolar RNA.	Coding	0.53875	8.11276	0.000489317	0.276271
TC6_apd_hap1000080.hg.1	NR_003140	SNORD117	RefSeq	Homo sapiens small nucleolar RNA, C/D box 117 (SNORD117), small nucleolar RNA.	Coding	0.53875	8.11276	0.000489317	0.276271
TC6_cox_hap2000158.hg.1	NR_003140	SNORD117	RefSeq	Homo sapiens small nucleolar RNA, C/D box 117 (SNORD117), small nucleolar RNA.	Coding	0.53875	8.11276	0.000489317	0.276271
TC6_dbb_hap3000147.hg.1	NR_003140	SNORD117	RefSeq	Homo sapiens small nucleolar RNA, C/D box 117 (SNORD117), small nucleolar RNA.	Coding	0.53875	8.11276	0.000489317	0.276271
TC6_mann_hap4000135.hg.1	NR_003140	SNORD117	RefSeq	Homo sapiens small nucleolar RNA, C/D box 117 (SNORD117), small nucleolar RNA.	Coding	0.53875	8.11276	0.000489317	0.276271
TC6_mcf_hap5000135.hg.1	NR_003140	SNORD117	RefSeq	Homo sapiens small nucleolar RNA, C/D box 117 (SNORD117), small nucleolar RNA.	Coding	0.53875	8.11276	0.000489317	0.276271
TC6_qbl_hap6000150.hg.1	NR_003140	SNORD117	RefSeq	Homo sapiens small nucleolar RNA, C/D box 117 (SNORD117), small nucleolar RNA.	Coding	0.53875	8.11276	0.000489317	0.276271
TC6_ssto_hap7000130.hg.1	NR_003140	SNORD117	RefSeq	Homo sapiens small nucleolar RNA, C/D box 117 (SNORD117), small nucleolar RNA.	Coding	0.53875	8.11276	0.000489317	0.276271
TC6_apd_hap1000110.hg.1	---	linc-ZNF479-15 chr6_apd_hap1:+:1135921-1139323	Broad TUCP	linc-ZNF479-15 chr6_apd_hap1:+:1135921-1139323	NonCoding	-0.23752	4.54335	0.000490859	0.273021
TC6_cox_hap2000214.hg.1	---	linc-FAM71E1 chr6_cox_hap2:+:1407785-1411187	Broad TUCP	linc-FAM71E1 chr6_cox_hap2:+:1407785-1411187	NonCoding	-0.23752	4.54335	0.000490859	0.273021
TC20000469.hg.1	NM_178457	ZNF831	RefSeq	Homo sapiens zinc finger protein 831 (ZNF831), mRNA.	Coding	-0.426157	4.66268	0.000493632	0.267206
TC07002600.hg.1	---	accn=CR541801 class=mRNAlike lncRNA name=Human lncRNA ref=JounralRNA transcriptId=5325 cpcScore=7.3858300 cnci=-0.0951388	NONCODE	accn=CR541801 class=mRNAlike lncRNA name=Human lncRNA ref=JounralRNA transcriptId=5325 cpcScore=7.3858300 cnci=-0.0951388	NonCoding	-0.482983	6.09533	0.000496247	0.261753
TC07002985.hg.1	---	accn=M61867 class=mRNAlike lncRNA name=NULL ref=H-invitational v7.5 transcriptId=HIT000195994 cpcScore=1.4198000 cnci=-0.4407653	NONCODE	accn=M61867 class=mRNAlike lncRNA name=NULL ref=H-invitational v7.5 transcriptId=HIT000195994 cpcScore=1.4198000 cnci=-0.4407653	NonCoding	0.374907	7.14612	0.000497047	0.260089
TC14000130.hg.1	NM_022060	ABHD4	RefSeq	Homo sapiens abhydrolase domain containing 4 (ABHD4), mRNA.	Coding	-0.178513	7.07015	0.000498766	0.256524
TC0X000529.hg.1	NM_001170553	VSIG1	RefSeq	Homo sapiens V-set and immunoglobulin domain containing 1 (VSIG1), transcript variant 1, mRNA.	Coding	-0.263313	4.56892	0.000500325	0.253301
TC07000307.hg.1	NM_003364	UPP1	RefSeq	Homo sapiens uridine phosphorylase 1 (UPP1), transcript variant 1, mRNA.	Coding	0.419053	7.15085	0.000504081	0.245578
TC0Y000020.hg.1	---	havana:lincRNA chromosome:GRCh37:Y:3904538:3968361:1 gene:ENSG00000229308 gene_biotype:lincRNA transcript_biotype:lincRNA | cdna:all chromosome:VEGA50:Y:3904538:3968361:1 Gene:OTTHUMG00000036214	ENSEMBL	havana:lincRNA chromosome:GRCh37:Y:3904538:3968361:1 gene:ENSG00000229308 gene_biotype:lincRNA transcript_biotype:lincRNA	Coding	0.54122	4.43562	0.000505743	0.24218
TC17000320.hg.1	NM_021137	TNFAIP1	RefSeq	Homo sapiens tumor necrosis factor, alpha-induced protein 1 (endothelial) (TNFAIP1), mRNA.	Coding	-0.25642	8.66305	0.000506444	0.24075
TC04000988.hg.1	NM_032927	TMEM128	RefSeq	Homo sapiens transmembrane protein 128 (TMEM128), mRNA.	Coding	0.233133	6.04137	0.000506981	0.239656
TC08000167.hg.1	NM_001199	BMP1	RefSeq	Homo sapiens bone morphogenetic protein 1 (BMP1), transcript variant 1, mRNA.	Coding	-0.139503	7.30457	0.000507712	0.238169
TC08001779.hg.1	---	accn=AK023946 class=mRNAlike lncRNA name=Human lncRNA ref=JounralRNA transcriptId=3863 cpcScore=1.0006300 cnci=-0.3043979	NONCODE	accn=AK023946 class=mRNAlike lncRNA name=Human lncRNA ref=JounralRNA transcriptId=3863 cpcScore=1.0006300 cnci=-0.3043979	NonCoding	0.5527	5.06487	0.000511047	0.231407
TC09001156.hg.1	---	ncrna:miRNA chromosome:GRCh37:9:66858537:66858612:-1 gene:ENSG00000238638 gene_biotype:miRNA transcript_biotype:miRNA	ENSEMBL	ncrna:miRNA chromosome:GRCh37:9:66858537:66858612:-1 gene:ENSG00000238638 gene_biotype:miRNA transcript_biotype:miRNA	Coding	0.656623	8.14886	0.000511673	0.230142
TC15001357.hg.1	NM_017672	TRPM7	RefSeq	Homo sapiens transient receptor potential cation channel, subfamily M, member 7 (TRPM7), mRNA.	Coding	0.52779	7.62127	0.000519712	0.214041
TC01003352.hg.1	NM_024540	MRPL24	RefSeq	Homo sapiens mitochondrial ribosomal protein L24 (MRPL24), nuclear gene encoding mitochondrial protein, transcript variant 2, mRNA.	Coding	0.21685	8.00825	0.000522174	0.209159
TC09001420.hg.1	NM_019051	MRPL50	RefSeq	Homo sapiens mitochondrial ribosomal protein L50 (MRPL50), nuclear gene encoding mitochondrial protein, mRNA.	Coding	0.449593	6.85309	0.000522362	0.208788
TC12000461.hg.1	NM_002136	HNRNPA1	RefSeq	Homo sapiens heterogeneous nuclear ribonucleoprotein A1 (HNRNPA1), transcript variant 1, mRNA.	Coding	0.240743	11.0848	0.000522679	0.208161
TC02003382.hg.1	---	accn=NULL class=lncRNA name= ref=EnsemblNoncode transcriptId=ENST00000409054 cpcScore=-1.0411900 cnci=-0.2037713 | accn=NULL class=lncRNA name= ref=EnsemblNoncode transcriptId=ENST00000409139 cpcScore=-0.9824840 cnci=-0.2142634 | accn=NULL class=lncRNA name= ref=EnsemblNoncode transcriptId=ENST00000331944 cpcScore=-0.8784160 cnci=-0.1438024 | accn=NULL class=lncRNA name= ref=UCSCGeneNoncode trans…	NONCODE	accn=NULL class=lncRNA name= ref=EnsemblNoncode transcriptId=ENST00000409054 cpcScore=-1.0411900 cnci=-0.2037713	NonCoding	0.327187	7.49722	0.000526243	0.201141
TC16000674.hg.1	NM_022818	MAP1LC3B	RefSeq	Homo sapiens microtubule-associated protein 1 light chain 3 beta (MAP1LC3B), mRNA.	Coding	0.272333	8.86084	0.000526936	0.199781
TC17000635.hg.1	---	cdna:known chromosome:GRCh37:17:47009153:47014462:1 gene:ENSG00000230532 gene_biotype:antisense transcript_biotype:antisense | cdna:all chromosome:VEGA50:17:47009153:47014462:1 Gene:OTTHUMG00000132443	ENSEMBL	cdna:known chromosome:GRCh37:17:47009153:47014462:1 gene:ENSG00000230532 gene_biotype:antisense transcript_biotype:antisense	Coding	0.509103	6.02632	0.000529306	0.195144
TC11001407.hg.1	NM_030962	SBF2	RefSeq	Homo sapiens SET binding factor 2 (SBF2), mRNA.	Coding	0.513733	6.7769	0.000530478	0.19286
TC05001459.hg.1	NR_033968	GUSBP9	RefSeq	Homo sapiens glucuronidase, beta pseudogene 9 (GUSBP9), non-coding RNA.	Coding	0.303497	6.83252	0.00053119	0.191474
TC10001166.hg.1	NM_001024628	NRP1	RefSeq	Homo sapiens neuropilin 1 (NRP1), transcript variant 2, mRNA.	Coding	0.212197	5.59971	0.000531818	0.190253
TC07001926.hg.1	---	AK098095,uc003vwb.1	UCSC Genes	---	Coding	0.375247	6.7761	0.000534677	0.184713
TC05002617.hg.1	---	accn=BC022429 class=mRNAlike lncRNA name=Human lncRNA ref=JounralRNA transcriptId=3073 cpcScore=-1.1628100 cnci=-0.3184766	NONCODE	accn=BC022429 class=mRNAlike lncRNA name=Human lncRNA ref=JounralRNA transcriptId=3073 cpcScore=-1.1628100 cnci=-0.3184766	NonCoding	0.5094	6.7973	0.000535932	0.182291
TC06003524.hg.1	---	linc-FAM65B-2 chr6:-:25053854-25057301	Rinn lincRNAs	linc-FAM65B-2 chr6:-:25053854-25057301	NonCoding	-0.389807	4.14137	0.00054007	0.174343
TC12000885.hg.1	NM_006187	OAS3	RefSeq	Homo sapiens 2'-5'-oligoadenylate synthetase 3, 100kDa (OAS3), mRNA.	Coding	-0.219147	6.98801	0.000541926	0.170798
TC06002912.hg.1	---	accn=AB041373 class=mRNAlike lncRNA name=NULL ref=H-invitational v7.5 transcriptId=HIT000383141 cpcScore=4.1593300 cnci=-0.2851774	NONCODE	accn=AB041373 class=mRNAlike lncRNA name=NULL ref=H-invitational v7.5 transcriptId=HIT000383141 cpcScore=4.1593300 cnci=-0.2851774	NonCoding	-0.151613	4.04685	0.000542691	0.169341
TC04000548.hg.1	NM_001033047	NPNT	RefSeq	Homo sapiens nephronectin (NPNT), transcript variant 2, mRNA.	Coding	-0.255797	5.93543	0.000542737	0.169253
TC20000502.hg.1	NM_022082	SLC17A9	RefSeq	Homo sapiens solute carrier family 17, member 9 (SLC17A9), mRNA.	Coding	-0.168447	7.14926	0.000543246	0.168284
TC03000293.hg.1	NM_022171	TCTA	RefSeq	Homo sapiens T-cell leukemia translocation altered (TCTA), mRNA.	Coding	0.22685	6.6569	0.000543511	0.16778
TC14001352.hg.1	ENST00000362584	RN5S388	ENSEMBL	ncrna:rRNA chromosome:GRCh37:14:78644146:78644264:-1 gene:ENSG00000199454 gene_biotype:rRNA transcript_biotype:rRNA	Coding	0.237437	4.22549	0.000545197	0.16458
TC18000014.hg.1	NM_032048	EMILIN2	RefSeq	Homo sapiens elastin microfibril interfacer 2 (EMILIN2), mRNA.	Coding	-0.1996	6.61943	0.000545228	0.164521
TC11001897.hg.1	NM_173587	RCOR2	RefSeq	Homo sapiens REST corepressor 2 (RCOR2), mRNA.	Coding	-0.263327	6.42683	0.000545269	0.164442
TC05000550.hg.1	NM_001195581	LOC644100	RefSeq	Homo sapiens uncharacterized LOC644100 (LOC644100), mRNA.	Coding	0.602303	7.63487	0.000546826	0.161496
TC04002654.hg.1	---	accn=AY429526 class=mRNAlike lncRNA name=NULL ref=H-invitational v7.5 transcriptId=HIT000254614 cpcScore=1.0569100 cnci=-0.3333869	NONCODE	accn=AY429526 class=mRNAlike lncRNA name=NULL ref=H-invitational v7.5 transcriptId=HIT000254614 cpcScore=1.0569100 cnci=-0.3333869	NonCoding	0.67199	7.154	0.00054696	0.161243
TC11001761.hg.1	---	uc021qiz.1	UCSC Genes	---	Coding	-0.283993	5.2004	0.000549697	0.156084
TC03000661.hg.1	ENST00000393409	PLXNA1	ENSEMBL	cdna:known chromosome:GRCh37:3:126707437:126756235:1 gene:ENSG00000114554 gene_biotype:protein_coding transcript_biotype:protein_coding	Coding	-0.14883	7.17096	0.000551618	0.15248
TC06001430.hg.1	NM_003514	HIST1H2AM	RefSeq	Homo sapiens histone cluster 1, H2am (HIST1H2AM), mRNA.	Coding	0.249813	5.42601	0.00055178	0.152176
TC0X001315.hg.1	NM_023010	UPF3B	RefSeq	Homo sapiens UPF3 regulator of nonsense transcripts homolog B (yeast) (UPF3B), transcript variant 2, mRNA.	Coding	0.41766	8.37914	0.000553865	0.148276
TC11002473.hg.1	NM_015261	NCAPD3	RefSeq	Homo sapiens non-SMC condensin II complex, subunit D3 (NCAPD3), mRNA.	Coding	0.267917	8.61883	0.000554605	0.146896
TC01000842.hg.1	NM_182975	ZNF326	RefSeq	Homo sapiens zinc finger protein 326 (ZNF326), transcript variant 3, mRNA.	Coding	0.357637	8.29162	0.000555743	0.144777
TC12000414.hg.1	NM_001202233	NR4A1	RefSeq	Homo sapiens nuclear receptor subfamily 4, group A, member 1 (NR4A1), transcript variant 3, mRNA.	Coding	-0.285113	7.47958	0.000557333	0.141826
TC03002734.hg.1	---	accn=BC022840 class=mRNAlike lncRNA name=Human lncRNA ref=JounralRNA transcriptId=2193 cpcScore=3.4671400 cnci=-0.2461808	NONCODE	accn=BC022840 class=mRNAlike lncRNA name=Human lncRNA ref=JounralRNA transcriptId=2193 cpcScore=3.4671400 cnci=-0.2461808	NonCoding	-0.530647	4.44451	0.00055749	0.141533
TC12002874.hg.1	---	accn=CR613639 class=mRNAlike lncRNA name=NULL ref=H-invitational v7.5 transcriptId=HIT000292834 cpcScore=-1.3092100 cnci=-0.4153926	NONCODE	accn=CR613639 class=mRNAlike lncRNA name=NULL ref=H-invitational v7.5 transcriptId=HIT000292834 cpcScore=-1.3092100 cnci=-0.4153926	NonCoding	0.527977	8.41784	0.000558733	0.139232
TC02001062.hg.1	NM_194247	HNRNPA3	RefSeq	Homo sapiens heterogeneous nuclear ribonucleoprotein A3 (HNRNPA3), mRNA.	Coding	0.22254	9.81501	0.000560376	0.136196
TC17000390.hg.1	NM_052857	ZNF830	RefSeq	Homo sapiens zinc finger protein 830 (ZNF830), mRNA.	Coding	0.2163	9.03137	0.000560444	0.136071
TC01000222.hg.1	ENST00000438002	LOC440570	ENSEMBL	ncrna:snRNA chromosome:GRCh37:1:17200203:17200346:1 gene:ENSG00000199554 gene_biotype:snRNA transcript_biotype:snRNA	Coding	0.28047	6.55596	0.000560541	0.135892
TC22001183.hg.1	---	accn=BC045765 class=mRNAlike lncRNA name=Human lncRNA ref=JounralRNA transcriptId=590 cpcScore=7.7047400 cnci=-0.0745887	NONCODE	accn=BC045765 class=mRNAlike lncRNA name=Human lncRNA ref=JounralRNA transcriptId=590 cpcScore=7.7047400 cnci=-0.0745887	NonCoding	-0.237433	6.92058	0.000562603	0.132096
TC05002631.hg.1	---	accn=AK057925 class=mRNAlike lncRNA name=Human lncRNA ref=JounralRNA transcriptId=5195 cpcScore=-0.9966000 cnci=-0.3263794	NONCODE	accn=AK057925 class=mRNAlike lncRNA name=Human lncRNA ref=JounralRNA transcriptId=5195 cpcScore=-0.9966000 cnci=-0.3263794	NonCoding	0.38773	6.76594	0.000563033	0.131307
TC10001281.hg.1	NM_001077685	AGAP7	RefSeq	Homo sapiens ArfGAP with GTPase domain, ankyrin repeat and PH domain 7 (AGAP7), mRNA.	Coding	0.518843	8.67643	0.000564519	0.128582
TC15001788.hg.1	NM_014300	SEC11A	RefSeq	Homo sapiens SEC11 homolog A (S. cerevisiae) (SEC11A), mRNA.	Coding	0.282987	8.12804	0.000567244	0.123603
TC07001514.hg.1	NM_173537	GTF2IRD2	RefSeq	Homo sapiens GTF2I repeat domain containing 2 (GTF2IRD2), mRNA.	Coding	0.234913	5.45827	0.000567752	0.122678
TC09000099.hg.1	NM_017794	FOCAD	RefSeq	Homo sapiens focadhesin (FOCAD), mRNA.	Coding	0.519677	6.59875	0.000570064	0.118476
TC10001415.hg.1	---	cdna:putative chromosome:GRCh37:10:75432880:75435692:-1 gene:ENSG00000251582 gene_biotype:processed_transcript transcript_biotype:processed_transcript | cdna:all chromosome:VEGA50:10:75432880:75435692:-1 Gene:OTTHUMG00000018482	ENSEMBL	cdna:putative chromosome:GRCh37:10:75432880:75435692:-1 gene:ENSG00000251582 gene_biotype:processed_transcript transcript_biotype:processed_transcript	Coding	0.450853	7.73226	0.000570404	0.11786
TC22001465.hg.1	NM_001039141	TRIOBP	RefSeq	Homo sapiens TRIO and F-actin binding protein (TRIOBP), transcript variant 6, mRNA.	Coding	-0.132323	7.53944	0.000570425	0.117822
TC16001025.hg.1	NR_002453	LOC595101	RefSeq	Homo sapiens smg-1 homolog, phosphatidylinositol 3-kinase-related kinase (C. elegans) pseudogene (LOC595101), non-coding RNA.	Coding	0.402393	9.0635	0.000570958	0.116857
TC08002403.hg.1	---	accn=NR_033193 class=lncRNA name= ref=RefGeneNoncode transcriptId=NR_033193 cpcScore=2.1022800 cnci=-0.3611591 | accn=NR_033196 class=lncRNA name= ref=RefGeneNoncode transcriptId=NR_033196 cpcScore=2.2660800 cnci=-0.3550752	NONCODE	accn=NR_033193 class=lncRNA name= ref=RefGeneNoncode transcriptId=NR_033193 cpcScore=2.1022800 cnci=-0.3611591	NonCoding	0.370387	9.43264	0.000571888	0.115172
TC16002094.hg.1	NR_027154	SMG1P1	RefSeq	Homo sapiens smg-1 homolog, phosphatidylinositol 3-kinase-related kinase pseudogene 1 (SMG1P1), non-coding RNA.	Coding	0.425427	9.41615	0.000573144	0.112906
TC16000208.hg.1	---	ncrna:snRNA chromosome:GRCh37:16:19023479:19023585:1 gene:ENSG00000207167 gene_biotype:snRNA transcript_biotype:snRNA	ENSEMBL	ncrna:snRNA chromosome:GRCh37:16:19023479:19023585:1 gene:ENSG00000207167 gene_biotype:snRNA transcript_biotype:snRNA	Coding	0.445357	5.48893	0.000574949	0.109654
TC06001221.hg.1	NM_001195291	SERPINB6	RefSeq	Homo sapiens serpin peptidase inhibitor, clade B (ovalbumin), member 6 (SERPINB6), transcript variant 2, mRNA.	Coding	-0.199117	7.0571	0.000576459	0.106942
TC10002309.hg.1	---	linc-ATRNL1 chr10:+:116754415-116756352	Rinn lincRNAs	linc-ATRNL1 chr10:+:116754415-116756352	NonCoding	0.661073	4.75669	0.000577266	0.105495
TC10002721.hg.1	---	accn=NULL class=lncRNA name= ref=UCSCGeneNoncode transcriptId=uc009xrv.1 cpcScore=-1.0702800 cnci=-0.2236197	NONCODE	accn=NULL class=lncRNA name= ref=UCSCGeneNoncode transcriptId=uc009xrv.1 cpcScore=-1.0702800 cnci=-0.2236197	NonCoding	-0.254537	4.43268	0.000577312	0.105412
TC10002268.hg.1	---	accn=NULL class=lncRNA name= ref=UCSCGeneNoncode transcriptId=uc001kyd.1 cpcScore=-1.1088600 cnci=-0.2940413	NONCODE	accn=NULL class=lncRNA name= ref=UCSCGeneNoncode transcriptId=uc001kyd.1 cpcScore=-1.1088600 cnci=-0.2940413	NonCoding	0.53927	6.14538	0.000578006	0.10417
TC12002059.hg.1	NM_003733	OASL	RefSeq	Homo sapiens 2'-5'-oligoadenylate synthetase-like (OASL), transcript variant 1, mRNA.	Coding	-0.32384	6.55708	0.000581539	0.0978683
TC09001419.hg.1	NM_001127610	BAAT	RefSeq	Homo sapiens bile acid CoA: amino acid N-acyltransferase (glycine N-choloyltransferase) (BAAT), transcript variant 2, mRNA.	Coding	0.607507	5.21198	0.000581776	0.097447
TC05003400.hg.1	NM_014829	DDX46	RefSeq	Homo sapiens DEAD (Asp-Glu-Ala-Asp) box polypeptide 46 (DDX46), mRNA.	Coding	0.311517	9.05179	0.000583622	0.0941708
TC12001772.hg.1	NM_004664	LIN7A	RefSeq	Homo sapiens lin-7 homolog A (C. elegans) (LIN7A), mRNA.	Coding	-0.184287	5.1383	0.000586182	0.0896455
TC11000397.hg.1	NM_001012333	MDK	RefSeq	Homo sapiens midkine (neurite growth-promoting factor 2) (MDK), transcript variant 2, mRNA.	Coding	-0.36191	9.48941	0.000586248	0.0895294
TC01006125.hg.1	---	accn=CR609066 class=mRNAlike lncRNA name=Human lncRNA ref=JounralRNA transcriptId=4851 cpcScore=-0.9378850 cnci=-0.3509335 | linc-GPATCH2-8 chr1:-:219781269-219786516 | linc-GPATCH2-8 chr1:-:219781269-219785789	NONCODE	accn=CR609066 class=mRNAlike lncRNA name=Human lncRNA ref=JounralRNA transcriptId=4851 cpcScore=-0.9378850 cnci=-0.3509335	NonCoding	0.57313	6.42252	0.000586611	0.0888879
TC02004695.hg.1	---	linc-DLX2-5 chr2:-:174745530-174764191 | linc-DLX2-5 chr2:-:174745592-174764156	Broad TUCP	linc-DLX2-5 chr2:-:174745530-174764191	NonCoding	0.58068	4.72477	0.000587512	0.0873008
TC08002401.hg.1	---	accn=AK095808 class=mRNAlike lncRNA name=Human lncRNA ref=JounralRNA transcriptId=4020 cpcScore=4.0534300 cnci=-0.4153040	NONCODE	accn=AK095808 class=mRNAlike lncRNA name=Human lncRNA ref=JounralRNA transcriptId=4020 cpcScore=4.0534300 cnci=-0.4153040	NonCoding	1.28678	6.45392	0.000587607	0.087134
TC05001300.hg.1	NM_000997	RPL37	RefSeq	Homo sapiens ribosomal protein L37 (RPL37), mRNA.	Coding	0.17277	7.96749	0.000587803	0.086789
TC10002967.hg.1	NM_032772	ZNF503	RefSeq	Homo sapiens zinc finger protein 503 (ZNF503), mRNA.	Coding	-0.14797	7.56359	0.000587809	0.0867787
TC05001088.hg.1	---	AC138030.2,OTTHUMT00000368469	NA	NA	Coding	0.837387	5.39769	0.00059002	0.0828954
TC04000284.hg.1	---	ncrna:miRNA chromosome:GRCh37:4:49200032:49200114:1 gene:ENSG00000221747 gene_biotype:miRNA transcript_biotype:miRNA	ENSEMBL	ncrna:miRNA chromosome:GRCh37:4:49200032:49200114:1 gene:ENSG00000221747 gene_biotype:miRNA transcript_biotype:miRNA	Coding	0.344813	5.32523	0.000591497	0.0803098
TC04001191.hg.1	---	ncrna:miRNA chromosome:GRCh37:4:49600632:49600714:-1 gene:ENSG00000221082 gene_biotype:miRNA transcript_biotype:miRNA	ENSEMBL	ncrna:miRNA chromosome:GRCh37:4:49600632:49600714:-1 gene:ENSG00000221082 gene_biotype:miRNA transcript_biotype:miRNA	Coding	0.344813	5.32523	0.000591497	0.0803098
TC03002626.hg.1	---	linc-RARRES1-BP chr3:+:158487100-158502276	Broad TUCP	linc-RARRES1-BP chr3:+:158487100-158502276	NonCoding	0.468967	4.00287	0.000591716	0.0799267
TC19000012.hg.1	NM_005860	FSTL3	RefSeq	Homo sapiens follistatin-like 3 (secreted glycoprotein) (FSTL3), mRNA.	Coding	-0.282523	6.97745	0.000595091	0.0740451
TC06001611.hg.1	---	DQ578049,uc021ywz.1	UCSC Genes	---	Coding	-0.560423	4.94443	0.000595772	0.0728621
TC16001834.hg.1	---	accn=NULL class=lncRNA name= ref=UCSCGeneNoncode transcriptId=uc002dth.2 cpcScore=3.3886900 cnci=-0.3512489 | accn=NR_002473 class=lncRNA name= ref=RefGeneNoncode transcriptId=NR_002473 cpcScore=11.0526000 cnci=-0.3344111 | accn=NULL class=lincRNA name=Human lincRNA ref=Scripture Reconstruction LincRNAs By Luo transcriptId=linc_luo_1779 cpcScore=-1.3130800 cnci=-0.1076453 | accn=NR_002593 class=l…	NONCODE	accn=NULL class=lncRNA name= ref=UCSCGeneNoncode transcriptId=uc002dth.2 cpcScore=3.3886900 cnci=-0.3512489	NonCoding	0.38555	9.15706	0.000596731	0.0711982
TC06002269.hg.1	NM_031924	RSPH3	RefSeq	Homo sapiens radial spoke 3 homolog (Chlamydomonas) (RSPH3), mRNA.	Coding	0.32135	6.96754	0.000597234	0.070327
TC12000992.hg.1	NM_001143850	TCTN2	RefSeq	Homo sapiens tectonic family member 2 (TCTN2), transcript variant 2, mRNA.	Coding	0.274393	6.95182	0.00059936	0.0666509
TC06001204.hg.1	---	havana:lincRNA chromosome:GRCh37:6:171044839:171045633:1 gene:ENSG00000230423 gene_biotype:lincRNA transcript_biotype:lincRNA | cdna:all chromosome:VEGA50:6:171044839:171045633:1 Gene:OTTHUMG00000016090	ENSEMBL	havana:lincRNA chromosome:GRCh37:6:171044839:171045633:1 gene:ENSG00000230423 gene_biotype:lincRNA transcript_biotype:lincRNA	Coding	0.997433	6.1711	0.000600768	0.0642239
TC07001599.hg.1	ENST00000408593	MIR1285-1	ENSEMBL	ncrna:miRNA chromosome:GRCh37:7:91833329:91833412:-1 gene:ENSG00000221520 gene_biotype:miRNA transcript_biotype:miRNA	Coding	0.189547	6.93809	0.000601441	0.063066
TC11000374.hg.1	NM_001024844	CD82	RefSeq	Homo sapiens CD82 molecule (CD82), transcript variant 2, mRNA.	Coding	-0.19225	7.00303	0.000604987	0.0569842
TC19001229.hg.1	ENST00000547589	C19orf67	ENSEMBL	cdna:known chromosome:GRCh37:19:14194345:14196687:-1 gene:ENSG00000188032 gene_biotype:protein_coding transcript_biotype:processed_transcript	Coding	-0.267643	6.06024	0.000606078	0.0551193
TC01004924.hg.1	---	linc-CFH-4 chr1:+:193273874-193335083 | linc-CFH-4 chr1:+:193318338-193325627	Rinn lincRNAs	linc-CFH-4 chr1:+:193273874-193335083	NonCoding	0.585823	3.71713	0.000607221	0.0531709
TC21000351.hg.1	NM_015565	LTN1	RefSeq	Homo sapiens listerin E3 ubiquitin protein ligase 1 (LTN1), mRNA.	Coding	0.492017	6.48033	0.000609497	0.049301
TC16001450.hg.1	---	accn=NULL class=lincRNA name=Human lincRNA ref=Scripture Reconstruction LincRNAs By Luo transcriptId=linc_luo_1963 cpcScore=-1.3219000 cnci=-0.1259186 | accn=NR_027154 class=lncRNA name= ref=RefGeneNoncode transcriptId=NR_027154 cpcScore=12.7520000 cnci=-0.3053844 | accn=NULL class=lincRNA name=Human lincRNA ref=Scripture Reconstruction LincRNAs By Luo transcriptId=linc_luo_2011 cpcScore=-1.41766…	NONCODE	accn=NULL class=lincRNA name=Human lincRNA ref=Scripture Reconstruction LincRNAs By Luo transcriptId=linc_luo_1963 cpcScore=-1.3219000 cnci=-0.1259186	NonCoding	0.411907	9.68473	0.000613441	0.0426268
TC08001175.hg.1	NM_000930	PLAT	RefSeq	Homo sapiens plasminogen activator, tissue (PLAT), transcript variant 1, mRNA.	Coding	-0.148933	6.49702	0.00061545	0.0392446
TC11002732.hg.1	---	accn=BC071866 class=mRNAlike lncRNA name=Human lncRNA ref=JounralRNA transcriptId=3518 cpcScore=4.6586600 cnci=-0.0408064	NONCODE	accn=BC071866 class=mRNAlike lncRNA name=Human lncRNA ref=JounralRNA transcriptId=3518 cpcScore=4.6586600 cnci=-0.0408064	NonCoding	-0.191303	7.71371	0.000615461	0.0392263
TC11003187.hg.1	---	accn=NULL class=lncRNA name= ref=EnsemblNoncode transcriptId=ENST00000539921 cpcScore=-1.1122100 cnci=-0.2412675 | accn=NULL class=lncRNA name= ref=EnsemblNoncode transcriptId=ENST00000537925 cpcScore=-1.1293700 cnci=-0.2746423 | accn=NULL class=lncRNA name= ref=EnsemblNoncode transcriptId=ENST00000540725 cpcScore=-1.1257000 cnci=-0.2599274 | accn=NR003098 class=mRNAlike lncRNA name=SNHG1 ref=lnc…	NONCODE	accn=NULL class=lncRNA name= ref=EnsemblNoncode transcriptId=ENST00000539921 cpcScore=-1.1122100 cnci=-0.2412675	NonCoding	0.273777	9.8028	0.00061769	0.0354847
TC10002570.hg.1	---	accn=NULL class=mRNAlike lncRNA name=vega lncRNA ref=GENCODE transcriptId=OTTHUMT00000047692 cpcScore=1.2628000 cnci=-0.0184591	NONCODE	accn=NULL class=mRNAlike lncRNA name=vega lncRNA ref=GENCODE transcriptId=OTTHUMT00000047692 cpcScore=1.2628000 cnci=-0.0184591	NonCoding	0.92921	6.4257	0.000617928	0.0350871
TC03002496.hg.1	---	accn=NR_024618 class=lncRNA name= ref=RefGeneNoncode transcriptId=NR_024618 cpcScore=0.5959830 cnci=-0.2836712	NONCODE	accn=NR_024618 class=lncRNA name= ref=RefGeneNoncode transcriptId=NR_024618 cpcScore=0.5959830 cnci=-0.2836712	NonCoding	-0.42146	5.34239	0.000618722	0.0337586
TC01004871.hg.1	---	accn=AK094510 class=mRNAlike lncRNA name=Human lncRNA ref=JounralRNA transcriptId=800 cpcScore=-0.7960440 cnci=-0.4130449	NONCODE	accn=AK094510 class=mRNAlike lncRNA name=Human lncRNA ref=JounralRNA transcriptId=800 cpcScore=-0.7960440 cnci=-0.4130449	NonCoding	0.537773	6.22311	0.000619862	0.031853
TC06002106.hg.1	NM_001135554	EPB41L2	RefSeq	Homo sapiens erythrocyte membrane protein band 4.1-like 2 (EPB41L2), transcript variant 3, mRNA.	Coding	0.397953	7.37991	0.00062019	0.0313054
TC17000362.hg.1	NM_000267	NF1	RefSeq	Homo sapiens neurofibromin 1 (NF1), transcript variant 2, mRNA.	Coding	0.447943	6.66395	0.000621037	0.0298936
TC05000684.hg.1	ENST00000514459	TRPC7-AS1	ENSEMBL	cdna:putative chromosome:GRCh37:5:135549736:135557847:1 gene:ENSG00000248211 gene_biotype:antisense transcript_biotype:antisense	Coding	0.41572	5.22878	0.000623233	0.0262418
TC19000093.hg.1	---	uc021unh.1	UCSC Genes	---	Coding	0.56414	10.2472	0.000624461	0.0242037
TC6_qbl_hap6000182.hg.1	NM_001243965	HLA-DRB1	RefSeq	Homo sapiens major histocompatibility complex, class II, DR beta 1 (HLA-DRB1), transcript variant 2, mRNA.	Coding	-0.229447	6.17104	0.00062569	0.0221691
TC11000981.hg.1	NM_004398	DDX10	RefSeq	Homo sapiens DEAD (Asp-Glu-Ala-Asp) box polypeptide 10 (DDX10), mRNA.	Coding	0.303643	8.87499	0.000627052	0.0199186
TC13000431.hg.1	NR_044993	LOC100506394	RefSeq	Homo sapiens uncharacterized LOC100506394 (LOC100506394), non-coding RNA.	Coding	0.20801	6.72667	0.000629936	0.0151714
TC09000841.hg.1	NM_003731	SSNA1	RefSeq	Homo sapiens Sjogren syndrome nuclear autoantigen 1 (SSNA1), mRNA.	Coding	-0.155737	7.23104	0.000630574	0.0141232
TC01000411.hg.1	NM_001204414	TINAGL1	RefSeq	Homo sapiens tubulointerstitial nephritis antigen-like 1 (TINAGL1), transcript variant 2, mRNA.	Coding	-0.182763	6.91941	0.000633594	0.00917835
TC02001558.hg.1	NM_003183	ADAM17	RefSeq	Homo sapiens ADAM metallopeptidase domain 17 (ADAM17), mRNA.	Coding	0.433433	8.03241	0.00063482	0.00717796
TC01006331.hg.1	NM_003815	ADAM15	RefSeq	Homo sapiens ADAM metallopeptidase domain 15 (ADAM15), transcript variant 2, mRNA.	Coding	-0.158187	7.76981	0.000637886	0.00219152
TC16001942.hg.1	---	linc-NOB1 chr16:-:70253483-70259936	Rinn lincRNAs	linc-NOB1 chr16:-:70253483-70259936	NonCoding	0.564947	6.66931	0.000637898	0.00217215
TC17000257.hg.1	---	AK310665,uc010cqz.3	UCSC Genes	---	Coding	0.314963	7.25938	0.00063822	0.00164995
TC04001718.hg.1	NM_017631	DDX60	RefSeq	Homo sapiens DEAD (Asp-Glu-Ala-Asp) box polypeptide 60 (DDX60), mRNA.	Coding	0.494213	5.64653	0.000638647	0.000957688

## Sheet: PR-lncRNA-10
Probeset_id	GeneID	GeneName	DBName	TranscriptDescription	LocusType	logFC	AveExpr	P.Value	B
TC02001958.hg.1	---	uc021viy.1|uc021viz.1	UCSC Genes	---	Coding	3.70573	7.60297	2.16108e-09	11.1423
TC16000732.hg.1	---	uc021szx.1|uc021szy.1	UCSC Genes	---	Coding	3.70573	7.60297	2.16108e-09	11.1423
TC22000805.hg.1	NR_000027	SNORD83A	RefSeq	Homo sapiens small nucleolar RNA, C/D box 83A (SNORD83A), small nucleolar RNA.	Coding	2.60611	7.6291	6.21908e-08	8.8407
TC07002845.hg.1	---	accn=BC008645 class=mRNAlike lncRNA name=Human lncRNA ref=JounralRNA transcriptId=5303 cpcScore=-1.1498200 cnci=-0.3361735	NONCODE	accn=BC008645 class=mRNAlike lncRNA name=Human lncRNA ref=JounralRNA transcriptId=5303 cpcScore=-1.1498200 cnci=-0.3361735	NonCoding	2.52489	6.46789	1.04037e-06	6.37271
TC01003587.hg.1	---	havana:lincRNA chromosome:GRCh37:1:179798744:179805259:-1 gene:ENSG00000231966 gene_biotype:lincRNA transcript_biotype:lincRNA | cdna:all chromosome:VEGA50:1:179798744:179805259:-1 Gene:OTTHUMG00000035264	ENSEMBL	havana:lincRNA chromosome:GRCh37:1:179798744:179805259:-1 gene:ENSG00000231966 gene_biotype:lincRNA transcript_biotype:lincRNA	Coding	2.43973	5.76149	4.34072e-07	7.18058
TC01005966.hg.1	---	linc-NPHS2-2 chr1:-:179798743-179805259	Rinn lincRNAs	linc-NPHS2-2 chr1:-:179798743-179805259	NonCoding	2.12824	5.97189	3.87991e-06	5.10022
TC11001747.hg.1	NM_024783	AGBL2	RefSeq	Homo sapiens ATP/GTP binding protein-like 2 (AGBL2), mRNA.	Coding	2.07271	5.48974	4.73357e-07	7.10201
TC02002665.hg.1	ENST00000411160	RN5S115	ENSEMBL	ncrna:rRNA chromosome:GRCh37:2:201713761:201713867:-1 gene:ENSG00000223092 gene_biotype:rRNA transcript_biotype:rRNA	Coding	2.06919	5.56278	4.79512e-06	4.89014
TC16001221.hg.1	NM_144676	TMED6	RefSeq	Homo sapiens transmembrane emp24 protein transport domain containing 6 (TMED6), mRNA.	Coding	1.93604	5.60551	2.16359e-06	5.6723
TC0X000389.hg.1	NM_052957	ACRC	RefSeq	Homo sapiens acidic repeat containing (ACRC), mRNA.	Coding	1.9047	6.24084	1.68345e-07	8.01547
TC08002448.hg.1	---	accn=AF086429 class=mRNAlike lncRNA name=Human lncRNA ref=JounralRNA transcriptId=4038 cpcScore=-1.1569400 cnci=-0.3882638	NONCODE	accn=AF086429 class=mRNAlike lncRNA name=Human lncRNA ref=JounralRNA transcriptId=4038 cpcScore=-1.1569400 cnci=-0.3882638	NonCoding	1.82021	4.74805	2.19101e-07	7.7878
TC10000009.hg.1	NR_024628	IDI2-AS1	RefSeq	Homo sapiens IDI2 antisense RNA 1 (non-protein coding) (IDI2-AS1), transcript variant 1, non-coding RNA.	Coding	1.74971	6.61178	3.06394e-06	5.33282
TC05000701.hg.1	NM_001964	EGR1	RefSeq	Homo sapiens early growth response 1 (EGR1), mRNA.	Coding	1.7337	8.30247	9.53335e-07	6.45491
TC10001805.hg.1	---	accn=NR_024629 class=lncRNA name= ref=RefGeneNoncode transcriptId=NR_024629 cpcScore=4.6645300 cnci=-0.1998921 | accn=NR_027708 class=lncRNA name= ref=RefGeneNoncode transcriptId=NR_027708 cpcScore=5.3544300 cnci=-0.1522013 | accn=NR_024628 class=lncRNA name= ref=RefGeneNoncode transcriptId=NR_024628 cpcScore=5.3211700 cnci=-0.2692396 | accn=NR_027709 class=lncRNA name= ref=RefGeneNoncode transcr…	NONCODE	accn=NR_024629 class=lncRNA name= ref=RefGeneNoncode transcriptId=NR_024629 cpcScore=4.6645300 cnci=-0.1998921	NonCoding	1.7255	6.29238	2.86679e-06	5.39802
TC12002442.hg.1	---	linc-CNOT2-2 chr12:+:70290957-70297801	Broad TUCP	linc-CNOT2-2 chr12:+:70290957-70297801	NonCoding	1.68326	5.82789	3.14886e-07	7.46855
TC02001008.hg.1	---	ncrna:snoRNA chromosome:GRCh37:2:170672789:170672888:1 gene:ENSG00000252981 gene_biotype:snoRNA transcript_biotype:snoRNA	ENSEMBL	ncrna:snoRNA chromosome:GRCh37:2:170672789:170672888:1 gene:ENSG00000252981 gene_biotype:snoRNA transcript_biotype:snoRNA	Coding	1.62793	4.57358	2.51126e-05	3.20796
TC06000226.hg.1	NR_036096	MIR3143	RefSeq	Homo sapiens microRNA 3143 (MIR3143), microRNA.	Coding	1.57632	8.18233	6.40441e-07	6.82521
TC12003252.hg.1	BC143553	C12orf28	GenBank	Homo sapiens chromosome 12 open reading frame 28, mRNA (cDNA clone MGC:177081 IMAGE:9052064), complete cds.	Coding	1.52828	5.45278	2.45716e-08	9.55543
TC12002628.hg.1	---	accn=NR_027918 class=lncRNA name= ref=RefGeneNoncode transcriptId=NR_027918 cpcScore=13.3028000 cnci=-0.1551214	NONCODE	accn=NR_027918 class=lncRNA name= ref=RefGeneNoncode transcriptId=NR_027918 cpcScore=13.3028000 cnci=-0.1551214	NonCoding	1.52767	6.28355	2.64989e-07	7.62125
TC09001456.hg.1	ENST00000443348	IKBKAP-IT1	ENSEMBL	havana:sense_intronic chromosome:GRCh37:9:111633250:111635485:-1 gene:ENSG00000232755 gene_biotype:sense_intronic transcript_biotype:sense_intronic	Coding	1.51301	3.9455	3.03852e-05	3.01056
TC01000978.hg.1	NM_174896	C1orf162	RefSeq	Homo sapiens chromosome 1 open reading frame 162 (C1orf162), mRNA.	Coding	1.50184	5.7731	2.12133e-06	5.69142
TC01003857.hg.1	---	DQ584993,uc010pup.1	UCSC Genes	---	Coding	1.43129	5.88618	0.00013869	1.41839
TC05001810.hg.1	NR_030583	VTRNA2-1	RefSeq	Homo sapiens vault RNA 2-1 (VTRNA2-1), vault RNA.	Coding	1.40896	6.91772	2.94399e-05	3.04334
TC17000248.hg.1	---	uc021tse.1	UCSC Genes	---	Coding	1.40125	7.98111	4.59418e-05	2.58022
TC12001636.hg.1	NM_006576	AVIL	RefSeq	Homo sapiens advillin (AVIL), mRNA.	Coding	1.39285	6.11135	1.27567e-07	8.25105
TC11000856.hg.1	NM_015885	PCF11	RefSeq	Homo sapiens PCF11, cleavage and polyadenylation factor subunit, homolog (S. cerevisiae) (PCF11), mRNA.	Coding	1.38438	7.28657	1.50947e-06	6.01917
TC09000159.hg.1	NR_003690	SNORD121B	RefSeq	Homo sapiens small nucleolar RNA, C/D box 121B (SNORD121B), small nucleolar RNA.	Coding	1.37639	4.77813	5.12458e-05	2.46604
TC02000213.hg.1	NM_016252	BIRC6	RefSeq	Homo sapiens baculoviral IAP repeat containing 6 (BIRC6), mRNA.	Coding	1.34857	6.96326	2.17284e-06	5.66816
TC09000309.hg.1	NM_199135	FOXD4L3	RefSeq	Homo sapiens forkhead box D4-like 3 (FOXD4L3), mRNA.	Coding	1.3182	6.73004	3.69631e-06	5.14811
TC02000726.hg.1	NM_012184	FOXD4L1	RefSeq	Homo sapiens forkhead box D4-like 1 (FOXD4L1), mRNA.	Coding	1.29613	6.09575	4.91515e-06	4.86553
TC15002240.hg.1	---	linc-PLEKHO2-2 chr15:+:65016564-65016901	Rinn lincRNAs	linc-PLEKHO2-2 chr15:+:65016564-65016901	NonCoding	1.29541	3.84004	0.000105029	1.71209
TC08001774.hg.1	---	linc-ARHGEF10 chr8:+:1748168-1749522	Rinn lincRNAs	linc-ARHGEF10 chr8:+:1748168-1749522	NonCoding	1.29478	5.56833	0.000133003	1.46267
TC18000408.hg.1	---	ncrna:snRNA chromosome:GRCh37:18:19760073:19760179:-1 gene:ENSG00000201852 gene_biotype:snRNA transcript_biotype:snRNA	ENSEMBL	ncrna:snRNA chromosome:GRCh37:18:19760073:19760179:-1 gene:ENSG00000201852 gene_biotype:snRNA transcript_biotype:snRNA	Coding	1.27209	6.94698	2.1869e-07	7.78943
TC02002428.hg.1	NM_001164508	NEB	RefSeq	Homo sapiens nebulin (NEB), transcript variant 2, mRNA.	Coding	1.27112	5.35942	2.41772e-10	12.1991
TC08000974.hg.1	---	ncrna:snRNA chromosome:GRCh37:8:11249920:11250026:-1 gene:ENSG00000199368 gene_biotype:snRNA transcript_biotype:snRNA	ENSEMBL	ncrna:snRNA chromosome:GRCh37:8:11249920:11250026:-1 gene:ENSG00000199368 gene_biotype:snRNA transcript_biotype:snRNA	Coding	1.26698	7.42197	8.51172e-07	6.5611
TC16001491.hg.1	---	accn=AK055943 class=mRNAlike lncRNA name=Human lncRNA ref=JounralRNA transcriptId=1609 cpcScore=-0.8717040 cnci=-0.1954295	NONCODE	accn=AK055943 class=mRNAlike lncRNA name=Human lncRNA ref=JounralRNA transcriptId=1609 cpcScore=-0.8717040 cnci=-0.1954295	NonCoding	1.26605	4.97318	2.45207e-07	7.68943
TC01003324.hg.1	NM_006912	RIT1	RefSeq	Homo sapiens Ras-like without CAAX 1 (RIT1), transcript variant 2, mRNA.	Coding	1.26554	6.89849	5.61797e-08	8.92163
TC01003173.hg.1	---	uc021oxp.1	UCSC Genes	---	Coding	1.26419	6.46969	0.000201377	1.02326
TC20001573.hg.1	---	linc-KIAA1755-3 chr20:-:37034659-37045444	Rinn lincRNAs	linc-KIAA1755-3 chr20:-:37034659-37045444	NonCoding	1.26224	5.71215	3.38342e-06	5.23532
TC0X001223.hg.1	---	ncrna:snRNA chromosome:GRCh37:X:100888994:100889100:-1 gene:ENSG00000207291 gene_biotype:snRNA transcript_biotype:snRNA	ENSEMBL	ncrna:snRNA chromosome:GRCh37:X:100888994:100889100:-1 gene:ENSG00000207291 gene_biotype:snRNA transcript_biotype:snRNA	Coding	1.25872	8.94871	7.7801e-07	6.64492
TC04000333.hg.1	NM_206919	ARL9	RefSeq	Homo sapiens ADP-ribosylation factor-like 9 (ARL9), mRNA.	Coding	1.25196	5.08754	2.67592e-06	5.46541
TC10002570.hg.1	---	accn=NULL class=mRNAlike lncRNA name=vega lncRNA ref=GENCODE transcriptId=OTTHUMT00000047692 cpcScore=1.2628000 cnci=-0.0184591	NONCODE	accn=NULL class=mRNAlike lncRNA name=vega lncRNA ref=GENCODE transcriptId=OTTHUMT00000047692 cpcScore=1.2628000 cnci=-0.0184591	NonCoding	1.25136	6.4257	8.89391e-05	1.88737
TC04001299.hg.1	NM_003948	CDKL2	RefSeq	Homo sapiens cyclin-dependent kinase-like 2 (CDC2-related kinase) (CDKL2), mRNA.	Coding	1.25072	5.36372	4.13868e-07	7.22365
TC05001449.hg.1	---	AK124511,uc003jyj.1	UCSC Genes	---	Coding	1.24622	5.84848	5.35906e-07	6.98887
TC02002591.hg.1	NM_001463	FRZB	RefSeq	Homo sapiens frizzled-related protein (FRZB), mRNA.	Coding	1.24388	6.53017	1.76894e-06	5.86691
TC12000978.hg.1	NM_201435	CCDC62	RefSeq	Homo sapiens coiled-coil domain containing 62 (CCDC62), transcript variant 2, mRNA.	Coding	1.2427	5.51089	1.39111e-06	6.09719
TC11001910.hg.1	NM_001164716	PYGM	RefSeq	Homo sapiens phosphorylase, glycogen, muscle (PYGM), transcript variant 2, mRNA.	Coding	1.23797	6.48083	1.17617e-06	6.25676
TC03001001.hg.1	NR_003055	SNORD66	RefSeq	Homo sapiens small nucleolar RNA, C/D box 66 (SNORD66), small nucleolar RNA.	Coding	1.23781	6.48778	9.55691e-05	1.81162
TC13000282.hg.1	ENST00000384085	RNU6-38	ENSEMBL	ncrna:snRNA chromosome:GRCh37:13:75683724:75683830:1 gene:ENSG00000206812 gene_biotype:snRNA transcript_biotype:snRNA	Coding	1.2349	6.72765	0.000161007	1.26044
TC07003284.hg.1	---	linc-MNX1-1 chr7:-:157230889-157232826 | linc-MNX1-1 chr7:-:157230889-157232826	Rinn lincRNAs	linc-MNX1-1 chr7:-:157230889-157232826	NonCoding	1.22337	6.88202	9.7274e-05	1.79298
TC01001778.hg.1	NM_153606	FAM71A	RefSeq	Homo sapiens family with sequence similarity 71, member A (FAM71A), mRNA.	Coding	1.22149	6.20148	3.83889e-06	5.11073
TC17000881.hg.1	---	ncrna:snRNA chromosome:GRCh37:17:74748994:74749097:1 gene:ENSG00000200257 gene_biotype:snRNA transcript_biotype:snRNA	ENSEMBL	ncrna:snRNA chromosome:GRCh37:17:74748994:74749097:1 gene:ENSG00000200257 gene_biotype:snRNA transcript_biotype:snRNA	Coding	1.2181	8.28688	9.31253e-06	4.22365
TC0X000213.hg.1	---	ncrna:snRNA chromosome:GRCh37:X:44744751:44744811:1 gene:ENSG00000252113 gene_biotype:snRNA transcript_biotype:snRNA	ENSEMBL	ncrna:snRNA chromosome:GRCh37:X:44744751:44744811:1 gene:ENSG00000252113 gene_biotype:snRNA transcript_biotype:snRNA	Coding	1.21535	4.86867	0.000156456	1.29081
TC16000232.hg.1	---	DQ576952,uc002dir.1	UCSC Genes	---	Coding	1.21256	9.25587	1.32761e-06	6.14172
TC16000233.hg.1	---	DQ576952,uc010vbh.1	UCSC Genes	---	Coding	1.21256	9.25587	1.32761e-06	6.14172
TC16000318.hg.1	---	DQ576952,uc002dsk.1	UCSC Genes	---	Coding	1.21256	9.25587	1.32761e-06	6.14172
TC16000950.hg.1	---	DQ576951,uc021tey.1	UCSC Genes	---	Coding	1.21256	9.25587	1.32761e-06	6.14172
TC16000951.hg.1	---	DQ576951,uc010vbx.1	UCSC Genes	---	Coding	1.21256	9.25587	1.32761e-06	6.14172
TC16000952.hg.1	---	DQ576951,uc002dky.1	UCSC Genes	---	Coding	1.21256	9.25587	1.32761e-06	6.14172
TC16000953.hg.1	---	DQ576951,uc002dla.1	UCSC Genes	---	Coding	1.21256	9.25587	1.32761e-06	6.14172
TC16000954.hg.1	---	DQ576951,uc021tez.1	UCSC Genes	---	Coding	1.21256	9.25587	1.32761e-06	6.14172
TC16000955.hg.1	---	DQ576951,uc021tfa.1	UCSC Genes	---	Coding	1.21256	9.25587	1.32761e-06	6.14172
TC16000956.hg.1	---	DQ576951,uc002dlf.1	UCSC Genes	---	Coding	1.21256	9.25587	1.32761e-06	6.14172
TC16000957.hg.1	---	DQ576951,uc021tfb.1	UCSC Genes	---	Coding	1.21256	9.25587	1.32761e-06	6.14172
TC09000998.hg.1	---	AX747756,uc003zqz.1	UCSC Genes	---	Coding	1.20882	6.00429	1.3097e-05	3.87691
TC15000348.hg.1	---	ncrna:snRNA chromosome:GRCh37:15:45255028:45255131:1 gene:ENSG00000252475 gene_biotype:snRNA transcript_biotype:snRNA	ENSEMBL	ncrna:snRNA chromosome:GRCh37:15:45255028:45255131:1 gene:ENSG00000252475 gene_biotype:snRNA transcript_biotype:snRNA	Coding	1.20356	8.56131	1.68901e-05	3.61658
TC03002132.hg.1	NM_004488	GP5	RefSeq	Homo sapiens glycoprotein V (platelet) (GP5), mRNA.	Coding	1.20045	5.08687	3.95592e-05	2.73624
TC16001023.hg.1	NR_002555	LOC613037	RefSeq	Homo sapiens nuclear pore complex interacting protein pseudogene (LOC613037), non-coding RNA.	Coding	1.1918	11.0312	1.32432e-07	8.21952
TC17001172.hg.1	---	ncrna:snRNA chromosome:GRCh37:17:16041082:16041186:-1 gene:ENSG00000199674 gene_biotype:snRNA transcript_biotype:snRNA	ENSEMBL	ncrna:snRNA chromosome:GRCh37:17:16041082:16041186:-1 gene:ENSG00000199674 gene_biotype:snRNA transcript_biotype:snRNA	Coding	1.1837	5.38528	4.65964e-05	2.56545
TC02001167.hg.1	---	ncrna:snRNA chromosome:GRCh37:2:201694732:201694839:1 gene:ENSG00000207116 gene_biotype:snRNA transcript_biotype:snRNA	ENSEMBL	ncrna:snRNA chromosome:GRCh37:2:201694732:201694839:1 gene:ENSG00000207116 gene_biotype:snRNA transcript_biotype:snRNA	Coding	1.18242	9.21809	2.20949e-06	5.65193
TC12000919.hg.1	---	ncrna:snRNA chromosome:GRCh37:12:117219910:117220013:1 gene:ENSG00000201382 gene_biotype:snRNA transcript_biotype:snRNA	ENSEMBL	ncrna:snRNA chromosome:GRCh37:12:117219910:117220013:1 gene:ENSG00000201382 gene_biotype:snRNA transcript_biotype:snRNA	Coding	1.17052	6.9975	3.79321e-05	2.77998
TC16000344.hg.1	---	AK303607,BC073943,uc002dxm.3,uc021tgh.1	UCSC Genes	---	Coding	1.16662	8.95718	4.49761e-08	9.09644
TC16001004.hg.1	BC061522	NPIPL3	ENSEMBL	cdna:known chromosome:GRCh37:16:29495010:29499154:-1 gene:ENSG00000169203 gene_biotype:protein_coding transcript_biotype:protein_coding	Coding	1.16026	9.72792	2.21204e-07	7.77948
TC0X001302.hg.1	---	ncrna:snRNA chromosome:GRCh37:X:115984807:115984913:-1 gene:ENSG00000206752 gene_biotype:snRNA transcript_biotype:snRNA	ENSEMBL	ncrna:snRNA chromosome:GRCh37:X:115984807:115984913:-1 gene:ENSG00000206752 gene_biotype:snRNA transcript_biotype:snRNA	Coding	1.15874	7.04936	1.35345e-05	3.84335
TC12000580.hg.1	---	ncrna:snRNA chromosome:GRCh37:12:65489529:65489635:1 gene:ENSG00000207099 gene_biotype:snRNA transcript_biotype:snRNA	ENSEMBL	ncrna:snRNA chromosome:GRCh37:12:65489529:65489635:1 gene:ENSG00000207099 gene_biotype:snRNA transcript_biotype:snRNA	Coding	1.15766	7.47176	3.35799e-06	5.24275
TC11000869.hg.1	---	ncrna:snRNA chromosome:GRCh37:11:85864269:85864376:1 gene:ENSG00000200877 gene_biotype:snRNA transcript_biotype:snRNA	ENSEMBL	ncrna:snRNA chromosome:GRCh37:11:85864269:85864376:1 gene:ENSG00000200877 gene_biotype:snRNA transcript_biotype:snRNA	Coding	1.15604	5.61003	3.30288e-08	9.33386
TC15002743.hg.1	---	accn=Y10483 class=mRNAlike lncRNA name=Human lncRNA ref=JounralRNA transcriptId=4784 cpcScore=1.3317300 cnci=-0.0574500 | linc-LASS3 chr15:-:101087836-101099853 | linc-LASS3 chr15:-:101087969-101098955 | linc-LASS3 chr15:-:101088983-101092839 | linc-LASS3 chr15:-:101096794-101098809 | linc-LASS3 chr15:-:101096804-101099023	NONCODE	accn=Y10483 class=mRNAlike lncRNA name=Human lncRNA ref=JounralRNA transcriptId=4784 cpcScore=1.3317300 cnci=-0.0574500	NonCoding	1.15313	8.32193	8.48955e-08	8.58902
TC16002063.hg.1	ENST00000452313	NPIPL1	ENSEMBL	cdna:novel chromosome:GRCh37:16:28467693:28481868:-1 gene:ENSG00000233232 gene_biotype:protein_coding transcript_biotype:protein_coding	Coding	1.15225	7.38644	9.71401e-07	6.43727
TC0X000172.hg.1	ENST00000384256	RNU6-49	ENSEMBL	ncrna:snRNA chromosome:GRCh37:X:37729362:37729468:1 gene:ENSG00000206983 gene_biotype:snRNA transcript_biotype:snRNA	Coding	1.14878	6.48802	1.85353e-06	5.8219
TC16002100.hg.1	ENST00000357370	LOC728888	ENSEMBL	cdna:known chromosome:GRCh37:16:21846039:21868978:-1 gene:ENSG00000185864 gene_biotype:protein_coding transcript_biotype:protein_coding	Coding	1.14198	10.7131	4.41661e-07	7.16489
TC05000736.hg.1	NR_026705	VTRNA1-3	RefSeq	Homo sapiens vault RNA 1-3 (VTRNA1-3), vault RNA.	Coding	1.13767	7.12644	2.50399e-05	3.21096
TC01003192.hg.1	NM_001034077	HIST2H4B	RefSeq	Homo sapiens histone cluster 2, H4b (HIST2H4B), mRNA.	Coding	1.13672	7.55926	1.36273e-05	3.83637
TC08000110.hg.1	---	ncrna:snRNA chromosome:GRCh37:8:12901859:12901965:1 gene:ENSG00000206996 gene_biotype:snRNA transcript_biotype:snRNA	ENSEMBL	ncrna:snRNA chromosome:GRCh37:8:12901859:12901965:1 gene:ENSG00000206996 gene_biotype:snRNA transcript_biotype:snRNA	Coding	1.1363	7.90363	1.15697e-07	8.33299
TC16001238.hg.1	---	ncrna:snRNA chromosome:GRCh37:16:70479196:70479302:-1 gene:ENSG00000200153 gene_biotype:snRNA transcript_biotype:snRNA	ENSEMBL	ncrna:snRNA chromosome:GRCh37:16:70479196:70479302:-1 gene:ENSG00000200153 gene_biotype:snRNA transcript_biotype:snRNA	Coding	1.13478	7.72549	7.40987e-06	4.45445
TC02000354.hg.1	---	ncrna:snRNA chromosome:GRCh37:2:61832751:61832857:1 gene:ENSG00000206973 gene_biotype:snRNA transcript_biotype:snRNA	ENSEMBL	ncrna:snRNA chromosome:GRCh37:2:61832751:61832857:1 gene:ENSG00000206973 gene_biotype:snRNA transcript_biotype:snRNA	Coding	1.12934	8.2109	1.54134e-06	5.99917
TC16002098.hg.1	NM_130464	NPIPL3	RefSeq	Homo sapiens nuclear pore complex interacting protein-like 3 (NPIPL3), mRNA.	Coding	1.12669	11.1627	1.66146e-07	8.02674
TC01005799.hg.1	---	accn=NULL class=lincRNA name=Human lincRNA ref=Scripture Reconstruction LincRNAs By Luo transcriptId=linc_luo_2017 cpcScore=-1.4475000 cnci=-0.1658926	NONCODE	accn=NULL class=lincRNA name=Human lincRNA ref=Scripture Reconstruction LincRNAs By Luo transcriptId=linc_luo_2017 cpcScore=-1.4475000 cnci=-0.1658926	NonCoding	1.12554	8.94538	1.55174e-06	5.99272
TC01001837.hg.1	---	ncrna:snRNA chromosome:GRCh37:1:223877753:223877816:1 gene:ENSG00000212398 gene_biotype:snRNA transcript_biotype:snRNA	ENSEMBL	ncrna:snRNA chromosome:GRCh37:1:223877753:223877816:1 gene:ENSG00000212398 gene_biotype:snRNA transcript_biotype:snRNA	Coding	1.1219	8.67896	3.3024e-06	5.25917
TC01003856.hg.1	---	DQ576410,uc001hnb.3	UCSC Genes	---	Coding	1.1219	8.38192	0.000134057	1.45433
TC01004035.hg.1	---	DQ576410,uc021plm.1	UCSC Genes	---	Coding	1.1219	8.38192	0.000134057	1.45433
TC10000680.hg.1	---	ncrna:snRNA chromosome:GRCh37:10:97872504:97872608:1 gene:ENSG00000200728 gene_biotype:snRNA transcript_biotype:snRNA	ENSEMBL	ncrna:snRNA chromosome:GRCh37:10:97872504:97872608:1 gene:ENSG00000200728 gene_biotype:snRNA transcript_biotype:snRNA	Coding	1.11385	6.02082	5.16598e-06	4.81594
TC20000836.hg.1	---	havana:lincRNA chromosome:GRCh37:20:37034658:37045444:-1 gene:ENSG00000224635 gene_biotype:lincRNA transcript_biotype:lincRNA | cdna:all chromosome:VEGA50:20:37034658:37045444:-1 Gene:OTTHUMG00000032445	ENSEMBL	havana:lincRNA chromosome:GRCh37:20:37034658:37045444:-1 gene:ENSG00000224635 gene_biotype:lincRNA transcript_biotype:lincRNA	Coding	1.10518	5.67923	1.8179e-08	9.77507
TC17001114.hg.1	NR_024447	LOC100128288	RefSeq	Homo sapiens uncharacterized LOC100128288 (LOC100128288), non-coding RNA.	Coding	1.10403	5.20764	0.000103608	1.72646
TC05002730.hg.1	---	accn=AY358811 class=mRNAlike lncRNA name=Human lncRNA ref=JounralRNA transcriptId=3203 cpcScore=3.2037100 cnci=-0.0715406	NONCODE	accn=AY358811 class=mRNAlike lncRNA name=Human lncRNA ref=JounralRNA transcriptId=3203 cpcScore=3.2037100 cnci=-0.0715406	NonCoding	1.09806	7.83562	6.38057e-08	8.82019
TC05003353.hg.1	---	linc-KCNMB1-4 chr5:-:171222599-171222948	Rinn lincRNAs	linc-KCNMB1-4 chr5:-:171222599-171222948	NonCoding	1.09566	3.95701	0.000190537	1.08195
TC16000315.hg.1	---	cdna:novel chromosome:GRCh37:16:29049923:29064047:1 gene:ENSG00000196796 gene_biotype:protein_coding transcript_biotype:protein_coding	ENSEMBL	cdna:novel chromosome:GRCh37:16:29049923:29064047:1 gene:ENSG00000196796 gene_biotype:protein_coding transcript_biotype:protein_coding	Coding	1.0907	8.54335	2.56454e-06	5.50692
TC20001757.hg.1	NM_001013646	FAM209B	RefSeq	Homo sapiens family with sequence similarity 209, member B (FAM209B), mRNA.	Coding	1.08811	4.61371	7.44437e-06	4.44977
TC01006356.hg.1	NM_014774	KIAA0494	RefSeq	Homo sapiens KIAA0494 (KIAA0494), mRNA.	Coding	1.08493	7.51848	7.49241e-07	6.67995
TC01001173.hg.1	NM_001034077	HIST2H4B	RefSeq	Homo sapiens histone cluster 2, H4b (HIST2H4B), mRNA.	Coding	1.08483	7.52311	1.95647e-05	3.46551
TC07001636.hg.1	---	ncrna:snRNA chromosome:GRCh37:7:98392341:98392447:-1 gene:ENSG00000207204 gene_biotype:snRNA transcript_biotype:snRNA	ENSEMBL	ncrna:snRNA chromosome:GRCh37:7:98392341:98392447:-1 gene:ENSG00000207204 gene_biotype:snRNA transcript_biotype:snRNA	Coding	1.08299	6.67223	2.29952e-05	3.29897
TC01003721.hg.1	---	ncrna:snRNA chromosome:GRCh37:1:203288124:203288227:-1 gene:ENSG00000202300 gene_biotype:snRNA transcript_biotype:snRNA	ENSEMBL	ncrna:snRNA chromosome:GRCh37:1:203288124:203288227:-1 gene:ENSG00000202300 gene_biotype:snRNA transcript_biotype:snRNA	Coding	1.08238	6.70564	1.19353e-05	3.97161
TC16000304.hg.1	ENST00000355290	LOC100507607	ENSEMBL	cdna:known chromosome:GRCh37:16:28655485:28669951:1 gene:ENSG00000255524 gene_biotype:protein_coding transcript_biotype:protein_coding	Coding	1.07892	7.07674	6.25384e-07	6.84714
TC08001369.hg.1	NM_001010893	SLC10A5	RefSeq	Homo sapiens solute carrier family 10 (sodium/bile acid cotransporter family), member 5 (SLC10A5), mRNA.	Coding	1.07326	6.69708	0.000126312	1.51724
TC16002095.hg.1	NM_001135865	LOC100132247	RefSeq	Homo sapiens nuclear pore complex interacting protein related gene (LOC100132247), mRNA.	Coding	1.06946	10.8041	3.5065e-07	7.37259
TC18000535.hg.1	---	ncrna:snRNA chromosome:GRCh37:18:54951833:54951939:-1 gene:ENSG00000202240 gene_biotype:snRNA transcript_biotype:snRNA	ENSEMBL	ncrna:snRNA chromosome:GRCh37:18:54951833:54951939:-1 gene:ENSG00000202240 gene_biotype:snRNA transcript_biotype:snRNA	Coding	1.06635	8.37093	2.66557e-05	3.14626
TC12000873.hg.1	NR_036636	ADAM1	RefSeq	Homo sapiens ADAM metallopeptidase domain 1, pseudogene (ADAM1), non-coding RNA.	Coding	1.06619	6.36232	2.8168e-05	3.08912
TC17001686.hg.1	ENST00000503118	LRRC59	ENSEMBL	cdna:putative chromosome:GRCh37:17:48452420:48462495:-1 gene:ENSG00000108829 gene_biotype:protein_coding transcript_biotype:protein_coding	Coding	1.06404	6.40532	7.49742e-05	2.06707
TC0X001003.hg.1	---	ncrna:snRNA chromosome:GRCh37:X:48013408:48013502:-1 gene:ENSG00000201517 gene_biotype:snRNA transcript_biotype:snRNA	ENSEMBL	ncrna:snRNA chromosome:GRCh37:X:48013408:48013502:-1 gene:ENSG00000201517 gene_biotype:snRNA transcript_biotype:snRNA	Coding	1.05989	7.38543	1.37461e-06	6.10857
TC16000323.hg.1	---	DQ576952,uc021tga.1	UCSC Genes	---	Coding	1.05976	10.6108	9.27607e-08	8.51631
TC07001727.hg.1	---	cdna:putative chromosome:GRCh37:7:104622546:104653471:-1 gene:ENSG00000228393 gene_biotype:antisense transcript_biotype:antisense | cdna:putative chromosome:GRCh37:7:104590762:104653491:-1 gene:ENSG00000228393 gene_biotype:antisense transcript_biotype:antisense | cdna:all chromosome:VEGA50:7:104622546:104653471:-1 Gene:OTTHUMG00000157278 | cdna:all chromosome:VEGA50:7:104590762:104653491:-1 Gene:…	ENSEMBL	cdna:putative chromosome:GRCh37:7:104622546:104653471:-1 gene:ENSG00000228393 gene_biotype:antisense transcript_biotype:antisense	Coding	1.05809	5.24465	3.23672e-05	2.94497
TC16000613.hg.1	ENST00000429990	NPIPL2	ENSEMBL	cdna:known chromosome:GRCh37:16:74411776:74425978:1 gene:ENSG00000196436 gene_biotype:protein_coding transcript_biotype:protein_coding	Coding	1.05774	8.34036	9.15174e-07	6.49324
TC07001123.hg.1	NM_001099697	RSPH10B2	RefSeq	Homo sapiens radial spoke head 10 homolog B2 (Chlamydomonas) (RSPH10B2), mRNA.	Coding	1.05261	5.29387	1.25047e-07	8.26784
TC12000715.hg.1	---	ncrna:snRNA chromosome:GRCh37:12:93346415:93346521:1 gene:ENSG00000202534 gene_biotype:snRNA transcript_biotype:snRNA	ENSEMBL	ncrna:snRNA chromosome:GRCh37:12:93346415:93346521:1 gene:ENSG00000202534 gene_biotype:snRNA transcript_biotype:snRNA	Coding	1.05019	8.03372	1.97113e-05	3.45782
TC01000778.hg.1	NM_002440	MSH4	RefSeq	Homo sapiens mutS homolog 4 (E. coli) (MSH4), mRNA.	Coding	1.04971	4.75372	8.51817e-05	1.93281
TC15002769.hg.1	NM_001042572	CHD2	RefSeq	Homo sapiens chromodomain helicase DNA binding protein 2 (CHD2), transcript variant 2, mRNA.	Coding	1.04225	8.53579	3.70771e-06	5.14507
TC02001722.hg.1	---	ncrna:snRNA chromosome:GRCh37:2:32439525:32439631:-1 gene:ENSG00000201113 gene_biotype:snRNA transcript_biotype:snRNA	ENSEMBL	ncrna:snRNA chromosome:GRCh37:2:32439525:32439631:-1 gene:ENSG00000201113 gene_biotype:snRNA transcript_biotype:snRNA	Coding	1.04168	5.10422	4.0931e-06	5.04729
TC11002296.hg.1	---	ncrna:snRNA chromosome:GRCh37:11:112223279:112223385:-1 gene:ENSG00000206772 gene_biotype:snRNA transcript_biotype:snRNA	ENSEMBL	ncrna:snRNA chromosome:GRCh37:11:112223279:112223385:-1 gene:ENSG00000206772 gene_biotype:snRNA transcript_biotype:snRNA	Coding	1.0409	7.27804	6.64386e-05	2.19401
TC11002387.hg.1	---	ncrna:snRNA chromosome:GRCh37:11:122449913:122450015:-1 gene:ENSG00000223265 gene_biotype:snRNA transcript_biotype:snRNA	ENSEMBL	ncrna:snRNA chromosome:GRCh37:11:122449913:122450015:-1 gene:ENSG00000223265 gene_biotype:snRNA transcript_biotype:snRNA	Coding	1.03972	4.31884	4.75714e-05	2.54381
TC16000985.hg.1	ENST00000532254	LOC728741	ENSEMBL	cdna:novel chromosome:GRCh37:16:28353876:28374829:-1 gene:ENSG00000198156 gene_biotype:protein_coding transcript_biotype:protein_coding	Coding	1.03756	7.53696	7.93971e-07	6.62601
TC09001819.hg.1	---	linc-TYRP1-6 chr9:+:7208935-7209962	Rinn lincRNAs	linc-TYRP1-6 chr9:+:7208935-7209962	NonCoding	1.03742	4.61522	0.000128535	1.4988
TC01001880.hg.1	---	DQ599799,uc010pvu.2	UCSC Genes	---	Coding	1.03578	8.95237	6.61161e-07	6.79582
TC07001379.hg.1	---	DQ593490,uc003tpu.3	UCSC Genes	---	Coding	1.03578	8.95237	6.61161e-07	6.79582
TC07001411.hg.1	---	DQ593490,uc003tsd.3	UCSC Genes	---	Coding	1.03578	8.95237	6.61161e-07	6.79582
TC07001421.hg.1	---	DQ593490,uc003tsk.3	UCSC Genes	---	Coding	1.03578	8.95237	6.61161e-07	6.79582
TC18000607.hg.1	---	accn=NULL class=lincRNA name=Human lincRNA ref=Scripture Reconstruction LincRNAs By Luo transcriptId=linc_luo_328 cpcScore=-1.3341400 cnci=-0.2842073 | linc-ARHGAP28-9 chr18:+:3466270-3478939 | linc-ARHGAP28-9 chr18:+:3466270-3478939 | linc-ARHGAP28-9 chr18:+:3466305-3478939 | linc-ARHGAP28-9 chr18:+:3474038-3478974	NONCODE	accn=NULL class=lincRNA name=Human lincRNA ref=Scripture Reconstruction LincRNAs By Luo transcriptId=linc_luo_328 cpcScore=-1.3341400 cnci=-0.2842073	NonCoding	1.03349	4.45224	5.67859e-05	2.3586
TC04000543.hg.1	---	ncrna:snRNA chromosome:GRCh37:4:106328154:106328249:1 gene:ENSG00000200917 gene_biotype:snRNA transcript_biotype:snRNA	ENSEMBL	ncrna:snRNA chromosome:GRCh37:4:106328154:106328249:1 gene:ENSG00000200917 gene_biotype:snRNA transcript_biotype:snRNA	Coding	1.03209	8.42447	1.04814e-05	4.10373
TC01004691.hg.1	---	accn=NULL class=lncRNA name= ref=UCSCGeneNoncode transcriptId=uc001elr.3 cpcScore=-1.1645900 cnci=-0.3448115	NONCODE	accn=NULL class=lncRNA name= ref=UCSCGeneNoncode transcriptId=uc001elr.3 cpcScore=-1.1645900 cnci=-0.3448115	NonCoding	1.03012	8.53267	1.39018e-06	6.09783
TC01000483.hg.1	---	ncrna:snRNA chromosome:GRCh37:1:38457134:38457241:1 gene:ENSG00000212541 gene_biotype:snRNA transcript_biotype:snRNA	ENSEMBL	ncrna:snRNA chromosome:GRCh37:1:38457134:38457241:1 gene:ENSG00000212541 gene_biotype:snRNA transcript_biotype:snRNA	Coding	1.02991	5.16926	2.24993e-05	3.32147
TC01003613.hg.1	ENST00000384741	RNU6-3	ENSEMBL	ncrna:snRNA chromosome:GRCh37:1:182951347:182951453:-1 gene:ENSG00000207472 gene_biotype:snRNA transcript_biotype:snRNA	Coding	1.02933	9.11972	5.60076e-06	4.73527
TC05001775.hg.1	NM_005260	GDF9	RefSeq	Homo sapiens growth differentiation factor 9 (GDF9), mRNA.	Coding	1.02504	5.21935	1.36212e-08	9.97959
TC22000340.hg.1	---	ncrna:snRNA chromosome:GRCh37:22:42075715:42075821:1 gene:ENSG00000207457 gene_biotype:snRNA transcript_biotype:snRNA	ENSEMBL	ncrna:snRNA chromosome:GRCh37:22:42075715:42075821:1 gene:ENSG00000207457 gene_biotype:snRNA transcript_biotype:snRNA	Coding	1.02421	4.29229	0.000168742	1.21073
TC16001807.hg.1	---	accn=NULL class=lincRNA name=Human lincRNA ref=Scripture Reconstruction LincRNAs By Luo transcriptId=linc_luo_1810 cpcScore=-1.3038900 cnci=-0.3219461	NONCODE	accn=NULL class=lincRNA name=Human lincRNA ref=Scripture Reconstruction LincRNAs By Luo transcriptId=linc_luo_1810 cpcScore=-1.3038900 cnci=-0.3219461	NonCoding	1.02332	7.64819	7.34781e-06	4.46292
TC04000408.hg.1	NM_000584	IL8	RefSeq	Homo sapiens interleukin 8 (IL8), mRNA.	Coding	1.02298	6.20625	5.95737e-06	4.67352
TC16000306.hg.1	BC157836	LOC728741	ENSEMBL	cdna:putative chromosome:GRCh37:16:28763108:28784128:1 gene:ENSG00000196993 gene_biotype:protein_coding transcript_biotype:protein_coding	Coding	1.02249	8.09782	2.57372e-07	7.64691
TC18000019.hg.1	---	AX721193,uc002kmd.2	UCSC Genes	---	Coding	1.02234	4.96988	0.000130985	1.47883
TC07001400.hg.1	---	DQ593490,uc022adr.1	UCSC Genes	---	Coding	1.02178	8.92577	2.51766e-06	5.52491
TC01000920.hg.1	---	CU675524,uc010our.1	UCSC Genes	---	Coding	1.02115	3.96929	1.20298e-05	3.96358
TC12000079.hg.1	ENST00000541888	LOC100509976	ENSEMBL	havana:lincRNA chromosome:GRCh37:12:6503071:6504235:1 gene:ENSG00000256433 gene_biotype:lincRNA transcript_biotype:lincRNA	Coding	1.02058	5.95152	1.5451e-05	3.70788
TC20000106.hg.1	---	ncrna:snRNA chromosome:GRCh37:20:17168155:17168261:1 gene:ENSG00000251955 gene_biotype:snRNA transcript_biotype:snRNA	ENSEMBL	ncrna:snRNA chromosome:GRCh37:20:17168155:17168261:1 gene:ENSG00000251955 gene_biotype:snRNA transcript_biotype:snRNA	Coding	1.01901	8.17531	4.08586e-07	7.23523
TC05001571.hg.1	---	ncrna:snRNA chromosome:GRCh37:5:86716158:86716264:-1 gene:ENSG00000200462 gene_biotype:snRNA transcript_biotype:snRNA	ENSEMBL	ncrna:snRNA chromosome:GRCh37:5:86716158:86716264:-1 gene:ENSG00000200462 gene_biotype:snRNA transcript_biotype:snRNA	Coding	1.0178	7.10619	3.71412e-05	2.80192
TC14001286.hg.1	---	ncrna:snRNA chromosome:GRCh37:14:73713526:73713588:-1 gene:ENSG00000252839 gene_biotype:snRNA transcript_biotype:snRNA	ENSEMBL	ncrna:snRNA chromosome:GRCh37:14:73713526:73713588:-1 gene:ENSG00000252839 gene_biotype:snRNA transcript_biotype:snRNA	Coding	1.01537	7.54391	3.53556e-05	2.85318
TC05000330.hg.1	---	DQ570835,uc021yai.1	UCSC Genes	---	Coding	1.01531	5.54208	0.000119797	1.5732
TC15000945.hg.1	NM_183376	ARRDC4	RefSeq	Homo sapiens arrestin domain containing 4 (ARRDC4), mRNA.	Coding	1.01266	7.53835	3.44133e-07	7.38937
TC01006428.hg.1	---	cdna:known chromosome:GRCh37:1:144173162:144213129:1 gene:ENSG00000162825 gene_biotype:protein_coding transcript_biotype:protein_coding | cdna:known chromosome:GRCh37:1:144146808:144160564:1 gene:ENSG00000162825 gene_biotype:protein_coding transcript_biotype:protein_coding | cdna:known chromosome:GRCh37:1:144151520:144205836:1 gene:ENSG00000162825 gene_biotype:protein_coding transcript_biotype:pr…	ENSEMBL	cdna:known chromosome:GRCh37:1:144173162:144213129:1 gene:ENSG00000162825 gene_biotype:protein_coding transcript_biotype:protein_coding	Coding	1.01265	10.4652	1.0397e-06	6.37332
TC05003051.hg.1	---	accn=NULL class=lncRNA name= ref=UCSCGeneNoncode transcriptId=uc003jxs.3 cpcScore=1.5112400 cnci=-0.2519878	NONCODE	accn=NULL class=lncRNA name= ref=UCSCGeneNoncode transcriptId=uc003jxs.3 cpcScore=1.5112400 cnci=-0.2519878	NonCoding	1.01101	4.9006	2.42802e-07	7.69806
TC17002507.hg.1	---	accn=BC012754 class=mRNAlike lncRNA name=Human lncRNA ref=JounralRNA transcriptId=2979 cpcScore=0.2251830 cnci=-0.2472457	NONCODE	accn=BC012754 class=mRNAlike lncRNA name=Human lncRNA ref=JounralRNA transcriptId=2979 cpcScore=0.2251830 cnci=-0.2472457	NonCoding	1.01067	4.76717	3.51549e-06	5.19759
TC12000289.hg.1	---	ncrna:snRNA chromosome:GRCh37:12:31519222:31519300:1 gene:ENSG00000207477 gene_biotype:snRNA transcript_biotype:snRNA	ENSEMBL	ncrna:snRNA chromosome:GRCh37:12:31519222:31519300:1 gene:ENSG00000207477 gene_biotype:snRNA transcript_biotype:snRNA	Coding	1.00915	6.22867	1.61813e-06	5.95256
TC05000142.hg.1	---	ncrna:snRNA chromosome:GRCh37:5:32309768:32309874:1 gene:ENSG00000207052 gene_biotype:snRNA transcript_biotype:snRNA	ENSEMBL	ncrna:snRNA chromosome:GRCh37:5:32309768:32309874:1 gene:ENSG00000207052 gene_biotype:snRNA transcript_biotype:snRNA	Coding	1.00851	5.0415	4.60158e-06	4.93111
TC19001852.hg.1	---	ncrna:snRNA chromosome:GRCh37:19:55380394:55380500:-1 gene:ENSG00000199308 gene_biotype:snRNA transcript_biotype:snRNA	ENSEMBL	ncrna:snRNA chromosome:GRCh37:19:55380394:55380500:-1 gene:ENSG00000199308 gene_biotype:snRNA transcript_biotype:snRNA	Coding	1.00682	10.058	9.95366e-06	4.15617
TC01003858.hg.1	---	DQ584971,uc021pji.1	UCSC Genes	---	Coding	1.00681	7.9206	4.81878e-06	4.88524
TC12001421.hg.1	---	ncrna:snRNA chromosome:GRCh37:12:45948373:45948442:-1 gene:ENSG00000239178 gene_biotype:snRNA transcript_biotype:snRNA	ENSEMBL	ncrna:snRNA chromosome:GRCh37:12:45948373:45948442:-1 gene:ENSG00000239178 gene_biotype:snRNA transcript_biotype:snRNA	Coding	1.00593	11.4248	6.10211e-07	6.86976
TC04001198.hg.1	---	ncrna:snRNA chromosome:GRCh37:4:54131628:54131734:-1 gene:ENSG00000207385 gene_biotype:snRNA transcript_biotype:snRNA	ENSEMBL	ncrna:snRNA chromosome:GRCh37:4:54131628:54131734:-1 gene:ENSG00000207385 gene_biotype:snRNA transcript_biotype:snRNA	Coding	1.00362	5.24415	8.6922e-05	1.91152
TC12002570.hg.1	---	accn=NR_036636 class=lncRNA name= ref=RefGeneNoncode transcriptId=NR_036636 cpcScore=5.7459900 cnci=-0.2888144	NONCODE	accn=NR_036636 class=lncRNA name= ref=RefGeneNoncode transcriptId=NR_036636 cpcScore=5.7459900 cnci=-0.2888144	NonCoding	1.00255	6.38426	3.22411e-05	2.94902
TC17002448.hg.1	---	linc-ITGAE chr17:-:3705457-3707099	Rinn lincRNAs	linc-ITGAE chr17:-:3705457-3707099	NonCoding	1.00254	5.26958	0.000101887	1.74413
TC0X001726.hg.1	---	accn=NULL class=mRNAlike lncRNA name=vega lncRNA ref=GENCODE transcriptId=OTTHUMT00000056896 cpcScore=2.6793000 cnci=-0.3336678	NONCODE	accn=NULL class=mRNAlike lncRNA name=vega lncRNA ref=GENCODE transcriptId=OTTHUMT00000056896 cpcScore=2.6793000 cnci=-0.3336678	NonCoding	1.00233	5.92573	7.2535e-06	4.47592
TC16001163.hg.1	ENST00000384710	RNU6-21	ENSEMBL	ncrna:snRNA chromosome:GRCh37:16:62221444:62221550:-1 gene:ENSG00000207441 gene_biotype:snRNA transcript_biotype:snRNA	Coding	1.00014	6.517	3.21127e-06	5.28669
TC20001368.hg.1	---	linc-TBC1D20 chr20:-:453140-459285	Rinn lincRNAs	linc-TBC1D20 chr20:-:453140-459285	NonCoding	0.99794	5.55405	5.54826e-05	2.38292
TC15000333.hg.1	---	ncrna:snRNA chromosome:GRCh37:15:43994561:43994668:1 gene:ENSG00000201136 gene_biotype:snRNA transcript_biotype:snRNA	ENSEMBL	ncrna:snRNA chromosome:GRCh37:15:43994561:43994668:1 gene:ENSG00000201136 gene_biotype:snRNA transcript_biotype:snRNA	Coding	0.997043	5.21113	3.03894e-06	5.34086
TC10000761.hg.1	---	ncrna:snRNA chromosome:GRCh37:10:104351281:104351387:1 gene:ENSG00000207029 gene_biotype:snRNA transcript_biotype:snRNA	ENSEMBL	ncrna:snRNA chromosome:GRCh37:10:104351281:104351387:1 gene:ENSG00000207029 gene_biotype:snRNA transcript_biotype:snRNA	Coding	0.99702	8.11745	5.83529e-06	4.69424
TC13000194.hg.1	ENST00000364792	RNU6-60	ENSEMBL	ncrna:snRNA chromosome:GRCh37:13:49562051:49562153:1 gene:ENSG00000201662 gene_biotype:snRNA transcript_biotype:snRNA	Coding	0.991393	8.7296	8.88593e-06	4.27111
TC02001795.hg.1	NM_133259	LRPPRC	RefSeq	Homo sapiens leucine-rich pentatricopeptide repeat containing (LRPPRC), mRNA.	Coding	0.991013	9.00624	1.23944e-06	6.20706
TC01002453.hg.1	---	ncrna:snRNA chromosome:GRCh37:1:31970419:31970525:-1 gene:ENSG00000206981 gene_biotype:snRNA transcript_biotype:snRNA	ENSEMBL	ncrna:snRNA chromosome:GRCh37:1:31970419:31970525:-1 gene:ENSG00000206981 gene_biotype:snRNA transcript_biotype:snRNA	Coding	0.9907	8.98076	4.04576e-06	5.0588
TC01005774.hg.1	---	accn=NULL class=lncRNA name= ref=UCSCGeneNoncode transcriptId=uc001elt.1 cpcScore=-1.0247200 cnci=-0.2839968	NONCODE	accn=NULL class=lncRNA name= ref=UCSCGeneNoncode transcriptId=uc001elt.1 cpcScore=-1.0247200 cnci=-0.2839968	NonCoding	0.989437	4.40691	0.000135267	1.44482
TC09000863.hg.1	NM_207305	FOXD4	RefSeq	Homo sapiens forkhead box D4 (FOXD4), mRNA.	Coding	0.988823	5.75559	1.50991e-05	3.73148
TC01006309.hg.1	NM_001039703	NBPF10	RefSeq	Homo sapiens neuroblastoma breakpoint family, member 10 (NBPF10), mRNA.	Coding	0.988233	10.1951	7.78424e-07	6.64442
TC0Y000020.hg.1	---	havana:lincRNA chromosome:GRCh37:Y:3904538:3968361:1 gene:ENSG00000229308 gene_biotype:lincRNA transcript_biotype:lincRNA | cdna:all chromosome:VEGA50:Y:3904538:3968361:1 Gene:OTTHUMG00000036214	ENSEMBL	havana:lincRNA chromosome:GRCh37:Y:3904538:3968361:1 gene:ENSG00000229308 gene_biotype:lincRNA transcript_biotype:lincRNA	Coding	0.984053	4.43562	8.83975e-06	4.27638
TC0X001231.hg.1	---	ncrna:snRNA chromosome:GRCh37:X:101933635:101933741:-1 gene:ENSG00000252294 gene_biotype:snRNA transcript_biotype:snRNA	ENSEMBL	ncrna:snRNA chromosome:GRCh37:X:101933635:101933741:-1 gene:ENSG00000252294 gene_biotype:snRNA transcript_biotype:snRNA	Coding	0.98319	5.63864	2.80506e-08	9.45696
TC16000231.hg.1	---	AK293635,AK303572,BC061522,BC073943,uc010bwt.2,uc021tek.1,uc021tel.1,uc021tej.1,uc021ten.1	UCSC Genes	---	Coding	0.982457	8.49593	2.21757e-09	11.1277
TC11003288.hg.1	---	accn=AK022848 class=mRNAlike lncRNA name=Human lncRNA ref=JounralRNA transcriptId=3560 cpcScore=-1.0210700 cnci=-0.5190574	NONCODE	accn=AK022848 class=mRNAlike lncRNA name=Human lncRNA ref=JounralRNA transcriptId=3560 cpcScore=-1.0210700 cnci=-0.5190574	NonCoding	0.981367	6.72955	0.000168315	1.21342
TC15000853.hg.1	---	ncrna:snRNA chromosome:GRCh37:15:90257463:90257569:1 gene:ENSG00000206590 gene_biotype:snRNA transcript_biotype:snRNA	ENSEMBL	ncrna:snRNA chromosome:GRCh37:15:90257463:90257569:1 gene:ENSG00000206590 gene_biotype:snRNA transcript_biotype:snRNA	Coding	0.981027	7.57942	8.16217e-08	8.62115
TC02002374.hg.1	NM_002299	LCT	RefSeq	Homo sapiens lactase (LCT), mRNA.	Coding	0.971427	5.54183	1.51683e-05	3.72679
TC01006369.hg.1	ENST00000340442	NBPF10	ENSEMBL	cdna:known chromosome:GRCh37:1:148251557:148262304:-1 gene:ENSG00000203832	Coding	0.96882	10.3584	1.14092e-06	6.28557
TC10000198.hg.1	---	ncrna:snRNA chromosome:GRCh37:10:28956848:28956954:1 gene:ENSG00000207483 gene_biotype:snRNA transcript_biotype:snRNA	ENSEMBL	ncrna:snRNA chromosome:GRCh37:10:28956848:28956954:1 gene:ENSG00000207483 gene_biotype:snRNA transcript_biotype:snRNA	Coding	0.96646	8.08096	5.09371e-07	7.03525
TC13000725.hg.1	ENST00000384195	RNU6-80	ENSEMBL	ncrna:snRNA chromosome:GRCh37:13:73280155:73280261:-1 gene:ENSG00000206922 gene_biotype:snRNA transcript_biotype:snRNA	Coding	0.96444	7.32917	1.31564e-05	3.87229
TC01006368.hg.1	NM_015383	NBPF14	RefSeq	Homo sapiens neuroblastoma breakpoint family, member 14 (NBPF14), mRNA.	Coding	0.96413	10.1425	5.96615e-07	6.89048
TC09000248.hg.1	NM_001099279	FOXD4L2	RefSeq	Homo sapiens forkhead box D4-like 2 (FOXD4L2), mRNA.	Coding	0.959917	6.85751	1.01753e-05	4.13382
TC08000373.hg.1	---	ncrna:snRNA chromosome:GRCh37:8:54827279:54827384:1 gene:ENSG00000200528 gene_biotype:snRNA transcript_biotype:snRNA	ENSEMBL	ncrna:snRNA chromosome:GRCh37:8:54827279:54827384:1 gene:ENSG00000200528 gene_biotype:snRNA transcript_biotype:snRNA	Coding	0.95912	7.10662	0.000192117	1.07319
TC06000622.hg.1	---	ncrna:snRNA chromosome:GRCh37:6:45613841:45613912:1 gene:ENSG00000252738 gene_biotype:snRNA transcript_biotype:snRNA	ENSEMBL	ncrna:snRNA chromosome:GRCh37:6:45613841:45613912:1 gene:ENSG00000252738 gene_biotype:snRNA transcript_biotype:snRNA	Coding	0.952363	6.47979	2.35106e-05	3.27608
TC01000008.hg.1	---	cdna:known chromosome:GRCh37:1:334140:342806:1 gene:ENSG00000224813 gene_biotype:pseudogene transcript_biotype:processed_transcript	ENSEMBL	cdna:known chromosome:GRCh37:1:334140:342806:1 gene:ENSG00000224813 gene_biotype:pseudogene transcript_biotype:processed_transcript	Coding	0.948173	6.24264	5.7318e-05	2.34883
TC18000218.hg.1	---	ncrna:snRNA chromosome:GRCh37:18:59058828:59058936:1 gene:ENSG00000206769 gene_biotype:snRNA transcript_biotype:snRNA	ENSEMBL	ncrna:snRNA chromosome:GRCh37:18:59058828:59058936:1 gene:ENSG00000206769 gene_biotype:snRNA transcript_biotype:snRNA	Coding	0.94759	9.86104	1.32106e-06	6.14642
TC13000081.hg.1	ENST00000384600	RNU6-73	ENSEMBL	ncrna:snRNA chromosome:GRCh37:13:28402900:28403006:1 gene:ENSG00000207330 gene_biotype:snRNA transcript_biotype:snRNA	Coding	0.945853	6.8116	1.91066e-05	3.48988
TC01001879.hg.1	---	DQ584939,uc010pvt.1	UCSC Genes	---	Coding	0.945203	9.49464	9.52075e-06	4.20125
TC07000289.hg.1	---	DQ584939,uc003tnl.1	UCSC Genes	---	Coding	0.945203	9.49464	9.52075e-06	4.20125
TC07000367.hg.1	---	DQ584939,uc022aeu.1	UCSC Genes	---	Coding	0.945203	9.49464	9.52075e-06	4.20125
TC07001380.hg.1	---	DQ597892,uc022adh.1	UCSC Genes	---	Coding	0.945203	9.49464	9.52075e-06	4.20125
TC07001422.hg.1	---	DQ597892,uc003tsl.1	UCSC Genes	---	Coding	0.945203	9.49464	9.52075e-06	4.20125
TC11002642.hg.1	---	accn=NR_024625 class=lncRNA name= ref=RefGeneNoncode transcriptId=NR_024625 cpcScore=8.1675400 cnci=-0.3713258	NONCODE	accn=NR_024625 class=lncRNA name= ref=RefGeneNoncode transcriptId=NR_024625 cpcScore=8.1675400 cnci=-0.3713258	NonCoding	0.943233	9.58754	3.09673e-06	5.32237
TC11000697.hg.1	---	X15673,uc010rpx.1	UCSC Genes	---	Coding	0.941653	7.42813	5.08966e-06	4.83078
TC18000505.hg.1	NR_002571	SNORD58A	RefSeq	Homo sapiens small nucleolar RNA, C/D box 58A (SNORD58A), small nuclear RNA.	Coding	0.941293	10.547	2.98085e-05	3.03044
TC20000561.hg.1	NR_003684	SNORD119	RefSeq	Homo sapiens small nucleolar RNA, C/D box 119 (SNORD119), small nucleolar RNA.	Coding	0.941043	6.98902	2.33668e-05	3.28242
TC03001083.hg.1	---	ncrna:snRNA chromosome:GRCh37:3:194935516:194935622:1 gene:ENSG00000206600 gene_biotype:snRNA transcript_biotype:snRNA	ENSEMBL	ncrna:snRNA chromosome:GRCh37:3:194935516:194935622:1 gene:ENSG00000206600 gene_biotype:snRNA transcript_biotype:snRNA	Coding	0.938773	10.2515	1.47857e-05	3.75295
TC0X001016.hg.1	---	ncrna:snRNA chromosome:GRCh37:X:48635380:48635486:-1 gene:ENSG00000207367 gene_biotype:snRNA transcript_biotype:snRNA	ENSEMBL	ncrna:snRNA chromosome:GRCh37:X:48635380:48635486:-1 gene:ENSG00000207367 gene_biotype:snRNA transcript_biotype:snRNA	Coding	0.938773	10.2515	1.47857e-05	3.75295
TC05001662.hg.1	---	ncrna:snRNA chromosome:GRCh37:5:108350535:108350641:-1 gene:ENSG00000206593 gene_biotype:snRNA transcript_biotype:snRNA	ENSEMBL	ncrna:snRNA chromosome:GRCh37:5:108350535:108350641:-1 gene:ENSG00000206593 gene_biotype:snRNA transcript_biotype:snRNA	Coding	0.938277	9.67666	2.50978e-07	7.66902
TC06001051.hg.1	ENST00000411271	RN5S221	ENSEMBL	ncrna:rRNA chromosome:GRCh37:6:143770946:143771048:1 gene:ENSG00000223203 gene_biotype:rRNA transcript_biotype:rRNA	Coding	0.937847	6.40469	1.58086e-05	3.68444
TC05001898.hg.1	NM_001029869	PLAC8L1	RefSeq	Homo sapiens PLAC8-like 1 (PLAC8L1), mRNA.	Coding	0.937437	6.7926	0.00014591	1.36469
TC16000322.hg.1	---	BC061522,uc002dtd.4	UCSC Genes	---	Coding	0.937003	8.28953	1.33369e-07	8.21357
TC14001269.hg.1	NR_037933	ADAM20P1	RefSeq	Homo sapiens ADAM metallopeptidase domain 20 pseudogene 1 (ADAM20P1), non-coding RNA.	Coding	0.935953	3.98641	8.51803e-06	4.31386
TC04001174.hg.1	---	ncrna:snRNA chromosome:GRCh37:4:48108098:48108205:-1 gene:ENSG00000200269 gene_biotype:snRNA transcript_biotype:snRNA	ENSEMBL	ncrna:snRNA chromosome:GRCh37:4:48108098:48108205:-1 gene:ENSG00000200269 gene_biotype:snRNA transcript_biotype:snRNA	Coding	0.93459	5.42256	9.64511e-06	4.1881
TC05001550.hg.1	---	havana:lincRNA chromosome:GRCh37:5:82215195:82216938:-1 gene:ENSG00000248112 gene_biotype:lincRNA transcript_biotype:lincRNA | cdna:all chromosome:VEGA50:5:82215195:82216938:-1 Gene:OTTHUMG00000162767	ENSEMBL	havana:lincRNA chromosome:GRCh37:5:82215195:82216938:-1 gene:ENSG00000248112 gene_biotype:lincRNA transcript_biotype:lincRNA	Coding	0.933457	6.53349	2.79331e-05	3.09779
TC06001149.hg.1	NM_173516	PNLDC1	RefSeq	Homo sapiens poly(A)-specific ribonuclease (PARN)-like domain containing 1 (PNLDC1), mRNA.	Coding	0.932577	5.15793	4.72488e-07	7.10368
TC04000569.hg.1	---	ncrna:snRNA chromosome:GRCh37:4:110913481:110913587:1 gene:ENSG00000207260 gene_biotype:snRNA transcript_biotype:snRNA	ENSEMBL	ncrna:snRNA chromosome:GRCh37:4:110913481:110913587:1 gene:ENSG00000207260 gene_biotype:snRNA transcript_biotype:snRNA	Coding	0.931827	7.20897	6.98963e-05	2.14075
TC05001446.hg.1	---	DQ575504,uc003jxs.4	UCSC Genes	---	Coding	0.93156	4.72199	1.61906e-05	3.65997
TC17002216.hg.1	---	linc-ARL4D-2 chr17:+:41393290-41393906	Rinn lincRNAs	linc-ARL4D-2 chr17:+:41393290-41393906	NonCoding	0.929447	8.47191	2.30059e-06	5.61269
TC11000720.hg.1	---	ncrna:snRNA chromosome:GRCh37:11:69921469:69921575:1 gene:ENSG00000202070 gene_biotype:snRNA transcript_biotype:snRNA	ENSEMBL	ncrna:snRNA chromosome:GRCh37:11:69921469:69921575:1 gene:ENSG00000202070 gene_biotype:snRNA transcript_biotype:snRNA	Coding	0.92882	7.68935	0.000151856	1.32241
TC01006302.hg.1	ENST00000423459	LOC100506032	ENSEMBL	cdna:known chromosome:GRCh37:1:146234449:146240537:-1 gene:ENSG00000232637 gene_biotype:protein_coding transcript_biotype:protein_coding	Coding	0.927733	9.72055	1.14554e-06	6.28174
TC0X001200.hg.1	---	DQ580189,uc022caa.1	UCSC Genes	---	Coding	0.927137	8.86629	2.71621e-06	5.45081
TC16001838.hg.1	---	accn=NR_002555 class=lncRNA name= ref=RefGeneNoncode transcriptId=NR_002555 cpcScore=8.8981300 cnci=-0.1973661	NONCODE	accn=NR_002555 class=lncRNA name= ref=RefGeneNoncode transcriptId=NR_002555 cpcScore=8.8981300 cnci=-0.1973661	NonCoding	0.92627	9.52525	7.55809e-07	6.67184
TC01004689.hg.1	---	accn=NULL class=lncRNA name= ref=UCSCGeneNoncode transcriptId=uc001ekp.3 cpcScore=3.0343300 cnci=-0.2029672	NONCODE	accn=NULL class=lncRNA name= ref=UCSCGeneNoncode transcriptId=uc001ekp.3 cpcScore=3.0343300 cnci=-0.2029672	NonCoding	0.922777	9.75152	2.89986e-06	5.38678
TC12000412.hg.1	---	ncrna:snRNA chromosome:GRCh37:12:52381441:52381547:1 gene:ENSG00000206992 gene_biotype:snRNA transcript_biotype:snRNA	ENSEMBL	ncrna:snRNA chromosome:GRCh37:12:52381441:52381547:1 gene:ENSG00000206992 gene_biotype:snRNA transcript_biotype:snRNA	Coding	0.919237	7.36736	1.52556e-06	6.00902
TC01003860.hg.1	---	DQ597892,uc021pjj.1	UCSC Genes	---	Coding	0.91898	9.64058	1.3279e-05	3.86281
TC14000787.hg.1	---	ncrna:snRNA chromosome:GRCh37:14:103332193:103332300:1 gene:ENSG00000206969 gene_biotype:snRNA transcript_biotype:snRNA	ENSEMBL	ncrna:snRNA chromosome:GRCh37:14:103332193:103332300:1 gene:ENSG00000206969 gene_biotype:snRNA transcript_biotype:snRNA	Coding	0.916137	6.13954	2.67945e-05	3.14089
TC0X001104.hg.1	---	ncrna:snRNA chromosome:GRCh37:X:67321910:67321974:-1 gene:ENSG00000252145 gene_biotype:snRNA transcript_biotype:snRNA	ENSEMBL	ncrna:snRNA chromosome:GRCh37:X:67321910:67321974:-1 gene:ENSG00000252145 gene_biotype:snRNA transcript_biotype:snRNA	Coding	0.915447	11.4084	2.23467e-07	7.7706
TC05000307.hg.1	---	cdna:known chromosome:GRCh37:5:68902926:68919876:1 gene:ENSG00000248477 gene_biotype:pseudogene transcript_biotype:processed_transcript	ENSEMBL	cdna:known chromosome:GRCh37:5:68902926:68919876:1 gene:ENSG00000248477 gene_biotype:pseudogene transcript_biotype:processed_transcript	Coding	0.914483	5.24495	8.38155e-06	4.33018
TC01001106.hg.1	ENST00000309471	LOC100506032	ENSEMBL	cdna:known chromosome:GRCh37:1:146384521:146466267:1 gene:ENSG00000186275 gene_biotype:protein_coding transcript_biotype:protein_coding	Coding	0.91132	9.85083	9.91549e-07	6.41797
TC11003292.hg.1	---	accn=AL833615 class=mRNAlike lncRNA name=Human lncRNA ref=JounralRNA transcriptId=3563 cpcScore=-0.8043170 cnci=-0.3959733	NONCODE	accn=AL833615 class=mRNAlike lncRNA name=Human lncRNA ref=JounralRNA transcriptId=3563 cpcScore=-0.8043170 cnci=-0.3959733	NonCoding	0.91069	5.63394	4.14306e-05	2.68806
TC09001169.hg.1	NM_001085476	FOXD4L6	RefSeq	Homo sapiens forkhead box D4-like 6 (FOXD4L6), mRNA.	Coding	0.910327	6.67773	3.14134e-05	2.97602
TC14002068.hg.1	---	accn=NR_037933 class=lncRNA name= ref=RefGeneNoncode transcriptId=NR_037933 cpcScore=4.5807200 cnci=-0.3281244	NONCODE	accn=NR_037933 class=lncRNA name= ref=RefGeneNoncode transcriptId=NR_037933 cpcScore=4.5807200 cnci=-0.3281244	NonCoding	0.909657	3.9463	0.000115641	1.61049
TC08000647.hg.1	---	ncrna:snRNA chromosome:GRCh37:8:104397189:104397295:1 gene:ENSG00000207399 gene_biotype:snRNA transcript_biotype:snRNA	ENSEMBL	ncrna:snRNA chromosome:GRCh37:8:104397189:104397295:1 gene:ENSG00000207399 gene_biotype:snRNA transcript_biotype:snRNA	Coding	0.909617	9.12315	1.30403e-05	3.88133
TC06001304.hg.1	---	ncrna:snRNA chromosome:GRCh37:6:18307204:18307310:-1 gene:ENSG00000200681 gene_biotype:snRNA transcript_biotype:snRNA	ENSEMBL	ncrna:snRNA chromosome:GRCh37:6:18307204:18307310:-1 gene:ENSG00000200681 gene_biotype:snRNA transcript_biotype:snRNA	Coding	0.9077	6.84104	3.50351e-06	5.20096
TC01001994.hg.1	---	ncrna:snRNA chromosome:GRCh37:1:245186317:245186420:1 gene:ENSG00000252282 gene_biotype:snRNA transcript_biotype:snRNA	ENSEMBL	ncrna:snRNA chromosome:GRCh37:1:245186317:245186420:1 gene:ENSG00000252282 gene_biotype:snRNA transcript_biotype:snRNA	Coding	0.905813	6.06271	2.36672e-06	5.58513
TC18000093.hg.1	---	ncrna:snRNA chromosome:GRCh37:18:19459762:19459865:1 gene:ENSG00000252325 gene_biotype:snRNA transcript_biotype:snRNA	ENSEMBL	ncrna:snRNA chromosome:GRCh37:18:19459762:19459865:1 gene:ENSG00000252325 gene_biotype:snRNA transcript_biotype:snRNA	Coding	0.90416	5.69194	2.40039e-06	5.57138
TC01004688.hg.1	---	accn=NULL class=lncRNA name= ref=UCSCGeneNoncode transcriptId=uc010oxs.1 cpcScore=0.5401520 cnci=-0.1469091	NONCODE	accn=NULL class=lncRNA name= ref=UCSCGeneNoncode transcriptId=uc010oxs.1 cpcScore=0.5401520 cnci=-0.1469091	NonCoding	0.903693	8.53987	9.35544e-05	1.83407
TC16001143.hg.1	---	ncrna:snRNA chromosome:GRCh37:16:57864440:57864546:-1 gene:ENSG00000206833 gene_biotype:snRNA transcript_biotype:snRNA	ENSEMBL	ncrna:snRNA chromosome:GRCh37:16:57864440:57864546:-1 gene:ENSG00000206833 gene_biotype:snRNA transcript_biotype:snRNA	Coding	0.901487	8.19638	6.71584e-06	4.55335
TC15002378.hg.1	---	accn=DQ088985 class=mRNAlike lncRNA name=NULL ref=H-invitational v7.5 transcriptId=HIT000341103 cpcScore=1.4354200 cnci=-0.3389432 | accn=DQ088986 class=mRNAlike lncRNA name=NULL ref=H-invitational v7.5 transcriptId=HIT000341104 cpcScore=1.4580400 cnci=-0.4924948	NONCODE	accn=DQ088985 class=mRNAlike lncRNA name=NULL ref=H-invitational v7.5 transcriptId=HIT000341103 cpcScore=1.4354200 cnci=-0.3389432	NonCoding	0.89987	8.40216	6.14703e-05	2.27554
TC09000926.hg.1	---	ncrna:snRNA chromosome:GRCh37:9:15776179:15776284:-1 gene:ENSG00000207360 gene_biotype:snRNA transcript_biotype:snRNA	ENSEMBL	ncrna:snRNA chromosome:GRCh37:9:15776179:15776284:-1 gene:ENSG00000207360 gene_biotype:snRNA transcript_biotype:snRNA	Coding	0.898997	10.0275	5.4899e-07	6.9668
TC04001688.hg.1	---	ncrna:snRNA chromosome:GRCh37:4:159715742:159715848:-1 gene:ENSG00000206703 gene_biotype:snRNA transcript_biotype:snRNA	ENSEMBL	ncrna:snRNA chromosome:GRCh37:4:159715742:159715848:-1 gene:ENSG00000206703 gene_biotype:snRNA transcript_biotype:snRNA	Coding	0.889747	6.09054	0.000125507	1.52399
TC17002888.hg.1	NM_006382	CDRT1	RefSeq	Homo sapiens CMT1A duplicated region transcript 1 (CDRT1), mRNA.	Coding	0.889167	5.61433	1.19801e-08	10.0687
TC16000876.hg.1	---	cdna:putative chromosome:GRCh37:16:12021230:12035902:-1 gene:ENSG00000234719 gene_biotype:protein_coding transcript_biotype:protein_coding | cdna:known chromosome:GRCh37:16:12027480:12070500:-1 gene:ENSG00000234719 gene_biotype:protein_coding transcript_biotype:processed_transcript	ENSEMBL	cdna:putative chromosome:GRCh37:16:12021230:12035902:-1 gene:ENSG00000234719 gene_biotype:protein_coding transcript_biotype:protein_coding	Coding	0.88818	8.83906	4.96331e-06	4.85582
TC01003013.hg.1	NM_000036	AMPD1	RefSeq	Homo sapiens adenosine monophosphate deaminase 1 (AMPD1), transcript variant 1, mRNA.	Coding	0.887797	4.13484	0.00013144	1.47517
TC20000317.hg.1	---	ncrna:snRNA chromosome:GRCh37:20:42101653:42101759:1 gene:ENSG00000201372 gene_biotype:snRNA transcript_biotype:snRNA	ENSEMBL	ncrna:snRNA chromosome:GRCh37:20:42101653:42101759:1 gene:ENSG00000201372 gene_biotype:snRNA transcript_biotype:snRNA	Coding	0.88472	9.24187	3.70064e-05	2.8057
TC12001625.hg.1	NM_001195053	DDIT3	RefSeq	Homo sapiens DNA-damage-inducible transcript 3 (DDIT3), transcript variant 1, mRNA.	Coding	0.88114	5.89044	4.70258e-05	2.55586
TC05003120.hg.1	---	linc-RPS23-1 chr5:-:82215194-82216938	Rinn lincRNAs	linc-RPS23-1 chr5:-:82215194-82216938	NonCoding	0.88114	6.38742	4.77218e-05	2.54051
TC16002065.hg.1	ENST00000524087	LOC728888	ENSEMBL	cdna:putative chromosome:GRCh37:16:29392675:29415350:-1 gene:ENSG00000254206 gene_biotype:protein_coding transcript_biotype:protein_coding	Coding	0.880647	9.10849	6.54775e-06	4.5788
TC01005791.hg.1	---	accn=NULL class=mRNAlike lncRNA name=vega lncRNA ref=GENCODE transcriptId=OTTHUMT00000099634 cpcScore=-1.0039900 cnci=-0.2566309	NONCODE	accn=NULL class=mRNAlike lncRNA name=vega lncRNA ref=GENCODE transcriptId=OTTHUMT00000099634 cpcScore=-1.0039900 cnci=-0.2566309	NonCoding	0.878883	6.29797	2.81e-05	3.09162
TC13000476.hg.1	ENST00000384787	RNU6-59	ENSEMBL	ncrna:snRNA chromosome:GRCh37:13:22125443:22125549:-1 gene:ENSG00000207518 gene_biotype:snRNA transcript_biotype:snRNA	Coding	0.878723	6.20327	4.44557e-06	4.96537
TC02000781.hg.1	---	ncrna:snRNA chromosome:GRCh37:2:128074449:128074555:1 gene:ENSG00000200250 gene_biotype:snRNA transcript_biotype:snRNA	ENSEMBL	ncrna:snRNA chromosome:GRCh37:2:128074449:128074555:1 gene:ENSG00000200250 gene_biotype:snRNA transcript_biotype:snRNA	Coding	0.877483	5.88152	3.30476e-05	2.92336
TC04002523.hg.1	---	accn=BC034402 class=mRNAlike lncRNA name=Human lncRNA ref=JounralRNA transcriptId=2402 cpcScore=9.7729900 cnci=-0.1347462	NONCODE	accn=BC034402 class=mRNAlike lncRNA name=Human lncRNA ref=JounralRNA transcriptId=2402 cpcScore=9.7729900 cnci=-0.1347462	NonCoding	0.8769	6.89384	1.26125e-05	3.91537
TC01000528.hg.1	---	ncrna:snRNA chromosome:GRCh37:1:43034704:43034810:1 gene:ENSG00000200254 gene_biotype:snRNA transcript_biotype:snRNA	ENSEMBL	ncrna:snRNA chromosome:GRCh37:1:43034704:43034810:1 gene:ENSG00000200254 gene_biotype:snRNA transcript_biotype:snRNA	Coding	0.872237	6.1078	1.11174e-05	4.04387
TC15001265.hg.1	---	ncrna:snRNA chromosome:GRCh37:15:42719789:42719895:-1 gene:ENSG00000201077 gene_biotype:snRNA transcript_biotype:snRNA	ENSEMBL	ncrna:snRNA chromosome:GRCh37:15:42719789:42719895:-1 gene:ENSG00000201077 gene_biotype:snRNA transcript_biotype:snRNA	Coding	0.871713	7.14428	1.86799e-06	5.8144
TC11000360.hg.1	NM_001142930	API5	RefSeq	Homo sapiens apoptosis inhibitor 5 (API5), transcript variant 1, mRNA.	Coding	0.869593	9.46157	3.65568e-06	5.15902
TC16001207.hg.1	---	ncrna:snRNA chromosome:GRCh37:16:68318126:68318221:-1 gene:ENSG00000252026 gene_biotype:snRNA transcript_biotype:snRNA	ENSEMBL	ncrna:snRNA chromosome:GRCh37:16:68318126:68318221:-1 gene:ENSG00000252026 gene_biotype:snRNA transcript_biotype:snRNA	Coding	0.868673	4.60057	4.16063e-05	2.68365
TC02001442.hg.1	---	ncrna:snRNA chromosome:GRCh37:2:238471808:238471913:1 gene:ENSG00000222449 gene_biotype:snRNA transcript_biotype:snRNA	ENSEMBL	ncrna:snRNA chromosome:GRCh37:2:238471808:238471913:1 gene:ENSG00000222449 gene_biotype:snRNA transcript_biotype:snRNA	Coding	0.8668	4.82092	2.39451e-05	3.25717
TC08000782.hg.1	---	ncrna:snRNA chromosome:GRCh37:8:138117595:138117701:1 gene:ENSG00000206678 gene_biotype:snRNA transcript_biotype:snRNA	ENSEMBL	ncrna:snRNA chromosome:GRCh37:8:138117595:138117701:1 gene:ENSG00000206678 gene_biotype:snRNA transcript_biotype:snRNA	Coding	0.866553	9.74722	2.24329e-05	3.32452
TC05000362.hg.1	---	ncrna:snRNA chromosome:GRCh37:5:74075134:74075238:1 gene:ENSG00000199645 gene_biotype:snRNA transcript_biotype:snRNA	ENSEMBL	ncrna:snRNA chromosome:GRCh37:5:74075134:74075238:1 gene:ENSG00000199645 gene_biotype:snRNA transcript_biotype:snRNA	Coding	0.858633	4.74611	2.09382e-06	5.70407
TC05001455.hg.1	NM_004536	NAIP	RefSeq	Homo sapiens NLR family, apoptosis inhibitory protein (NAIP), transcript variant 1, mRNA.	Coding	0.85849	5.38178	2.02008e-06	5.73878
TC11002063.hg.1	---	ncrna:snRNA chromosome:GRCh37:11:72580589:72580695:-1 gene:ENSG00000206638 gene_biotype:snRNA transcript_biotype:snRNA	ENSEMBL	ncrna:snRNA chromosome:GRCh37:11:72580589:72580695:-1 gene:ENSG00000206638 gene_biotype:snRNA transcript_biotype:snRNA	Coding	0.85725	4.69862	7.88728e-05	2.01378
TC16000178.hg.1	ENST00000526520	LOC642778	ENSEMBL	cdna:known chromosome:GRCh37:16:14805442:14859289:1 gene:ENSG00000224712	Coding	0.856623	8.97144	1.97799e-06	5.75915
TC17000871.hg.1	---	ncrna:snRNA chromosome:GRCh37:17:74333397:74333503:1 gene:ENSG00000207169 gene_biotype:snRNA transcript_biotype:snRNA	ENSEMBL	ncrna:snRNA chromosome:GRCh37:17:74333397:74333503:1 gene:ENSG00000207169 gene_biotype:snRNA transcript_biotype:snRNA	Coding	0.85574	9.13723	0.000131132	1.47765
TC03001981.hg.1	---	ncrna:snRNA chromosome:GRCh37:3:169437975:169438081:-1 gene:ENSG00000206777 gene_biotype:snRNA transcript_biotype:snRNA	ENSEMBL	ncrna:snRNA chromosome:GRCh37:3:169437975:169438081:-1 gene:ENSG00000206777 gene_biotype:snRNA transcript_biotype:snRNA	Coding	0.854057	5.80015	6.17686e-05	2.27047
TC22000672.hg.1	---	ncrna:snRNA chromosome:GRCh37:22:31875369:31875475:-1 gene:ENSG00000199248 gene_biotype:snRNA transcript_biotype:snRNA	ENSEMBL	ncrna:snRNA chromosome:GRCh37:22:31875369:31875475:-1 gene:ENSG00000199248 gene_biotype:snRNA transcript_biotype:snRNA	Coding	0.85328	6.40972	1.97404e-05	3.4563
TC22000669.hg.1	---	ncrna:snRNA chromosome:GRCh37:22:31784719:31784823:-1 gene:ENSG00000206615 gene_biotype:snRNA transcript_biotype:snRNA	ENSEMBL	ncrna:snRNA chromosome:GRCh37:22:31784719:31784823:-1 gene:ENSG00000206615 gene_biotype:snRNA transcript_biotype:snRNA	Coding	0.852967	4.08165	7.04286e-05	2.13278
TC07000073.hg.1	NM_001099697	RSPH10B2	RefSeq	Homo sapiens radial spoke head 10 homolog B2 (Chlamydomonas) (RSPH10B2), mRNA.	Coding	0.852847	5.34018	3.82107e-07	7.29556
TC05000943.hg.1	NM_003862	FGF18	RefSeq	Homo sapiens fibroblast growth factor 18 (FGF18), mRNA.	Coding	0.850777	8.08677	3.75215e-07	7.31191
TC15000202.hg.1	---	ncrna:snRNA chromosome:GRCh37:15:32576353:32576459:1 gene:ENSG00000207257 gene_biotype:snRNA transcript_biotype:snRNA	ENSEMBL	ncrna:snRNA chromosome:GRCh37:15:32576353:32576459:1 gene:ENSG00000207257 gene_biotype:snRNA transcript_biotype:snRNA	Coding	0.848473	10.505	1.37077e-05	3.83036
TC15001135.hg.1	---	ncrna:snRNA chromosome:GRCh37:15:30546605:30546711:-1 gene:ENSG00000206972 gene_biotype:snRNA transcript_biotype:snRNA	ENSEMBL	ncrna:snRNA chromosome:GRCh37:15:30546605:30546711:-1 gene:ENSG00000206972 gene_biotype:snRNA transcript_biotype:snRNA	Coding	0.848473	10.505	1.37077e-05	3.83036
TC16000896.hg.1	ENST00000360151	LOC100288332	ENSEMBL	cdna:novel chromosome:GRCh37:16:15457516:15472151:-1 gene:ENSG00000183793 gene_biotype:protein_coding transcript_biotype:protein_coding	Coding	0.844493	8.88852	2.05379e-06	5.72276
TC05001229.hg.1	---	ncrna:snRNA chromosome:GRCh37:5:31820671:31820745:-1 gene:ENSG00000252373 gene_biotype:snRNA transcript_biotype:snRNA	ENSEMBL	ncrna:snRNA chromosome:GRCh37:5:31820671:31820745:-1 gene:ENSG00000252373 gene_biotype:snRNA transcript_biotype:snRNA	Coding	0.844147	10.9152	2.33956e-07	7.73055
TC01003213.hg.1	---	ncrna:snRNA chromosome:GRCh37:1:150785067:150785174:-1 gene:ENSG00000200175 gene_biotype:snRNA transcript_biotype:snRNA	ENSEMBL	ncrna:snRNA chromosome:GRCh37:1:150785067:150785174:-1 gene:ENSG00000200175 gene_biotype:snRNA transcript_biotype:snRNA	Coding	0.84296	4.01843	5.2281e-05	2.44512
TC09001590.hg.1	---	ncrna:snRNA chromosome:GRCh37:9:128066199:128066305:-1 gene:ENSG00000200554 gene_biotype:snRNA transcript_biotype:snRNA	ENSEMBL	ncrna:snRNA chromosome:GRCh37:9:128066199:128066305:-1 gene:ENSG00000200554 gene_biotype:snRNA transcript_biotype:snRNA	Coding	0.84292	5.56012	0.000131185	1.47723
TC0X000320.hg.1	---	ncrna:snRNA chromosome:GRCh37:X:54369979:54370085:1 gene:ENSG00000207104 gene_biotype:snRNA transcript_biotype:snRNA	ENSEMBL	ncrna:snRNA chromosome:GRCh37:X:54369979:54370085:1 gene:ENSG00000207104 gene_biotype:snRNA transcript_biotype:snRNA	Coding	0.841923	7.49622	3.40266e-05	2.89302
TC16000202.hg.1	---	cdna:known chromosome:GRCh37:16:16481598:16487799:1 gene:ENSG00000214967 gene_biotype:protein_coding transcript_biotype:protein_coding | cdna:known chromosome:GRCh37:16:16481306:16486537:1 gene:ENSG00000214967 gene_biotype:protein_coding transcript_biotype:protein_coding | cdna:novel chromosome:GRCh37:16:16472912:16487811:1 gene:ENSG00000214967 gene_biotype:protein_coding transcript_biotype:prote…	ENSEMBL	cdna:known chromosome:GRCh37:16:16481598:16487799:1 gene:ENSG00000214967 gene_biotype:protein_coding transcript_biotype:protein_coding	Coding	0.840997	8.79705	8.00289e-07	6.61862
TC09002706.hg.1	---	accn=CR541918 class=mRNAlike lncRNA name=Human lncRNA ref=JounralRNA transcriptId=4214 cpcScore=5.9934600 cnci=-0.1451534	NONCODE	accn=CR541918 class=mRNAlike lncRNA name=Human lncRNA ref=JounralRNA transcriptId=4214 cpcScore=5.9934600 cnci=-0.1451534	NonCoding	0.838633	5.65711	3.34712e-05	2.91012
TC05002420.hg.1	---	linc-SERF1A-3 chr5:+:68902925-68919876 | linc-SERF1A-3 chr5:+:68914115-68915108 | linc-SERF1A-3 chr5:+:68914136-68919876 | linc-SERF1A-3 chr5:+:68914136-68919906 | linc-SERF1A-3 chr5:+:68914139-68915892	Broad TUCP	linc-SERF1A-3 chr5:+:68902925-68919876	NonCoding	0.836503	5.68609	2.12801e-06	5.68837
TC01006431.hg.1	NM_001037675	NBPF9	RefSeq	Homo sapiens neuroblastoma breakpoint family, member 9 (NBPF9), mRNA.	Coding	0.836427	9.51422	4.1221e-07	7.22727
TC01003859.hg.1	---	DQ575983,uc001hnd.3	UCSC Genes	---	Coding	0.835633	8.59624	1.25315e-05	3.92193
TC07000290.hg.1	---	DQ599799,uc003tnm.3	UCSC Genes	---	Coding	0.835633	8.59624	1.25315e-05	3.92193
TC07000368.hg.1	---	DQ599799,uc022aev.1	UCSC Genes	---	Coding	0.835633	8.59624	1.25315e-05	3.92193
TC06003084.hg.1	---	accn=AY820830 class=mRNAlike lncRNA name=NULL ref=H-invitational v7.5 transcriptId=HIT000257853 cpcScore=1.2521600 cnci=-0.1248268	NONCODE	accn=AY820830 class=mRNAlike lncRNA name=NULL ref=H-invitational v7.5 transcriptId=HIT000257853 cpcScore=1.2521600 cnci=-0.1248268	NonCoding	0.835437	8.02288	5.69493e-06	4.7186
TC17001232.hg.1	---	DL490867,uc010vym.1	UCSC Genes	---	Coding	0.83475	12.1235	6.57805e-06	4.57417
TC18000325.hg.1	---	cdna:novel chromosome:GRCh37:18:11619508:11639698:-1 gene:ENSG00000257513 gene_biotype:protein_coding transcript_biotype:protein_coding	ENSEMBL	cdna:novel chromosome:GRCh37:18:11619508:11639698:-1 gene:ENSG00000257513 gene_biotype:protein_coding transcript_biotype:protein_coding	Coding	0.834013	7.59219	2.94911e-05	3.04154
TC17001738.hg.1	---	ncrna:snoRNA chromosome:GRCh37:17:56709003:56709197:-1 gene:ENSG00000212195 gene_biotype:snoRNA transcript_biotype:snoRNA	ENSEMBL	ncrna:snoRNA chromosome:GRCh37:17:56709003:56709197:-1 gene:ENSG00000212195 gene_biotype:snoRNA transcript_biotype:snoRNA	Coding	0.83341	8.32003	4.8476e-05	2.52413
TC16000208.hg.1	---	ncrna:snRNA chromosome:GRCh37:16:19023479:19023585:1 gene:ENSG00000207167 gene_biotype:snRNA transcript_biotype:snRNA	ENSEMBL	ncrna:snRNA chromosome:GRCh37:16:19023479:19023585:1 gene:ENSG00000207167 gene_biotype:snRNA transcript_biotype:snRNA	Coding	0.833233	5.48893	8.34095e-06	4.33508
TC11000558.hg.1	NM_001043229	METTL12	RefSeq	Homo sapiens methyltransferase like 12 (METTL12), nuclear gene encoding mitochondrial protein, mRNA.	Coding	0.832297	6.72098	3.31361e-06	5.25584
TC17000878.hg.1	---	ncrna:snRNA chromosome:GRCh37:17:74652402:74652504:1 gene:ENSG00000199735 gene_biotype:snRNA transcript_biotype:snRNA	ENSEMBL	ncrna:snRNA chromosome:GRCh37:17:74652402:74652504:1 gene:ENSG00000199735 gene_biotype:snRNA transcript_biotype:snRNA	Coding	0.83229	5.09772	4.63546e-05	2.57088
TC02001764.hg.1	NM_001009565	CDKL4	RefSeq	Homo sapiens cyclin-dependent kinase-like 4 (CDKL4), mRNA.	Coding	0.831537	3.79212	5.27386e-06	4.79532
TC01001154.hg.1	---	uc021oxg.1	UCSC Genes	---	Coding	0.82911	5.61452	0.000112038	1.64391
TC01003137.hg.1	---	uc021ovr.1	UCSC Genes	---	Coding	0.82911	5.61452	0.000112038	1.64391
TC09001446.hg.1	---	ncrna:snRNA chromosome:GRCh37:9:110237317:110237420:-1 gene:ENSG00000199905 gene_biotype:snRNA transcript_biotype:snRNA	ENSEMBL	ncrna:snRNA chromosome:GRCh37:9:110237317:110237420:-1 gene:ENSG00000199905 gene_biotype:snRNA transcript_biotype:snRNA	Coding	0.82852	5.9946	5.59975e-05	2.37324
TC05002481.hg.1	---	accn=NULL class=lncRNA name= ref=UCSCGeneNoncode transcriptId=uc011cts.1 cpcScore=-1.0357300 cnci=-0.2128764	NONCODE	accn=NULL class=lncRNA name= ref=UCSCGeneNoncode transcriptId=uc011cts.1 cpcScore=-1.0357300 cnci=-0.2128764	NonCoding	0.827837	7.42196	3.04674e-05	3.00775
TC16000236.hg.1	---	ncrna:snRNA chromosome:GRCh37:16:21653375:21653481:1 gene:ENSG00000207248 gene_biotype:snRNA transcript_biotype:snRNA	ENSEMBL	ncrna:snRNA chromosome:GRCh37:16:21653375:21653481:1 gene:ENSG00000207248 gene_biotype:snRNA transcript_biotype:snRNA	Coding	0.826733	5.58105	5.35177e-05	2.42066
TC02002050.hg.1	NR_026984	LOC90784	RefSeq	Homo sapiens uncharacterized LOC90784 (LOC90784), non-coding RNA.	Coding	0.823963	6.75031	3.27086e-05	2.93407
TC17000700.hg.1	---	ncrna:snRNA chromosome:GRCh37:17:54948531:54948637:1 gene:ENSG00000212469 gene_biotype:snRNA transcript_biotype:snRNA	ENSEMBL	ncrna:snRNA chromosome:GRCh37:17:54948531:54948637:1 gene:ENSG00000212469 gene_biotype:snRNA transcript_biotype:snRNA	Coding	0.822963	5.87812	0.000131227	1.47688
TC19001504.hg.1	---	ncrna:snRNA chromosome:GRCh37:19:39287642:39287749:-1 gene:ENSG00000207296 gene_biotype:snRNA transcript_biotype:snRNA	ENSEMBL	ncrna:snRNA chromosome:GRCh37:19:39287642:39287749:-1 gene:ENSG00000207296 gene_biotype:snRNA transcript_biotype:snRNA	Coding	0.822747	4.58012	9.27653e-07	6.48054
TC11000700.hg.1	---	ncrna:snRNA chromosome:GRCh37:11:67663102:67663208:1 gene:ENSG00000206587 gene_biotype:snRNA transcript_biotype:snRNA	ENSEMBL	ncrna:snRNA chromosome:GRCh37:11:67663102:67663208:1 gene:ENSG00000206587 gene_biotype:snRNA transcript_biotype:snRNA	Coding	0.822127	7.09042	3.24705e-05	2.94166
TC17000231.hg.1	---	DL490867,uc021trx.1	UCSC Genes	---	Coding	0.821437	12.1209	5.86903e-06	4.68848
TC17001237.hg.1	---	DL490867,uc021try.1	UCSC Genes	---	Coding	0.821437	12.1209	5.86903e-06	4.68848
TC11000956.hg.1	NM_001165	BIRC3	RefSeq	Homo sapiens baculoviral IAP repeat containing 3 (BIRC3), transcript variant 1, mRNA.	Coding	0.820303	6.37573	1.25104e-05	3.92365
TC15001999.hg.1	---	ncrna:snRNA chromosome:GRCh37:15:101100891:101100997:-1 gene:ENSG00000200095 gene_biotype:snRNA transcript_biotype:snRNA	ENSEMBL	ncrna:snRNA chromosome:GRCh37:15:101100891:101100997:-1 gene:ENSG00000200095 gene_biotype:snRNA transcript_biotype:snRNA	Coding	0.820083	4.19601	8.17016e-05	1.97671
TC17000637.hg.1	---	ncrna:snRNA chromosome:GRCh37:17:47113714:47113817:1 gene:ENSG00000252636 gene_biotype:snRNA transcript_biotype:snRNA	ENSEMBL	ncrna:snRNA chromosome:GRCh37:17:47113714:47113817:1 gene:ENSG00000252636 gene_biotype:snRNA transcript_biotype:snRNA	Coding	0.8177	6.24577	7.23162e-06	4.47896
TC16002042.hg.1	ENST00000329793	LOC642799	ENSEMBL	cdna:known chromosome:GRCh37:16:14844670:14856280:1 gene:ENSG00000254852 gene_biotype:protein_coding transcript_biotype:protein_coding	Coding	0.81474	8.9758	1.29673e-06	6.16412
TC10000099.hg.1	ENST00000384716	RNU6-1	ENSEMBL	ncrna:snRNA chromosome:GRCh37:10:13259269:13259375:1 gene:ENSG00000207447 gene_biotype:snRNA transcript_biotype:snRNA	Coding	0.81442	10.9348	1.36533e-05	3.83442
TC04001128.hg.1	---	ncrna:snRNA chromosome:GRCh37:4:39299225:39299331:-1 gene:ENSG00000206675 gene_biotype:snRNA transcript_biotype:snRNA	ENSEMBL	ncrna:snRNA chromosome:GRCh37:4:39299225:39299331:-1 gene:ENSG00000206675 gene_biotype:snRNA transcript_biotype:snRNA	Coding	0.814363	10.455	1.50835e-05	3.73254
TC08000390.hg.1	---	ncrna:snRNA chromosome:GRCh37:8:57829643:57829749:1 gene:ENSG00000206975 gene_biotype:snRNA transcript_biotype:snRNA	ENSEMBL	ncrna:snRNA chromosome:GRCh37:8:57829643:57829749:1 gene:ENSG00000206975 gene_biotype:snRNA transcript_biotype:snRNA	Coding	0.814363	10.455	1.50835e-05	3.73254
TC08000693.hg.1	---	ncrna:snRNA chromosome:GRCh37:8:119988752:119988858:1 gene:ENSG00000207334 gene_biotype:snRNA transcript_biotype:snRNA	ENSEMBL	ncrna:snRNA chromosome:GRCh37:8:119988752:119988858:1 gene:ENSG00000207334 gene_biotype:snRNA transcript_biotype:snRNA	Coding	0.814363	10.455	1.50835e-05	3.73254
TC04000816.hg.1	---	havana:lincRNA chromosome:GRCh37:4:163661820:163663200:1 gene:ENSG00000248431 gene_biotype:lincRNA transcript_biotype:lincRNA | cdna:all chromosome:VEGA50:4:163661820:163663200:1 Gene:OTTHUMG00000161384	ENSEMBL	havana:lincRNA chromosome:GRCh37:4:163661820:163663200:1 gene:ENSG00000248431 gene_biotype:lincRNA transcript_biotype:lincRNA	Coding	0.814167	4.57341	8.76608e-05	1.90261
TC17000221.hg.1	NM_031456	FBXW10	RefSeq	Homo sapiens F-box and WD repeat domain containing 10 (FBXW10), mRNA.	Coding	0.81394	5.17095	5.37585e-07	6.98601
TC01001147.hg.1	NM_001102663	NBPF16	RefSeq	Homo sapiens neuroblastoma breakpoint family, member 16 (NBPF16), mRNA.	Coding	0.813413	9.1153	3.41261e-06	5.22686
TC05001337.hg.1	---	ncrna:snRNA chromosome:GRCh37:5:50351187:50351293:-1 gene:ENSG00000207060 gene_biotype:snRNA transcript_biotype:snRNA	ENSEMBL	ncrna:snRNA chromosome:GRCh37:5:50351187:50351293:-1 gene:ENSG00000207060 gene_biotype:snRNA transcript_biotype:snRNA	Coding	0.811283	6.08607	0.000114816	1.61805
TC02002462.hg.1	---	ncrna:snRNA chromosome:GRCh37:2:159883548:159883654:-1 gene:ENSG00000202029 gene_biotype:snRNA transcript_biotype:snRNA	ENSEMBL	ncrna:snRNA chromosome:GRCh37:2:159883548:159883654:-1 gene:ENSG00000202029 gene_biotype:snRNA transcript_biotype:snRNA	Coding	0.80888	5.67622	2.41868e-06	5.56399
TC08001399.hg.1	---	ncrna:snRNA chromosome:GRCh37:8:90912949:90913052:-1 gene:ENSG00000207359 gene_biotype:snRNA transcript_biotype:snRNA	ENSEMBL	ncrna:snRNA chromosome:GRCh37:8:90912949:90913052:-1 gene:ENSG00000207359 gene_biotype:snRNA transcript_biotype:snRNA	Coding	0.806293	5.30379	7.09972e-05	2.12434
TC01002737.hg.1	---	ncrna:snRNA chromosome:GRCh37:1:64494566:64494672:-1 gene:ENSG00000207190 gene_biotype:snRNA transcript_biotype:snRNA	ENSEMBL	ncrna:snRNA chromosome:GRCh37:1:64494566:64494672:-1 gene:ENSG00000207190 gene_biotype:snRNA transcript_biotype:snRNA	Coding	0.803753	4.30567	0.000105575	1.70662
TC01002708.hg.1	NM_002228	JUN	RefSeq	Homo sapiens jun proto-oncogene (JUN), mRNA.	Coding	0.80275	7.37946	1.57446e-06	5.97879
TC12000811.hg.1	NM_001008394	EID3	RefSeq	Homo sapiens EP300 interacting inhibitor of differentiation 3 (EID3), mRNA.	Coding	0.794817	7.32321	0.000170072	1.20241
TC10001177.hg.1	---	ncrna:snRNA chromosome:GRCh37:10:35520259:35520322:-1 gene:ENSG00000253070 gene_biotype:snRNA transcript_biotype:snRNA	ENSEMBL	ncrna:snRNA chromosome:GRCh37:10:35520259:35520322:-1 gene:ENSG00000253070 gene_biotype:snRNA transcript_biotype:snRNA	Coding	0.794497	5.00769	0.000112125	1.64309
TC01004716.hg.1	---	accn=NULL class=mRNAlike lncRNA name=vega lncRNA ref=GENCODE transcriptId=OTTHUMT00000087261 cpcScore=0.2374170 cnci=-0.2949578	NONCODE	accn=NULL class=mRNAlike lncRNA name=vega lncRNA ref=GENCODE transcriptId=OTTHUMT00000087261 cpcScore=0.2374170 cnci=-0.2949578	NonCoding	0.793783	7.91852	1.24e-05	3.93269
TC06001728.hg.1	---	ncrna:snRNA chromosome:GRCh37:6:41986146:41986252:-1 gene:ENSG00000206875 gene_biotype:snRNA transcript_biotype:snRNA	ENSEMBL	ncrna:snRNA chromosome:GRCh37:6:41986146:41986252:-1 gene:ENSG00000206875 gene_biotype:snRNA transcript_biotype:snRNA	Coding	0.79363	7.61549	8.10927e-05	1.98458
TC02002066.hg.1	---	ncrna:snRNA chromosome:GRCh37:2:88315873:88316066:-1 gene:ENSG00000222724 gene_biotype:snRNA transcript_biotype:snRNA	ENSEMBL	ncrna:snRNA chromosome:GRCh37:2:88315873:88316066:-1 gene:ENSG00000222724 gene_biotype:snRNA transcript_biotype:snRNA	Coding	0.792803	7.36203	5.23342e-06	4.803
TC03000750.hg.1	---	ncrna:snRNA chromosome:GRCh37:3:139107119:139107206:1 gene:ENSG00000252245 gene_biotype:snRNA transcript_biotype:snRNA	ENSEMBL	ncrna:snRNA chromosome:GRCh37:3:139107119:139107206:1 gene:ENSG00000252245 gene_biotype:snRNA transcript_biotype:snRNA	Coding	0.792537	7.81041	0.000200401	1.02841
TC13000821.hg.1	ENST00000432229	FARP1-AS1	ENSEMBL	cdna:known chromosome:GRCh37:13:99087659:99088094:-1 gene:ENSG00000231194 gene_biotype:antisense transcript_biotype:antisense	Coding	0.79237	4.62046	8.24413e-05	1.96723
TC18000240.hg.1	---	ncrna:snRNA chromosome:GRCh37:18:66526171:66526277:1 gene:ENSG00000207072 gene_biotype:snRNA transcript_biotype:snRNA	ENSEMBL	ncrna:snRNA chromosome:GRCh37:18:66526171:66526277:1 gene:ENSG00000207072 gene_biotype:snRNA transcript_biotype:snRNA	Coding	0.791237	10.4593	1.42579e-05	3.79013
TC19000093.hg.1	---	uc021unh.1	UCSC Genes	---	Coding	0.790737	10.2472	6.85849e-05	2.16064
TC11000580.hg.1	---	ncrna:snRNA chromosome:GRCh37:11:63737942:63738048:1 gene:ENSG00000207200 gene_biotype:snRNA transcript_biotype:snRNA	ENSEMBL	ncrna:snRNA chromosome:GRCh37:11:63737942:63738048:1 gene:ENSG00000207200 gene_biotype:snRNA transcript_biotype:snRNA	Coding	0.789557	8.46339	2.71361e-05	3.12777
TC0Y000233.hg.1	---	linc-PCDH11Y chrY:+:3904537-3968361	Rinn lincRNAs	linc-PCDH11Y chrY:+:3904537-3968361	NonCoding	0.78836	4.11018	7.17805e-05	2.11281
TC08000076.hg.1	---	ncrna:snRNA chromosome:GRCh37:8:10333733:10333839:1 gene:ENSG00000207128 gene_biotype:snRNA transcript_biotype:snRNA	ENSEMBL	ncrna:snRNA chromosome:GRCh37:8:10333733:10333839:1 gene:ENSG00000207128 gene_biotype:snRNA transcript_biotype:snRNA	Coding	0.786653	6.01954	1.58589e-05	3.68119
TC16000053.hg.1	NM_174903	RNF151	RefSeq	Homo sapiens ring finger protein 151 (RNF151), mRNA.	Coding	0.786337	6.44486	9.29036e-05	1.84143
TC01000128.hg.1	---	ncrna:snRNA chromosome:GRCh37:1:10359024:10359130:1 gene:ENSG00000199562 gene_biotype:snRNA transcript_biotype:snRNA	ENSEMBL	ncrna:snRNA chromosome:GRCh37:1:10359024:10359130:1 gene:ENSG00000199562 gene_biotype:snRNA transcript_biotype:snRNA	Coding	0.78627	11.016	1.77852e-05	3.56356
TC02002540.hg.1	ENST00000384238	RNU6-1	ENSEMBL	ncrna:snRNA chromosome:GRCh37:2:175422694:175422800:-1 gene:ENSG00000206965 gene_biotype:snRNA transcript_biotype:snRNA	Coding	0.78627	11.016	1.77852e-05	3.56356
TC03000967.hg.1	ENST00000384205	RNU6-1	ENSEMBL	ncrna:snRNA chromosome:GRCh37:3:180949525:180949631:1 gene:ENSG00000206932 gene_biotype:snRNA transcript_biotype:snRNA	Coding	0.78627	11.016	1.77852e-05	3.56356
TC07001824.hg.1	---	ncrna:snRNA chromosome:GRCh37:7:123430659:123430765:-1 gene:ENSG00000201104 gene_biotype:snRNA transcript_biotype:snRNA	ENSEMBL	ncrna:snRNA chromosome:GRCh37:7:123430659:123430765:-1 gene:ENSG00000201104 gene_biotype:snRNA transcript_biotype:snRNA	Coding	0.78627	11.016	1.77852e-05	3.56356
TC0X001437.hg.1	ENST00000384314	RNU6-1	ENSEMBL	ncrna:snRNA chromosome:GRCh37:X:140212215:140212321:-1 gene:ENSG00000207041 gene_biotype:snRNA transcript_biotype:snRNA	Coding	0.78627	11.016	1.77852e-05	3.56356
TC14000206.hg.1	ENST00000364784	RNU6-1	ENSEMBL	ncrna:snRNA chromosome:GRCh37:14:32671251:32671357:1 gene:ENSG00000201654 gene_biotype:snRNA transcript_biotype:snRNA	Coding	0.78627	11.016	1.77852e-05	3.56356
TC14001020.hg.1	ENST00000365467	RNU6-1	ENSEMBL	ncrna:snRNA chromosome:GRCh37:14:32672369:32672475:-1 gene:ENSG00000202337 gene_biotype:snRNA transcript_biotype:snRNA	Coding	0.78627	11.016	1.77852e-05	3.56356
TC15001590.hg.1	ENST00000383898	RNU6-1	ENSEMBL	ncrna:snRNA chromosome:GRCh37:15:68132277:68132383:-1 gene:ENSG00000206625 gene_biotype:snRNA transcript_biotype:snRNA	Coding	0.78627	11.016	1.77852e-05	3.56356
TC19000021.hg.1	ENST00000384776	RNU6-1	ENSEMBL	ncrna:snRNA chromosome:GRCh37:19:893484:893590:1 gene:ENSG00000207507 gene_biotype:snRNA transcript_biotype:snRNA	Coding	0.78627	11.016	1.77852e-05	3.56356
TC19000026.hg.1	ENST00000384627	RNU6-1	ENSEMBL	ncrna:snRNA chromosome:GRCh37:19:1021521:1021627:1 gene:ENSG00000207357 gene_biotype:snRNA transcript_biotype:snRNA	Coding	0.78627	11.016	1.77852e-05	3.56356
TC19000711.hg.1	NM_014330	PPP1R15A	RefSeq	Homo sapiens protein phosphatase 1, regulatory subunit 15A (PPP1R15A), mRNA.	Coding	0.785563	7.75498	7.37211e-07	6.69499
TC12000757.hg.1	---	ncrna:snRNA chromosome:GRCh37:12:98115494:98115600:1 gene:ENSG00000206899 gene_biotype:snRNA transcript_biotype:snRNA	ENSEMBL	ncrna:snRNA chromosome:GRCh37:12:98115494:98115600:1 gene:ENSG00000206899 gene_biotype:snRNA transcript_biotype:snRNA	Coding	0.785123	10.8976	1.00683e-05	4.14455
TC09001341.hg.1	---	BC016143,uc022bka.1	UCSC Genes	---	Coding	0.783767	9.77291	2.52672e-06	5.52141
TC17000135.hg.1	---	uc021tpz.1	UCSC Genes	---	Coding	0.78179	10.2879	7.29413e-05	2.09596
TC0X000650.hg.1	---	AB062081,uc011mvt.1	UCSC Genes	---	Coding	0.781163	8.59444	7.30617e-05	2.09423
TC11002177.hg.1	---	ncrna:snRNA chromosome:GRCh37:11:88345973:88346079:-1 gene:ENSG00000207113 gene_biotype:snRNA transcript_biotype:snRNA	ENSEMBL	ncrna:snRNA chromosome:GRCh37:11:88345973:88346079:-1 gene:ENSG00000207113 gene_biotype:snRNA transcript_biotype:snRNA	Coding	0.780447	10.0587	1.55422e-05	3.70185
TC21000701.hg.1	---	linc-CHAF1B chr21:+:37756424-37757219	Rinn lincRNAs	linc-CHAF1B chr21:+:37756424-37757219	NonCoding	0.780147	4.07839	5.91543e-05	2.3158
TC12001568.hg.1	---	ncrna:snRNA chromosome:GRCh37:12:54711565:54711671:-1 gene:ENSG00000207381 gene_biotype:snRNA transcript_biotype:snRNA	ENSEMBL	ncrna:snRNA chromosome:GRCh37:12:54711565:54711671:-1 gene:ENSG00000207381 gene_biotype:snRNA transcript_biotype:snRNA	Coding	0.777297	5.44106	5.39864e-06	4.77198
TC02002033.hg.1	NM_003849	SUCLG1	RefSeq	Homo sapiens succinate-CoA ligase, alpha subunit (SUCLG1), nuclear gene encoding mitochondrial protein, mRNA.	Coding	0.776857	7.07927	1.54019e-06	5.99988
TC0X002113.hg.1	---	accn=NULL class=mRNAlike lncRNA name=vega lncRNA ref=GENCODE transcriptId=OTTHUMT00000057168 cpcScore=-1.1758000 cnci=-0.2088557	NONCODE	accn=NULL class=mRNAlike lncRNA name=vega lncRNA ref=GENCODE transcriptId=OTTHUMT00000057168 cpcScore=-1.1758000 cnci=-0.2088557	NonCoding	0.775983	6.98009	5.11979e-06	4.82489
TC03002158.hg.1	---	ncrna:snRNA chromosome:GRCh37:3:196068480:196068586:-1 gene:ENSG00000212146 gene_biotype:snRNA transcript_biotype:snRNA	ENSEMBL	ncrna:snRNA chromosome:GRCh37:3:196068480:196068586:-1 gene:ENSG00000212146 gene_biotype:snRNA transcript_biotype:snRNA	Coding	0.774933	4.9172	0.000160428	1.26426
TC04001175.hg.1	---	ncrna:snRNA chromosome:GRCh37:4:48111370:48111427:-1 gene:ENSG00000253050 gene_biotype:snRNA transcript_biotype:snRNA	ENSEMBL	ncrna:snRNA chromosome:GRCh37:4:48111370:48111427:-1 gene:ENSG00000253050 gene_biotype:snRNA transcript_biotype:snRNA	Coding	0.772267	3.70271	0.000157916	1.28098
TC22001130.hg.1	---	accn=L43846 class=snRNA name=u12 snRNA ref=NONCODE v2.0 transcriptId=NULL cpcScore=-1.5906100 cnci=-0.3281897	NONCODE	accn=L43846 class=snRNA name=u12 snRNA ref=NONCODE v2.0 transcriptId=NULL cpcScore=-1.5906100 cnci=-0.3281897	NonCoding	0.77163	10.3574	0.000104648	1.71592
TC14001284.hg.1	---	BC016143,uc010ttv.2	UCSC Genes	---	Coding	0.766523	9.13429	1.46842e-05	3.76
TC04000394.hg.1	---	ncrna:snRNA chromosome:GRCh37:4:71717847:71717957:1 gene:ENSG00000207007 gene_biotype:snRNA transcript_biotype:snRNA	ENSEMBL	ncrna:snRNA chromosome:GRCh37:4:71717847:71717957:1 gene:ENSG00000207007 gene_biotype:snRNA transcript_biotype:snRNA	Coding	0.76467	3.68507	1.93734e-06	5.77921
TC10001066.hg.1	---	ncrna:snRNA chromosome:GRCh37:10:16249820:16249926:-1 gene:ENSG00000201260 gene_biotype:snRNA transcript_biotype:snRNA	ENSEMBL	ncrna:snRNA chromosome:GRCh37:10:16249820:16249926:-1 gene:ENSG00000201260 gene_biotype:snRNA transcript_biotype:snRNA	Coding	0.764633	5.91332	6.547e-05	2.20942
TC10000148.hg.1	ENST00000384534	RNU6-15	ENSEMBL	ncrna:snRNA chromosome:GRCh37:10:21610890:21610996:1 gene:ENSG00000207264 gene_biotype:snRNA transcript_biotype:snRNA	Coding	0.764573	11.0249	4.02467e-06	5.06398
TC11003436.hg.1	NM_004179	TPH1	RefSeq	Homo sapiens tryptophan hydroxylase 1 (TPH1), mRNA.	Coding	0.763867	4.12512	2.91921e-06	5.38027
TC07001604.hg.1	---	ncrna:snRNA chromosome:GRCh37:7:92331022:92331128:-1 gene:ENSG00000206763 gene_biotype:snRNA transcript_biotype:snRNA	ENSEMBL	ncrna:snRNA chromosome:GRCh37:7:92331022:92331128:-1 gene:ENSG00000206763 gene_biotype:snRNA transcript_biotype:snRNA	Coding	0.7628	7.34798	1.26506e-05	3.91228
TC22001308.hg.1	---	accn=NR_002596 class=lncRNA name= ref=RefGeneNoncode transcriptId=NR_002596 cpcScore=3.1480300 cnci=-0.1787532 | accn=NR_001450 class=lncRNA name= ref=RefGeneNoncode transcriptId=NR_001450 cpcScore=2.4783000 cnci=-0.2442503	NONCODE	accn=NR_002596 class=lncRNA name= ref=RefGeneNoncode transcriptId=NR_002596 cpcScore=3.1480300 cnci=-0.1787532	NonCoding	0.76227	3.80217	4.12077e-08	9.16435
TC08000740.hg.1	---	ncrna:snRNA chromosome:GRCh37:8:127517008:127517114:1 gene:ENSG00000207138 gene_biotype:snRNA transcript_biotype:snRNA	ENSEMBL	ncrna:snRNA chromosome:GRCh37:8:127517008:127517114:1 gene:ENSG00000207138 gene_biotype:snRNA transcript_biotype:snRNA	Coding	0.759423	5.2641	2.96228e-06	5.36591
TC07001401.hg.1	---	DQ575984,uc003tqu.1	UCSC Genes	---	Coding	0.758027	9.3456	6.87379e-06	4.53
TC19001206.hg.1	NM_013433	TNPO2	RefSeq	Homo sapiens transportin 2 (TNPO2), transcript variant 2, mRNA.	Coding	0.75799	8.32635	3.08491e-06	5.32612
TC05001483.hg.1	---	ncrna:snRNA chromosome:GRCh37:5:74020924:74021029:-1 gene:ENSG00000207336 gene_biotype:snRNA transcript_biotype:snRNA	ENSEMBL	ncrna:snRNA chromosome:GRCh37:5:74020924:74021029:-1 gene:ENSG00000207336 gene_biotype:snRNA transcript_biotype:snRNA	Coding	0.757893	7.33361	7.89809e-06	4.39015
TC13001340.hg.1	---	accn=AK092600 class=mRNAlike lncRNA name=Human lncRNA ref=JounralRNA transcriptId=990 cpcScore=-0.8846430 cnci=-0.2838873	NONCODE	accn=AK092600 class=mRNAlike lncRNA name=Human lncRNA ref=JounralRNA transcriptId=990 cpcScore=-0.8846430 cnci=-0.2838873	NonCoding	0.75695	5.81888	7.50903e-07	6.67789
TC12000395.hg.1	---	ncrna:snRNA chromosome:GRCh37:12:51050756:51050861:1 gene:ENSG00000200183 gene_biotype:snRNA transcript_biotype:snRNA	ENSEMBL	ncrna:snRNA chromosome:GRCh37:12:51050756:51050861:1 gene:ENSG00000200183 gene_biotype:snRNA transcript_biotype:snRNA	Coding	0.755317	5.12816	1.62152e-05	3.65841
TC04001378.hg.1	---	ncrna:snRNA chromosome:GRCh37:4:89605999:89606105:-1 gene:ENSG00000207524 gene_biotype:snRNA transcript_biotype:snRNA	ENSEMBL	ncrna:snRNA chromosome:GRCh37:4:89605999:89606105:-1 gene:ENSG00000207524 gene_biotype:snRNA transcript_biotype:snRNA	Coding	0.754817	10.5584	4.10683e-05	2.69722
TC14000621.hg.1	---	ncrna:snRNA chromosome:GRCh37:14:99910643:99910749:1 gene:ENSG00000199789 gene_biotype:snRNA transcript_biotype:snRNA	ENSEMBL	ncrna:snRNA chromosome:GRCh37:14:99910643:99910749:1 gene:ENSG00000199789 gene_biotype:snRNA transcript_biotype:snRNA	Coding	0.754703	6.56478	0.000190952	1.07965
TC05002705.hg.1	---	accn=NULL class=lincRNA name=Human lincRNA ref=Scripture Reconstruction LincRNAs By Luo transcriptId=linc_luo_1913 cpcScore=-1.5710100 cnci=-0.2550366 | linc-MRPL22 chr5:+:154258473-154263999	NONCODE	accn=NULL class=lincRNA name=Human lincRNA ref=Scripture Reconstruction LincRNAs By Luo transcriptId=linc_luo_1913 cpcScore=-1.5710100 cnci=-0.2550366	NonCoding	0.754397	5.18242	7.09074e-06	4.49875
TC01006430.hg.1	ENST00000281815	NBPF9	ENSEMBL	cdna:known chromosome:GRCh37:1:144811943:144830300:1 gene:ENSG00000168614 gene_biotype:protein_coding transcript_biotype:protein_coding	Coding	0.75409	7.91389	3.37777e-07	7.40602
TC17000730.hg.1	---	ncrna:lincRNA chromosome:GRCh37:17:58042457:58074333:1 gene:ENSG00000247508	ENSEMBL	ncrna:lincRNA chromosome:GRCh37:17:58042457:58074333:1 gene:ENSG00000247508	Coding	0.753687	4.28779	5.24083e-06	4.80159
TC11002930.hg.1	---	accn=NR_016021 class=lncRNA name= ref=RefGeneNoncode transcriptId=NR_016021 cpcScore=5.3292200 cnci=-0.3526673	NONCODE	accn=NR_016021 class=lncRNA name= ref=RefGeneNoncode transcriptId=NR_016021 cpcScore=5.3292200 cnci=-0.3526673	NonCoding	0.751577	7.84801	7.56714e-06	4.4333
TC06001343.hg.1	NM_003513	HIST1H2AB	RefSeq	Homo sapiens histone cluster 1, H2ab (HIST1H2AB), mRNA.	Coding	0.75117	8.49235	0.000128332	1.50047
TC06001341.hg.1	NM_003544	HIST1H4B	RefSeq	Homo sapiens histone cluster 1, H4b (HIST1H4B), mRNA.	Coding	0.74952	6.46659	4.10837e-06	5.0436
TC05003365.hg.1	---	accn=EF077644 class=mRNAlike lncRNA name=NULL ref=H-invitational v7.5 transcriptId=HIT000394809 cpcScore=2.8824200 cnci=-0.2226371	NONCODE	accn=EF077644 class=mRNAlike lncRNA name=NULL ref=H-invitational v7.5 transcriptId=HIT000394809 cpcScore=2.8824200 cnci=-0.2226371	NonCoding	0.748967	7.52806	4.75449e-06	4.89861
TC01006237.hg.1	---	linc-PLD5-4 chr1:-:243192813-243211127 | linc-PLD5-4 chr1:-:243194573-243211171 | linc-PLD5-4 chr1:-:243202215-243211826 | linc-PLD5-4 chr1:-:243211038-243215554	Broad TUCP	linc-PLD5-4 chr1:-:243192813-243211127	NonCoding	0.746593	5.69395	3.57353e-05	2.84207
TC07001692.hg.1	---	ncrna:snRNA chromosome:GRCh37:7:100913219:100913322:-1 gene:ENSG00000207454 gene_biotype:snRNA transcript_biotype:snRNA	ENSEMBL	ncrna:snRNA chromosome:GRCh37:7:100913219:100913322:-1 gene:ENSG00000207454 gene_biotype:snRNA transcript_biotype:snRNA	Coding	0.7461	6.47321	1.70093e-05	3.60936
TC21000351.hg.1	NM_015565	LTN1	RefSeq	Homo sapiens listerin E3 ubiquitin protein ligase 1 (LTN1), mRNA.	Coding	0.7444	6.48033	3.95469e-05	2.73656
TC20001739.hg.1	BC122537	LINC00266-1	GenBank	Homo sapiens chromosome 20 open reading frame 69, mRNA (cDNA clone MGC:141808 IMAGE:40035996), complete cds.	Coding	0.744263	5.8531	2.02511e-05	3.43
TC01003142.hg.1	---	ncrna:snRNA chromosome:GRCh37:1:147806736:147806886:-1 gene:ENSG00000202408 gene_biotype:snRNA transcript_biotype:snRNA	ENSEMBL	ncrna:snRNA chromosome:GRCh37:1:147806736:147806886:-1 gene:ENSG00000202408 gene_biotype:snRNA transcript_biotype:snRNA	Coding	0.743477	7.85097	0.000131922	1.4713
TC17001135.hg.1	NM_002470	MYH3	RefSeq	Homo sapiens myosin, heavy chain 3, skeletal muscle, embryonic (MYH3), mRNA.	Coding	0.741097	5.62097	4.29985e-06	4.99844
TC03001605.hg.1	---	ncrna:snRNA chromosome:GRCh37:3:98523822:98523928:-1 gene:ENSG00000206712 gene_biotype:snRNA transcript_biotype:snRNA	ENSEMBL	ncrna:snRNA chromosome:GRCh37:3:98523822:98523928:-1 gene:ENSG00000206712 gene_biotype:snRNA transcript_biotype:snRNA	Coding	0.740163	9.3721	0.000163164	1.24635
TC02000138.hg.1	---	ncrna:snRNA chromosome:GRCh37:2:24899178:24899284:1 gene:ENSG00000206732 gene_biotype:snRNA transcript_biotype:snRNA	ENSEMBL	ncrna:snRNA chromosome:GRCh37:2:24899178:24899284:1 gene:ENSG00000206732 gene_biotype:snRNA transcript_biotype:snRNA	Coding	0.739657	4.62177	6.63866e-05	2.19483
TC06000253.hg.1	---	ncrna:snRNA chromosome:GRCh37:6:27564191:27564296:1 gene:ENSG00000206671 gene_biotype:snRNA transcript_biotype:snRNA	ENSEMBL	ncrna:snRNA chromosome:GRCh37:6:27564191:27564296:1 gene:ENSG00000206671 gene_biotype:snRNA transcript_biotype:snRNA	Coding	0.73769	5.00875	7.99932e-05	1.99894
TC07000292.hg.1	---	DQ583079,uc003tnn.1	UCSC Genes	---	Coding	0.736573	8.17767	7.98228e-06	4.37945
TC17002691.hg.1	---	accn=NR003038 class=mRNAlike lncRNA name=SNHG5 ref=lncRNAdb transcriptId=343017 cpcScore=-1.3005000 cnci=-0.3380675	NONCODE	accn=NR003038 class=mRNAlike lncRNA name=SNHG5 ref=lncRNAdb transcriptId=343017 cpcScore=-1.3005000 cnci=-0.3380675	NonCoding	0.735447	8.1305	9.16155e-06	4.2402
TC03000787.hg.1	---	ncrna:snRNA chromosome:GRCh37:3:146289264:146289370:1 gene:ENSG00000199812 gene_biotype:snRNA transcript_biotype:snRNA	ENSEMBL	ncrna:snRNA chromosome:GRCh37:3:146289264:146289370:1 gene:ENSG00000199812 gene_biotype:snRNA transcript_biotype:snRNA	Coding	0.734797	3.96657	0.000103996	1.72252
TC06003742.hg.1	---	accn=NULL class=lncRNA name= ref=UCSCGeneNoncode transcriptId=uc003pju.1 cpcScore=2.1575800 cnci=-0.3051229	NONCODE	accn=NULL class=lncRNA name= ref=UCSCGeneNoncode transcriptId=uc003pju.1 cpcScore=2.1575800 cnci=-0.3051229	NonCoding	0.7328	7.01997	4.0394e-05	2.71448
TC06001921.hg.1	NR_002743	SNORD50A	RefSeq	Homo sapiens small nucleolar RNA, C/D box 50A (SNORD50A), small nucleolar RNA.	Coding	0.731923	9.02602	7.63319e-05	2.04821
TC19001917.hg.1	---	cdna:known chromosome:GRCh37:19:58915623:58918663:-1 gene:ENSG00000232098 gene_biotype:protein_coding transcript_biotype:protein_coding	ENSEMBL	cdna:known chromosome:GRCh37:19:58915623:58918663:-1 gene:ENSG00000232098 gene_biotype:protein_coding transcript_biotype:protein_coding	Coding	0.729877	6.39882	3.22163e-06	5.28352
TC04000489.hg.1	---	ncrna:snRNA chromosome:GRCh37:4:90052003:90052104:1 gene:ENSG00000212226 gene_biotype:snRNA transcript_biotype:snRNA	ENSEMBL	ncrna:snRNA chromosome:GRCh37:4:90052003:90052104:1 gene:ENSG00000212226 gene_biotype:snRNA transcript_biotype:snRNA	Coding	0.72914	3.87456	7.54923e-06	4.43568
TC01002356.hg.1	---	DQ588542,uc021oit.1	UCSC Genes	---	Coding	0.728193	9.68445	3.27399e-05	2.93307
TC09001419.hg.1	NM_001127610	BAAT	RefSeq	Homo sapiens bile acid CoA: amino acid N-acyltransferase (glycine N-choloyltransferase) (BAAT), transcript variant 2, mRNA.	Coding	0.726777	5.21198	0.000183771	1.1203
TC06000162.hg.1	NM_003529	HIST1H3A	RefSeq	Homo sapiens histone cluster 1, H3a (HIST1H3A), mRNA.	Coding	0.72531	8.80104	3.07691e-05	2.99753
TC05000927.hg.1	---	ncrna:snRNA chromosome:GRCh37:5:168979453:168979559:1 gene:ENSG00000206614 gene_biotype:snRNA transcript_biotype:snRNA	ENSEMBL	ncrna:snRNA chromosome:GRCh37:5:168979453:168979559:1 gene:ENSG00000206614 gene_biotype:snRNA transcript_biotype:snRNA	Coding	0.725293	4.63987	0.000138654	1.41866
TC01003193.hg.1	NM_003528	HIST2H2BE	RefSeq	Homo sapiens histone cluster 2, H2be (HIST2H2BE), mRNA.	Coding	0.7247	6.67882	2.01843e-05	3.43341
TC02001479.hg.1	---	AK055601,uc002wbj.3	UCSC Genes	---	Coding	0.724563	7.97737	2.68297e-06	5.46284
TC20000036.hg.1	---	ncrna:snRNA chromosome:GRCh37:20:3340683:3340789:1 gene:ENSG00000201294 gene_biotype:snRNA transcript_biotype:snRNA	ENSEMBL	ncrna:snRNA chromosome:GRCh37:20:3340683:3340789:1 gene:ENSG00000201294 gene_biotype:snRNA transcript_biotype:snRNA	Coding	0.719527	6.69731	0.000145896	1.36479
TC01001947.hg.1	---	ncrna:snRNA chromosome:GRCh37:1:236078715:236078821:1 gene:ENSG00000206803 gene_biotype:snRNA transcript_biotype:snRNA	ENSEMBL	ncrna:snRNA chromosome:GRCh37:1:236078715:236078821:1 gene:ENSG00000206803 gene_biotype:snRNA transcript_biotype:snRNA	Coding	0.7187	6.47318	6.90867e-06	4.52491
TC06003755.hg.1	---	accn=NULL class=lncRNA name= ref=EnsemblNoncode transcriptId=ENST00000369605 cpcScore=-1.1363300 cnci=-0.3296375 | accn=NULL class=lncRNA name= ref=UCSCGeneNoncode transcriptId=uc003plc.3 cpcScore=-1.1521100 cnci=-0.4166136 | accn=NULL class=lncRNA name= ref=EnsemblNoncode transcriptId=ENST00000435947 cpcScore=-1.1098700 cnci=-0.3034128 | accn=NULL class=lncRNA name= ref=EnsemblNoncode transcript…	NONCODE	accn=NULL class=lncRNA name= ref=EnsemblNoncode transcriptId=ENST00000369605 cpcScore=-1.1363300 cnci=-0.3296375	NonCoding	0.718003	9.3899	3.0844e-05	2.99501
TC11001451.hg.1	---	ncrna:snRNA chromosome:GRCh37:11:16995968:16996035:-1 gene:ENSG00000251928 gene_biotype:snRNA transcript_biotype:snRNA	ENSEMBL	ncrna:snRNA chromosome:GRCh37:11:16995968:16996035:-1 gene:ENSG00000251928 gene_biotype:snRNA transcript_biotype:snRNA	Coding	0.71604	9.66095	0.000103545	1.7271
TC0X000225.hg.1	---	ncrna:snRNA chromosome:GRCh37:X:46946905:46947011:1 gene:ENSG00000206685 gene_biotype:snRNA transcript_biotype:snRNA	ENSEMBL	ncrna:snRNA chromosome:GRCh37:X:46946905:46947011:1 gene:ENSG00000206685 gene_biotype:snRNA transcript_biotype:snRNA	Coding	0.71512	5.27767	6.63985e-05	2.19465
TC08000300.hg.1	NR_001448	ADAM5P	RefSeq	Homo sapiens ADAM metallopeptidase domain 5, pseudogene (ADAM5P), non-coding RNA.	Coding	0.714117	4.27553	2.97766e-05	3.03154
TC01004184.hg.1	---	accn=NR_037806 class=lncRNA name= ref=RefGeneNoncode transcriptId=NR_037806 cpcScore=-0.8047070 cnci=-0.2381011	NONCODE	accn=NR_037806 class=lncRNA name= ref=RefGeneNoncode transcriptId=NR_037806 cpcScore=-0.8047070 cnci=-0.2381011	NonCoding	0.714037	5.52266	8.05797e-05	1.99126
TC05003444.hg.1	ENST00000509192	LOC100653358	ENSEMBL	cdna:novel chromosome:GRCh37:5:180756242:180769214:1 gene:ENSG00000250765 gene_biotype:protein_coding transcript_biotype:protein_coding	Coding	0.712913	5.974	3.54639e-05	2.85
TC01001103.hg.1	---	uc021ova.1	UCSC Genes	---	Coding	0.71262	5.9062	2.28835e-06	5.61787
TC01001120.hg.1	---	uc021ovn.1	UCSC Genes	---	Coding	0.71262	5.9062	2.28835e-06	5.61787
TC17001016.hg.1	---	AB062083,uc021tnv.1	UCSC Genes	---	Coding	0.71221	11.0915	1.75053e-05	3.57985
TC12002134.hg.1	---	ncrna:snRNA chromosome:GRCh37:12:131354281:131354382:-1 gene:ENSG00000222438 gene_biotype:snRNA transcript_biotype:snRNA	ENSEMBL	ncrna:snRNA chromosome:GRCh37:12:131354281:131354382:-1 gene:ENSG00000222438 gene_biotype:snRNA transcript_biotype:snRNA	Coding	0.71207	4.59125	2.22059e-05	3.33502
TC12002074.hg.1	NM_017612	ZCCHC8	RefSeq	Homo sapiens zinc finger, CCHC domain containing 8 (ZCCHC8), mRNA.	Coding	0.711943	7.27731	4.47297e-06	4.95927
TC17002746.hg.1	---	accn=NULL class=lncRNA name= ref=UCSCGeneNoncode transcriptId=uc002jdy.1 cpcScore=0.4245860 cnci=-0.2757802	NONCODE	accn=NULL class=lncRNA name= ref=UCSCGeneNoncode transcriptId=uc002jdy.1 cpcScore=0.4245860 cnci=-0.2757802	NonCoding	0.71175	6.91296	6.74522e-05	2.17812
TC14001252.hg.1	---	ncrna:snRNA chromosome:GRCh37:14:69202639:69202745:-1 gene:ENSG00000207089 gene_biotype:snRNA transcript_biotype:snRNA	ENSEMBL	ncrna:snRNA chromosome:GRCh37:14:69202639:69202745:-1 gene:ENSG00000207089 gene_biotype:snRNA transcript_biotype:snRNA	Coding	0.711123	4.22702	0.000183635	1.12109
TC02004383.hg.1	---	accn=NULL class=lncRNA name= ref=UCSCGeneNoncode transcriptId=uc010yta.1 cpcScore=0.2024760 cnci=-0.2286897 | accn=AK001612 class=mRNAlike lncRNA name=Human lncRNA ref=JounralRNA transcriptId=1323 cpcScore=-0.8270360 cnci=-0.2386287	NONCODE	accn=NULL class=lncRNA name= ref=UCSCGeneNoncode transcriptId=uc010yta.1 cpcScore=0.2024760 cnci=-0.2286897	NonCoding	0.71041	6.39679	5.42073e-05	2.40726
TC07000365.hg.1	---	DQ590432,uc003tst.3	UCSC Genes	---	Coding	0.709547	8.86128	5.73295e-05	2.34862
TC07001382.hg.1	---	DQ576962,uc011kcn.2	UCSC Genes	---	Coding	0.709547	8.86128	5.73295e-05	2.34862
TC07001424.hg.1	---	DQ576962,uc011kdh.2	UCSC Genes	---	Coding	0.709547	8.86128	5.73295e-05	2.34862
TC02001091.hg.1	---	ncrna:snRNA chromosome:GRCh37:2:183738569:183738675:1 gene:ENSG00000207178 gene_biotype:snRNA transcript_biotype:snRNA	ENSEMBL	ncrna:snRNA chromosome:GRCh37:2:183738569:183738675:1 gene:ENSG00000207178 gene_biotype:snRNA transcript_biotype:snRNA	Coding	0.70898	5.67187	1.05865e-05	4.09359
TC0X001022.hg.1	---	ncrna:snRNA chromosome:GRCh37:X:48816440:48816543:-1 gene:ENSG00000223309 gene_biotype:snRNA transcript_biotype:snRNA	ENSEMBL	ncrna:snRNA chromosome:GRCh37:X:48816440:48816543:-1 gene:ENSG00000223309 gene_biotype:snRNA transcript_biotype:snRNA	Coding	0.708893	4.1275	1.2573e-05	3.91856
TC02004695.hg.1	---	linc-DLX2-5 chr2:-:174745530-174764191 | linc-DLX2-5 chr2:-:174745592-174764156	Broad TUCP	linc-DLX2-5 chr2:-:174745530-174764191	NonCoding	0.707093	4.72477	0.000165197	1.23323
TC13000764.hg.1	ENST00000365528	RNU6-61	ENSEMBL	ncrna:snRNA chromosome:GRCh37:13:80943561:80943669:-1 gene:ENSG00000202398 gene_biotype:snRNA transcript_biotype:snRNA	Coding	0.706027	5.42063	3.89358e-05	2.75279
TC07003048.hg.1	---	linc-SEMA3A chr7:-:84568661-84569351	Rinn lincRNAs	linc-SEMA3A chr7:-:84568661-84569351	NonCoding	0.70566	8.81075	8.12491e-06	4.36158
TC09001189.hg.1	---	ncrna:snRNA chromosome:GRCh37:9:71550789:71550895:-1 gene:ENSG00000207000 gene_biotype:snRNA transcript_biotype:snRNA	ENSEMBL	ncrna:snRNA chromosome:GRCh37:9:71550789:71550895:-1 gene:ENSG00000207000 gene_biotype:snRNA transcript_biotype:snRNA	Coding	0.705103	8.27068	1.54149e-05	3.71028
TC07000293.hg.1	---	ncrna:snRNA chromosome:GRCh37:7:45883233:45883339:1 gene:ENSG00000202350 gene_biotype:snRNA transcript_biotype:snRNA	ENSEMBL	ncrna:snRNA chromosome:GRCh37:7:45883233:45883339:1 gene:ENSG00000202350 gene_biotype:snRNA transcript_biotype:snRNA	Coding	0.70483	4.19667	0.000177632	1.15632
TC05000778.hg.1	---	cdna:all chromosome:VEGA50:5:141545332:141547952:1 Gene:OTTHUMG00000162829	Havana transcript	cdna:all chromosome:VEGA50:5:141545332:141547952:1 Gene:OTTHUMG00000162829	Coding	0.70456	4.84201	2.81249e-05	3.0907
TC06001323.hg.1	---	ncrna:snRNA chromosome:GRCh37:6:23125209:23125315:-1 gene:ENSG00000207394 gene_biotype:snRNA transcript_biotype:snRNA	ENSEMBL	ncrna:snRNA chromosome:GRCh37:6:23125209:23125315:-1 gene:ENSG00000207394 gene_biotype:snRNA transcript_biotype:snRNA	Coding	0.703497	8.3144	1.93161e-05	3.47866
TC02001010.hg.1	---	BC016143,uc010zdk.2	UCSC Genes	---	Coding	0.70281	9.74945	1.94709e-05	3.47045
TC14001352.hg.1	ENST00000362584	RN5S388	ENSEMBL	ncrna:rRNA chromosome:GRCh37:14:78644146:78644264:-1 gene:ENSG00000199454 gene_biotype:rRNA transcript_biotype:rRNA	Coding	0.70209	4.22549	2.82314e-07	7.56537
TC01006301.hg.1	NM_001101663	NBPF24	RefSeq	Homo sapiens neuroblastoma breakpoint family, member 24 (NBPF24), transcript variant 1, mRNA.	Coding	0.701453	8.80615	1.48837e-06	6.03264
TC13000181.hg.1	---	AY395526,uc010tfx.1	UCSC Genes	---	Coding	0.699533	7.93297	0.0001728	1.18555
TC01003188.hg.1	NM_001123375	HIST2H3D	RefSeq	Homo sapiens histone cluster 2, H3d (HIST2H3D), mRNA.	Coding	0.69614	8.23735	6.28589e-05	2.25212
TC01002984.hg.1	NM_002557	OVGP1	RefSeq	Homo sapiens oviductal glycoprotein 1, 120kDa (OVGP1), mRNA.	Coding	0.69233	5.21992	7.21241e-06	4.48164
TC11001094.hg.1	---	ncrna:snRNA chromosome:GRCh37:11:119527021:119527126:1 gene:ENSG00000199217 gene_biotype:snRNA transcript_biotype:snRNA	ENSEMBL	ncrna:snRNA chromosome:GRCh37:11:119527021:119527126:1 gene:ENSG00000199217 gene_biotype:snRNA transcript_biotype:snRNA	Coding	0.692223	5.30406	1.06975e-05	4.083
TC03002169.hg.1	ENST00000384165	RNU6-42	ENSEMBL	ncrna:snRNA chromosome:GRCh37:3:196511851:196511957:-1 gene:ENSG00000206892 gene_biotype:snRNA transcript_biotype:snRNA	Coding	0.688777	9.4746	5.57738e-05	2.37744
TC01002163.hg.1	NM_001561	TNFRSF9	RefSeq	Homo sapiens tumor necrosis factor receptor superfamily, member 9 (TNFRSF9), mRNA.	Coding	0.688427	4.4877	9.89877e-08	8.4627
TC01003085.hg.1	NM_207418	FAM72D	RefSeq	Homo sapiens family with sequence similarity 72, member D (FAM72D), mRNA.	Coding	0.687617	8.00136	3.40419e-05	2.89255
TC01004034.hg.1	---	havana:lincRNA chromosome:GRCh37:1:243194574:243211171:-1 gene:ENSG00000231512 gene_biotype:lincRNA transcript_biotype:lincRNA | havana:lincRNA chromosome:GRCh37:1:243192814:243211127:-1 gene:ENSG00000231512 gene_biotype:lincRNA transcript_biotype:lincRNA | havana:lincRNA chromosome:GRCh37:1:243211039:243215554:-1 gene:ENSG00000231512 gene_biotype:lincRNA transcript_biotype:lincRNA | havana:lincR…	ENSEMBL	havana:lincRNA chromosome:GRCh37:1:243194574:243211171:-1 gene:ENSG00000231512 gene_biotype:lincRNA transcript_biotype:lincRNA	Coding	0.68691	5.94639	3.08502e-06	5.32609
TC01005765.hg.1	---	accn=NULL class=lincRNA name=Human lincRNA ref=Scripture Reconstruction LincRNAs By Luo transcriptId=linc_luo_1230 cpcScore=-1.3455100 cnci=-0.1626233	NONCODE	accn=NULL class=lincRNA name=Human lincRNA ref=Scripture Reconstruction LincRNAs By Luo transcriptId=linc_luo_1230 cpcScore=-1.3455100 cnci=-0.1626233	NonCoding	0.686717	8.15348	7.67229e-05	2.04284
TC01001174.hg.1	NM_001040874	HIST2H2AA4	RefSeq	Homo sapiens histone cluster 2, H2aa4 (HIST2H2AA4), mRNA.	Coding	0.686517	10.9941	6.74483e-05	2.17818
TC12002076.hg.1	NM_023012	RSRC2	RefSeq	Homo sapiens arginine/serine-rich coiled-coil 2 (RSRC2), transcript variant 1, mRNA.	Coding	0.68499	8.03068	9.2151e-06	4.2343
TC17001795.hg.1	---	DQ572107,uc002jdy.1	UCSC Genes	---	Coding	0.684107	6.79269	0.000113179	1.63322
TC02000495.hg.1	---	ncrna:snRNA chromosome:GRCh37:2:83884859:83884966:1 gene:ENSG00000199295 gene_biotype:snRNA transcript_biotype:snRNA	ENSEMBL	ncrna:snRNA chromosome:GRCh37:2:83884859:83884966:1 gene:ENSG00000199295 gene_biotype:snRNA transcript_biotype:snRNA	Coding	0.682433	3.88073	0.00015835	1.27807
TC01006310.hg.1	NM_203458	NOTCH2NL	RefSeq	Homo sapiens notch 2 N-terminal like (NOTCH2NL), mRNA.	Coding	0.681797	8.75599	4.51891e-06	4.94912
TC20001365.hg.1	---	linc-HNF1B-4 chr20:+:62921737-62934707 | linc-HNF1B-4 chr20:+:62926293-62944485	Broad TUCP	linc-HNF1B-4 chr20:+:62921737-62934707	NonCoding	0.680927	6.10871	1.61406e-05	3.66314
TC02001844.hg.1	---	ncrna:snRNA chromosome:GRCh37:2:53797511:53797617:-1 gene:ENSG00000207456 gene_biotype:snRNA transcript_biotype:snRNA	ENSEMBL	ncrna:snRNA chromosome:GRCh37:2:53797511:53797617:-1 gene:ENSG00000207456 gene_biotype:snRNA transcript_biotype:snRNA	Coding	0.680773	6.76759	1.97847e-05	3.45399
TC01001564.hg.1	---	ncrna:snRNA chromosome:GRCh37:1:180727858:180727953:1 gene:ENSG00000206753 gene_biotype:snRNA transcript_biotype:snRNA	ENSEMBL	ncrna:snRNA chromosome:GRCh37:1:180727858:180727953:1 gene:ENSG00000206753 gene_biotype:snRNA transcript_biotype:snRNA	Coding	0.680587	9.76579	1.03181e-06	6.38049
TC12002222.hg.1	---	accn=NULL class=lincRNA name=Human lincRNA ref=Scripture Reconstruction LincRNAs By Luo transcriptId=linc_luo_1508 cpcScore=-1.3062700 cnci=-0.1321299 | accn=NULL class=lncRNA name= ref=EnsemblNoncode transcriptId=ENST00000422780 cpcScore=-1.1049700 cnci=-0.1958065 | accn=NULL class=lncRNA name= ref=EnsemblNoncode transcriptId=ENST00000514568 cpcScore=1.5950800 cnci=-0.1692399 | accn=NULL class=l…	NONCODE	accn=NULL class=lincRNA name=Human lincRNA ref=Scripture Reconstruction LincRNAs By Luo transcriptId=linc_luo_1508 cpcScore=-1.3062700 cnci=-0.1321299	NonCoding	0.68044	7.23497	8.84707e-07	6.52496
TC01003861.hg.1	---	DQ574659,uc010puq.2	UCSC Genes	---	Coding	0.67998	8.75248	6.67169e-06	4.55998
TC07001569.hg.1	---	havana:lincRNA chromosome:GRCh37:7:84568665:84569561:-1 gene:ENSG00000232019 gene_biotype:lincRNA transcript_biotype:lincRNA | cdna:all chromosome:VEGA50:7:84568665:84569561:-1 Gene:OTTHUMG00000154628 | cdna:all chromosome:VEGA50:7:84568651:84569572:-1 Gene:OTTHUMG00000154637	ENSEMBL	havana:lincRNA chromosome:GRCh37:7:84568665:84569561:-1 gene:ENSG00000232019 gene_biotype:lincRNA transcript_biotype:lincRNA	Coding	0.679557	8.1525	2.29163e-05	3.30252
TC16002096.hg.1	ENST00000427999	LOC100288332	ENSEMBL	cdna:novel chromosome:GRCh37:16:18451952:18470696:-1 gene:ENSG00000233024 gene_biotype:protein_coding transcript_biotype:protein_coding	Coding	0.679177	8.91111	3.19128e-06	5.29283
TC02000734.hg.1	---	ncrna:snRNA chromosome:GRCh37:2:114438688:114438794:1 gene:ENSG00000202427 gene_biotype:snRNA transcript_biotype:snRNA	ENSEMBL	ncrna:snRNA chromosome:GRCh37:2:114438688:114438794:1 gene:ENSG00000202427 gene_biotype:snRNA transcript_biotype:snRNA	Coding	0.678583	3.82913	4.90931e-05	2.51091
TC11002915.hg.1	---	accn=AF143331 class=mRNAlike lncRNA name=Human lncRNA ref=JounralRNA transcriptId=3606 cpcScore=-1.1230600 cnci=-0.2236148	NONCODE	accn=AF143331 class=mRNAlike lncRNA name=Human lncRNA ref=JounralRNA transcriptId=3606 cpcScore=-1.1230600 cnci=-0.2236148	NonCoding	0.67712	4.80827	1.12946e-05	4.02778
TC17_ctg5_hap1000027.hg.1	NM_014834	LRRC37A	RefSeq	Homo sapiens leucine rich repeat containing 37A (LRRC37A), mRNA.	Coding	0.675953	7.27264	0.000203828	1.01042
TC07000076.hg.1	---	ensembl_havana_lincrna:lincRNA chromosome:GRCh37:7:7294785:7317410:1 gene:ENSG00000230825 gene_biotype:lincRNA transcript_biotype:lincRNA | ensembl_havana_lincrna:lincRNA chromosome:GRCh37:7:7311039:7317404:1 gene:ENSG00000230825 gene_biotype:lincRNA transcript_biotype:lincRNA | cdna:all chromosome:VEGA50:7:7294785:7317410:1 Gene:OTTHUMG00000151907 | cdna:all chromosome:VEGA50:7:7311039:7317404:1…	ENSEMBL	ensembl_havana_lincrna:lincRNA chromosome:GRCh37:7:7294785:7317410:1 gene:ENSG00000230825 gene_biotype:lincRNA transcript_biotype:lincRNA	Coding	0.67565	4.54029	6.23594e-05	2.26048
TC09001283.hg.1	NM_032307	C9orf64	RefSeq	Homo sapiens chromosome 9 open reading frame 64 (C9orf64), mRNA.	Coding	0.674277	5.0338	9.06142e-05	1.86771
TC05002808.hg.1	---	linc-BRD9-1 chr5:-:1040857-1048427 | linc-BRD9-1 chr5:-:1041183-1045593 | linc-BRD9-1 chr5:-:1041886-1042973 | linc-BRD9-1 chr5:-:1042002-1043709 | linc-BRD9-1 chr5:-:1042330-1044452 | linc-BRD9-1 chr5:-:1043048-1048203 | linc-BRD9-1 chr5:-:1043115-1045405 | linc-BRD9-1 chr5:-:1043526-1044713 | linc-BRD9-1 chr5:-:1043538-1044648 | linc-BRD9-1 chr5:-:1044213-1046915 | linc-BRD9-1 chr5:-:1044236-10…	Rinn lincRNAs	linc-BRD9-1 chr5:-:1040857-1048427	NonCoding	0.673073	5.10613	7.65855e-05	2.04472
TC14001036.hg.1	NM_020529	NFKBIA	RefSeq	Homo sapiens nuclear factor of kappa light polypeptide gene enhancer in B-cells inhibitor, alpha (NFKBIA), mRNA.	Coding	0.672887	9.1458	3.90178e-06	5.09466
TC07003292.hg.1	NM_001134468	C7orf53	RefSeq	Homo sapiens chromosome 7 open reading frame 53 (C7orf53), transcript variant 2, mRNA.	Coding	0.66955	4.78443	4.75964e-05	2.54326
TC06001423.hg.1	---	BC016143,uc021yrl.1	UCSC Genes	---	Coding	0.669397	8.77278	9.31174e-07	6.47699
TC09000460.hg.1	---	ncrna:snRNA chromosome:GRCh37:9:97007971:97008041:1 gene:ENSG00000252723 gene_biotype:snRNA transcript_biotype:snRNA	ENSEMBL	ncrna:snRNA chromosome:GRCh37:9:97007971:97008041:1 gene:ENSG00000252723 gene_biotype:snRNA transcript_biotype:snRNA	Coding	0.669163	7.1343	1.96e-05	3.46365
TC17001025.hg.1	---	AB062083,uc021tny.1	UCSC Genes	---	Coding	0.667987	10.4016	4.17969e-06	5.02655
TC17000983.hg.1	NR_028502	MIR22HG	RefSeq	Homo sapiens MIR22 host gene (non-protein coding) (MIR22HG), transcript variant 1, non-coding RNA.	Coding	0.6667	7.2507	3.61713e-05	2.82946
TC01003154.hg.1	---	ncrna:snRNA chromosome:GRCh37:1:148766938:148767102:-1 gene:ENSG00000206968 gene_biotype:snRNA transcript_biotype:snRNA	ENSEMBL	ncrna:snRNA chromosome:GRCh37:1:148766938:148767102:-1 gene:ENSG00000206968 gene_biotype:snRNA transcript_biotype:snRNA	Coding	0.664713	8.90223	4.2481e-06	5.01045
TC10002872.hg.1	---	accn=NR_037915 class=lncRNA name= ref=RefGeneNoncode transcriptId=NR_037915 cpcScore=4.5628900 cnci=-0.2458577 | accn=NR_037912 class=lncRNA name= ref=RefGeneNoncode transcriptId=NR_037912 cpcScore=3.9860300 cnci=-0.3077768 | accn=NR_037911 class=lncRNA name= ref=RefGeneNoncode transcriptId=NR_037911 cpcScore=1.1742800 cnci=-0.1865328	NONCODE	accn=NR_037915 class=lncRNA name= ref=RefGeneNoncode transcriptId=NR_037915 cpcScore=4.5628900 cnci=-0.2458577	NonCoding	0.664197	5.3405	8.29131e-08	8.60834
TC01003189.hg.1	NM_001005464	HIST2H3A	RefSeq	Homo sapiens histone cluster 2, H3a (HIST2H3A), mRNA.	Coding	0.66267	8.50923	3.04054e-05	3.00987
TC17001091.hg.1	NM_006942	SOX15	RefSeq	Homo sapiens SRY (sex determining region Y)-box 15 (SOX15), mRNA.	Coding	0.66209	6.19869	0.000172032	1.19027
TC17001639.hg.1	---	ncrna:snRNA chromosome:GRCh37:17:46274042:46274148:-1 gene:ENSG00000207306 gene_biotype:snRNA transcript_biotype:snRNA	ENSEMBL	ncrna:snRNA chromosome:GRCh37:17:46274042:46274148:-1 gene:ENSG00000207306 gene_biotype:snRNA transcript_biotype:snRNA	Coding	0.661913	5.07618	7.96003e-05	2.00412
TC01006367.hg.1	NM_001101663	NBPF24	RefSeq	Homo sapiens neuroblastoma breakpoint family, member 24 (NBPF24), transcript variant 1, mRNA.	Coding	0.66091	8.35949	8.90129e-07	6.51924
TC01005291.hg.1	---	accn=NULL class=lncRNA name= ref=EnsemblNoncode transcriptId=ENST00000392963 cpcScore=11.7324000 cnci=-0.2177826 | accn=NULL class=lncRNA name= ref=UCSCGeneNoncode transcriptId=uc001ayw.2 cpcScore=-1.1821900 cnci=-0.2907921 | accn=NULL class=lncRNA name= ref=EnsemblNoncode transcriptId=ENST00000401007 cpcScore=1.6829800 cnci=-0.2409253 | accn=NULL class=lncRNA name= ref=EnsemblNoncode transcriptI…	NONCODE	accn=NULL class=lncRNA name= ref=EnsemblNoncode transcriptId=ENST00000392963 cpcScore=11.7324000 cnci=-0.2177826	NonCoding	0.660143	8.70492	5.43829e-07	6.97545
TC17000539.hg.1	NM_001158	AOC2	RefSeq	Homo sapiens amine oxidase, copper containing 2 (retina-specific) (AOC2), transcript variant 1, mRNA.	Coding	0.66006	6.23921	4.85159e-05	2.52327
TC01001079.hg.1	---	ncrna:snRNA chromosome:GRCh37:1:144534038:144534199:1 gene:ENSG00000201699 gene_biotype:snRNA transcript_biotype:snRNA	ENSEMBL	ncrna:snRNA chromosome:GRCh37:1:144534038:144534199:1 gene:ENSG00000201699 gene_biotype:snRNA transcript_biotype:snRNA	Coding	0.65757	9.18343	0.00017536	1.16996
TC06001402.hg.1	---	uc021yqc.1	UCSC Genes	---	Coding	0.656947	6.48614	0.000121122	1.56157
TC10002948.hg.1	NM_020682	AS3MT	RefSeq	Homo sapiens arsenic (+3 oxidation state) methyltransferase (AS3MT), mRNA.	Coding	0.655943	5.38716	5.55165e-05	2.38228
TC01003916.hg.1	NM_033445	HIST3H2A	RefSeq	Homo sapiens histone cluster 3, H2a (HIST3H2A), mRNA.	Coding	0.65557	7.31846	3.14888e-05	2.97353
TC11001301.hg.1	NM_020402	CHRNA10	RefSeq	Homo sapiens cholinergic receptor, nicotinic, alpha 10 (neuronal) (CHRNA10), mRNA.	Coding	0.655227	6.46355	9.25832e-07	6.48238
TC04002614.hg.1	---	accn=NR_034075 class=lncRNA name= ref=RefGeneNoncode transcriptId=NR_034075 cpcScore=3.4368100 cnci=-0.3033780	NONCODE	accn=NR_034075 class=lncRNA name= ref=RefGeneNoncode transcriptId=NR_034075 cpcScore=3.4368100 cnci=-0.3033780	NonCoding	0.654087	8.92423	9.30041e-07	6.47813
TC01000351.hg.1	---	BC016143,uc021ojq.1	UCSC Genes	---	Coding	0.654003	9.40986	1.98824e-05	3.44892
TC09001274.hg.1	---	DQ588544,uc022bix.1	UCSC Genes	---	Coding	0.65023	11.5246	5.55271e-06	4.74388
TC13000746.hg.1	---	DQ588544,uc021rku.1	UCSC Genes	---	Coding	0.65023	11.5246	5.55271e-06	4.74388
TC10002285.hg.1	---	linc-SMC3 chr10:+:112305412-112307703 | linc-SMC3 chr10:+:112306237-112307703	Rinn lincRNAs	linc-SMC3 chr10:+:112305412-112307703	NonCoding	0.648837	5.134	0.000168942	1.20948
TC12001542.hg.1	---	ncrna:snRNA chromosome:GRCh37:12:53532329:53532435:-1 gene:ENSG00000238669 gene_biotype:snRNA transcript_biotype:snRNA	ENSEMBL	ncrna:snRNA chromosome:GRCh37:12:53532329:53532435:-1 gene:ENSG00000238669 gene_biotype:snRNA transcript_biotype:snRNA	Coding	0.647243	3.65516	5.22356e-05	2.44603
TC03001531.hg.1	---	ncrna:snRNA chromosome:GRCh37:3:66343538:66343644:-1 gene:ENSG00000206759 gene_biotype:snRNA transcript_biotype:snRNA	ENSEMBL	ncrna:snRNA chromosome:GRCh37:3:66343538:66343644:-1 gene:ENSG00000206759 gene_biotype:snRNA transcript_biotype:snRNA	Coding	0.646627	6.04671	6.04979e-05	2.29226
TC07002985.hg.1	---	accn=M61867 class=mRNAlike lncRNA name=NULL ref=H-invitational v7.5 transcriptId=HIT000195994 cpcScore=1.4198000 cnci=-0.4407653	NONCODE	accn=M61867 class=mRNAlike lncRNA name=NULL ref=H-invitational v7.5 transcriptId=HIT000195994 cpcScore=1.4198000 cnci=-0.4407653	NonCoding	0.64643	7.14612	1.26306e-05	3.9139
TC13001025.hg.1	---	accn=Z70222 class=mRNAlike lncRNA name=NULL ref=H-invitational v7.5 transcriptId=HIT000327868 cpcScore=0.8099440 cnci=-0.2726691	NONCODE	accn=Z70222 class=mRNAlike lncRNA name=NULL ref=H-invitational v7.5 transcriptId=HIT000327868 cpcScore=0.8099440 cnci=-0.2726691	NonCoding	0.646353	8.80477	0.000138027	1.42346
TC01000226.hg.1	---	DL489931,uc021ohi.1	UCSC Genes	---	Coding	0.64476	9.17055	0.000177107	1.15946
TC02003739.hg.1	---	accn=NULL class=lincRNA name=Human lincRNA ref=Scripture Reconstruction LincRNAs By Luo transcriptId=linc_luo_1108 cpcScore=-1.2768600 cnci=-0.4000273	NONCODE	accn=NULL class=lincRNA name=Human lincRNA ref=Scripture Reconstruction LincRNAs By Luo transcriptId=linc_luo_1108 cpcScore=-1.2768600 cnci=-0.4000273	NonCoding	0.643713	5.28261	7.40386e-05	2.08027
TC02001891.hg.1	NM_014709	USP34	RefSeq	Homo sapiens ubiquitin specific peptidase 34 (USP34), mRNA.	Coding	0.642503	7.94671	9.5591e-05	1.81138
TC01002060.hg.1	---	cdna:putative chromosome:GRCh37:1:646722:655580:-1 gene:ENSG00000230021 gene_biotype:processed_transcript transcript_biotype:processed_transcript | cdna:all chromosome:VEGA50:1:646722:655580:-1 Gene:OTTHUMG00000002331 | cdna:all chromosome:VEGA50:1:536816:655580:-1 Gene:OTTHUMG00000002331 | cdna:all chromosome:VEGA50:1:637316:655530:-1 Gene:OTTHUMG00000002331 | cdna:all chromosome:VEGA50:1:639065…	ENSEMBL	cdna:putative chromosome:GRCh37:1:646722:655580:-1 gene:ENSG00000230021 gene_biotype:processed_transcript transcript_biotype:processed_transcript	Coding	0.64248	5.76149	0.00015583	1.29506
TC10002263.hg.1	---	accn=NR_037644 class=lncRNA name= ref=RefGeneNoncode transcriptId=NR_037644 cpcScore=3.9243400 cnci=-0.2262030	NONCODE	accn=NR_037644 class=lncRNA name= ref=RefGeneNoncode transcriptId=NR_037644 cpcScore=3.9243400 cnci=-0.2262030	NonCoding	0.64117	5.71878	5.31834e-06	4.78694
TC17000103.hg.1	NM_001040059	CD68	RefSeq	Homo sapiens CD68 molecule (CD68), transcript variant 2, mRNA.	Coding	0.639193	8.4673	2.62913e-06	5.48264
TC0X001857.hg.1	---	linc-THOC2-AS chrX:+:122867023-122868144	Broad TUCP	linc-THOC2-AS chrX:+:122867023-122868144	NonCoding	0.63891	6.45628	5.44959e-05	2.4017
TC0X000995.hg.1	---	ncrna:snRNA chromosome:GRCh37:X:47211242:47211348:-1 gene:ENSG00000201450 gene_biotype:snRNA transcript_biotype:snRNA	ENSEMBL	ncrna:snRNA chromosome:GRCh37:X:47211242:47211348:-1 gene:ENSG00000201450 gene_biotype:snRNA transcript_biotype:snRNA	Coding	0.637643	4.33345	1.49836e-05	3.73934
TC04000822.hg.1	---	ncrna:snRNA chromosome:GRCh37:4:165708442:165708548:1 gene:ENSG00000201050 gene_biotype:snRNA transcript_biotype:snRNA	ENSEMBL	ncrna:snRNA chromosome:GRCh37:4:165708442:165708548:1 gene:ENSG00000201050 gene_biotype:snRNA transcript_biotype:snRNA	Coding	0.635633	4.07903	8.67409e-06	4.29551
TC07000291.hg.1	---	DQ573852,uc022acm.1	UCSC Genes	---	Coding	0.635473	8.44168	3.50378e-06	5.20088
TC07001378.hg.1	---	DQ584971,uc011kcm.2	UCSC Genes	---	Coding	0.635473	8.44168	3.50378e-06	5.20088
TC07001399.hg.1	---	DQ584971,uc011kct.2	UCSC Genes	---	Coding	0.635473	8.44168	3.50378e-06	5.20088
TC07001410.hg.1	---	DQ584971,uc022adu.1	UCSC Genes	---	Coding	0.635473	8.44168	3.50378e-06	5.20088
TC13001398.hg.1	---	accn=NULL class=mRNAlike lncRNA name=vega lncRNA ref=GENCODE transcriptId=OTTHUMT00000044377 cpcScore=-0.9478130 cnci=-0.2043923	NONCODE	accn=NULL class=mRNAlike lncRNA name=vega lncRNA ref=GENCODE transcriptId=OTTHUMT00000044377 cpcScore=-0.9478130 cnci=-0.2043923	NonCoding	0.633913	5.0439	1.21029e-05	3.9574
TC17000635.hg.1	---	cdna:known chromosome:GRCh37:17:47009153:47014462:1 gene:ENSG00000230532 gene_biotype:antisense transcript_biotype:antisense | cdna:all chromosome:VEGA50:17:47009153:47014462:1 Gene:OTTHUMG00000132443	ENSEMBL	cdna:known chromosome:GRCh37:17:47009153:47014462:1 gene:ENSG00000230532 gene_biotype:antisense transcript_biotype:antisense	Coding	0.63012	6.02632	0.000132737	1.46479
TC16000674.hg.1	NM_022818	MAP1LC3B	RefSeq	Homo sapiens microtubule-associated protein 1 light chain 3 beta (MAP1LC3B), mRNA.	Coding	0.629563	8.86084	1.64564e-06	5.93638
TC15000696.hg.1	---	BC016143,uc002bam.4	UCSC Genes	---	Coding	0.628727	9.16466	2.32642e-05	3.28696
TC04001570.hg.1	NM_014331	SLC7A11	RefSeq	Homo sapiens solute carrier family 7 (anionic amino acid transporter light chain, xc- system), member 11 (SLC7A11), mRNA.	Coding	0.625573	7.45616	9.32707e-05	1.83727
TC17000371.hg.1	NM_052888	LRRC37B	RefSeq	Homo sapiens leucine rich repeat containing 37B (LRRC37B), mRNA.	Coding	0.624953	6.13289	0.000151919	1.32197
TC06001386.hg.1	NM_021058	HIST1H2BJ	RefSeq	Homo sapiens histone cluster 1, H2bj (HIST1H2BJ), mRNA.	Coding	0.62406	7.3476	7.49168e-05	2.06788
TC01004269.hg.1	---	accn=AK123622 class=mRNAlike lncRNA name=Human lncRNA ref=JounralRNA transcriptId=190 cpcScore=0.0199781 cnci=-0.2508744	NONCODE	accn=AK123622 class=mRNAlike lncRNA name=Human lncRNA ref=JounralRNA transcriptId=190 cpcScore=0.0199781 cnci=-0.2508744	NonCoding	0.622137	5.34545	9.13273e-05	1.85946
TC06000169.hg.1	NM_021063	HIST1H2BD	RefSeq	Homo sapiens histone cluster 1, H2bd (HIST1H2BD), transcript variant 1, mRNA.	Coding	0.62003	6.22301	1.79521e-05	3.55397
TC20000753.hg.1	---	BC016143,uc021wbr.1	UCSC Genes	---	Coding	0.619567	8.79216	0.000133301	1.4603
TC19000055.hg.1	NM_015675	GADD45B	RefSeq	Homo sapiens growth arrest and DNA-damage-inducible, beta (GADD45B), mRNA.	Coding	0.617847	8.46402	1.1696e-05	3.99223
TC12003132.hg.1	---	accn=NR_036434 class=lncRNA name= ref=RefGeneNoncode transcriptId=NR_036434 cpcScore=4.9581600 cnci=-0.4157596	NONCODE	accn=NR_036434 class=lncRNA name= ref=RefGeneNoncode transcriptId=NR_036434 cpcScore=4.9581600 cnci=-0.4157596	NonCoding	0.617793	9.58332	1.05928e-05	4.093
TC06000339.hg.1	---	cdna:putative chromosome:GRCh37:6:30484043:30486994:1 gene:ENSG00000235781 gene_biotype:antisense transcript_biotype:antisense | cdna:all chromosome:VEGA50:6:30484043:30486994:1 Gene:OTTHUMG00000132773	ENSEMBL	cdna:putative chromosome:GRCh37:6:30484043:30486994:1 gene:ENSG00000235781 gene_biotype:antisense transcript_biotype:antisense	Coding	0.615783	4.74246	6.09042e-06	4.6514
TC6_mann_hap4000032.hg.1	---	cdna:all chromosome:VEGA50:6-MANN:1768779:1771730:1 Gene:OTTHUMG00000149304	Havana transcript	cdna:all chromosome:VEGA50:6-MANN:1768779:1771730:1 Gene:OTTHUMG00000149304	Coding	0.615783	4.74246	6.09042e-06	4.6514
TC6_mcf_hap5000024.hg.1	---	cdna:all chromosome:VEGA50:6-MCF:1775232:1778183:1 Gene:OTTHUMG00000149535	Havana transcript	cdna:all chromosome:VEGA50:6-MCF:1775232:1778183:1 Gene:OTTHUMG00000149535	Coding	0.615783	4.74246	6.09042e-06	4.6514
TC01001175.hg.1	NM_001005464	HIST2H3A	RefSeq	Homo sapiens histone cluster 2, H3a (HIST2H3A), mRNA.	Coding	0.61578	8.63912	5.00797e-05	2.49011
TC03003392.hg.1	NM_021964	ZNF148	RefSeq	Homo sapiens zinc finger protein 148 (ZNF148), mRNA.	Coding	0.615417	7.63841	3.69778e-06	5.14772
TC08000524.hg.1	---	havana:lincRNA chromosome:GRCh37:8:84315993:84321135:1 gene:ENSG00000253898 gene_biotype:lincRNA transcript_biotype:lincRNA | cdna:all chromosome:VEGA50:8:84315993:84321135:1 Gene:OTTHUMG00000164609	ENSEMBL	havana:lincRNA chromosome:GRCh37:8:84315993:84321135:1 gene:ENSG00000253898 gene_biotype:lincRNA transcript_biotype:lincRNA	Coding	0.615393	5.08516	0.000117079	1.59743
TC10000340.hg.1	NM_001077665	AGAP6	RefSeq	Homo sapiens ArfGAP with GTPase domain, ankyrin repeat and PH domain 6 (AGAP6), mRNA.	Coding	0.614537	8.70862	0.000163787	1.24231
TC02003262.hg.1	---	accn=NULL class=lincRNA name=Human lincRNA ref=Scripture Reconstruction LincRNAs By Luo transcriptId=linc_luo_1076 cpcScore=-1.2688800 cnci=-0.3730511	NONCODE	accn=NULL class=lincRNA name=Human lincRNA ref=Scripture Reconstruction LincRNAs By Luo transcriptId=linc_luo_1076 cpcScore=-1.2688800 cnci=-0.3730511	NonCoding	0.613453	3.93577	9.25669e-06	4.22974
TC17002437.hg.1	---	accn=NR_028503 class=lncRNA name= ref=RefGeneNoncode transcriptId=NR_028503 cpcScore=1.1108900 cnci=-0.2634409 | accn=NR_028502 class=lncRNA name= ref=RefGeneNoncode transcriptId=NR_028502 cpcScore=1.0650600 cnci=-0.2438988 | accn=NR_028505 class=lncRNA name= ref=RefGeneNoncode transcriptId=NR_028505 cpcScore=1.0038900 cnci=-0.2857444 | accn=NULL class=lncRNA name= ref=EnsemblNoncode transcriptId…	NONCODE	accn=NR_028503 class=lncRNA name= ref=RefGeneNoncode transcriptId=NR_028503 cpcScore=1.1108900 cnci=-0.2634409	NonCoding	0.613437	7.58352	8.08103e-06	4.36704
TC01003190.hg.1	NM_001040874	HIST2H2AA4	RefSeq	Homo sapiens histone cluster 2, H2aa4 (HIST2H2AA4), mRNA.	Coding	0.611277	8.59946	4.30648e-05	2.64772
TC17000740.hg.1	NM_001099432	BCAS3	RefSeq	Homo sapiens breast carcinoma amplified sequence 3 (BCAS3), transcript variant 1, mRNA.	Coding	0.611	6.9036	4.44971e-06	4.96445
TC08001048.hg.1	---	ensembl_havana_lincrna:lincRNA chromosome:GRCh37:8:22863894:22876848:-1 gene:ENSG00000245025 gene_biotype:lincRNA transcript_biotype:processed_transcript | cdna:all chromosome:VEGA50:8:22863894:22876848:-1 Gene:OTTHUMG00000163755	ENSEMBL	ensembl_havana_lincrna:lincRNA chromosome:GRCh37:8:22863894:22876848:-1 gene:ENSG00000245025 gene_biotype:lincRNA transcript_biotype:processed_transcript	Coding	0.610273	5.95383	0.000155866	1.29481
TC11002198.hg.1	NM_016540	GPR83	RefSeq	Homo sapiens G protein-coupled receptor 83 (GPR83), mRNA.	Coding	0.609	5.78769	3.53052e-05	2.85467
TC01003152.hg.1	---	ncrna:snRNA chromosome:GRCh37:1:148604908:148605072:-1 gene:ENSG00000207205 gene_biotype:snRNA transcript_biotype:snRNA	ENSEMBL	ncrna:snRNA chromosome:GRCh37:1:148604908:148605072:-1 gene:ENSG00000207205 gene_biotype:snRNA transcript_biotype:snRNA	Coding	0.608843	9.55913	0.000151801	1.32279
TC01002052.hg.1	---	cdna:putative chromosome:GRCh37:1:129081:133566:-1 gene:ENSG00000238009 gene_biotype:antisense transcript_biotype:antisense | cdna:known chromosome:GRCh37:1:89295:120932:-1 gene:ENSG00000238009 gene_biotype:antisense transcript_biotype:antisense | cdna:known chromosome:GRCh37:1:110953:129173:-1 gene:ENSG00000238009 gene_biotype:antisense transcript_biotype:antisense | cdna:known chromosome:GRCh37…	ENSEMBL	cdna:putative chromosome:GRCh37:1:129081:133566:-1 gene:ENSG00000238009 gene_biotype:antisense transcript_biotype:antisense	Coding	0.608513	5.42273	5.78954e-05	2.33834
TC05000024.hg.1	---	havana:lincRNA chromosome:GRCh37:5:1968208:1969127:1 gene:ENSG00000249731 gene_biotype:lincRNA transcript_biotype:lincRNA | cdna:all chromosome:VEGA50:5:1968208:1969127:1 Gene:OTTHUMG00000161603	ENSEMBL	havana:lincRNA chromosome:GRCh37:5:1968208:1969127:1 gene:ENSG00000249731 gene_biotype:lincRNA transcript_biotype:lincRNA	Coding	0.607437	7.37182	1.19773e-05	3.96803
TC16000401.hg.1	ENST00000385251	LINC00273	ENSEMBL	ncrna:miRNA chromosome:GRCh37:16:33961652:33961766:1 gene:ENSG00000207986 gene_biotype:miRNA transcript_biotype:miRNA	Coding	0.606767	10.5178	6.5586e-05	2.20757
TC06003537.hg.1	---	accn=CR614667 class=mRNAlike lncRNA name=NULL ref=H-invitational v7.5 transcriptId=HIT000293862 cpcScore=2.3233600 cnci=-0.1724060	NONCODE	accn=CR614667 class=mRNAlike lncRNA name=NULL ref=H-invitational v7.5 transcriptId=HIT000293862 cpcScore=2.3233600 cnci=-0.1724060	NonCoding	0.605917	8.89946	0.000139402	1.41297
TC07001919.hg.1	---	ncrna:snRNA chromosome:GRCh37:7:139909363:139909471:-1 gene:ENSG00000199971 gene_biotype:snRNA transcript_biotype:snRNA	ENSEMBL	ncrna:snRNA chromosome:GRCh37:7:139909363:139909471:-1 gene:ENSG00000199971 gene_biotype:snRNA transcript_biotype:snRNA	Coding	0.60458	4.80473	0.000165944	1.22845
TC07001801.hg.1	---	ncrna:snRNA chromosome:GRCh37:7:119646030:119646155:-1 gene:ENSG00000194647 gene_biotype:snRNA transcript_biotype:snRNA	ENSEMBL	ncrna:snRNA chromosome:GRCh37:7:119646030:119646155:-1 gene:ENSG00000194647 gene_biotype:snRNA transcript_biotype:snRNA	Coding	0.601593	8.77718	0.000125642	1.52286
TC06000277.hg.1	ENST00000440790	ZNF192P1	ENSEMBL	cdna:known chromosome:GRCh37:6:28129559:28137372:1 gene:ENSG00000226314 gene_biotype:pseudogene transcript_biotype:processed_transcript	Coding	0.60035	4.67005	0.000133366	1.45979
TC01002271.hg.1	NM_017940	NBPF1	RefSeq	Homo sapiens neuroblastoma breakpoint family, member 1 (NBPF1), mRNA.	Coding	0.599173	8.44785	3.60628e-07	7.34747
TC20001559.hg.1	---	accn=NR_037570 class=lncRNA name= ref=RefGeneNoncode transcriptId=NR_037570 cpcScore=7.7204500 cnci=-0.2299326	NONCODE	accn=NR_037570 class=lncRNA name= ref=RefGeneNoncode transcriptId=NR_037570 cpcScore=7.7204500 cnci=-0.2299326	NonCoding	0.59817	8.11635	3.27347e-06	5.26783
TC02000198.hg.1	---	ncrna:snoRNA chromosome:GRCh37:2:30410300:30410432:1 gene:ENSG00000207187 gene_biotype:snoRNA transcript_biotype:snoRNA	ENSEMBL	ncrna:snoRNA chromosome:GRCh37:2:30410300:30410432:1 gene:ENSG00000207187 gene_biotype:snoRNA transcript_biotype:snoRNA	Coding	0.59725	8.5744	3.01342e-06	5.34913
TC02001002.hg.1	---	BC016143,uc010zdg.2	UCSC Genes	---	Coding	0.59693	9.02359	3.38854e-05	2.89734
TC06002669.hg.1	---	accn=NULL class=lncRNA name= ref=EnsemblNoncode transcriptId=ENST00000440790 cpcScore=4.3648900 cnci=-0.3898978	NONCODE	accn=NULL class=lncRNA name= ref=EnsemblNoncode transcriptId=ENST00000440790 cpcScore=4.3648900 cnci=-0.3898978	NonCoding	0.59655	5.24797	6.99354e-05	2.14016
TC01003174.hg.1	ENST00000369175	FAM72C	ENSEMBL	cdna:known chromosome:GRCh37:1:149449934:149459549:-1 gene:ENSG00000203817 gene_biotype:protein_coding transcript_biotype:protein_coding	Coding	0.595913	6.78536	0.000202009	1.01993
TC11003376.hg.1	---	accn=AK021715 class=mRNAlike lncRNA name=Human lncRNA ref=JounralRNA transcriptId=5291 cpcScore=-1.1033900 cnci=-0.2867900	NONCODE	accn=AK021715 class=mRNAlike lncRNA name=Human lncRNA ref=JounralRNA transcriptId=5291 cpcScore=-1.1033900 cnci=-0.2867900	NonCoding	0.59494	8.74967	6.87444e-05	2.1582
TC18000839.hg.1	---	linc-FAM38B-5 chr18:-:11619233-11639498 | linc-FAM38B-5 chr18:-:11619233-11633347 | linc-FAM38B-5 chr18:-:11619292-11634255 | linc-FAM38B-5 chr18:-:11619292-11639478 | linc-FAM38B-5 chr18:-:11619397-11639706 | linc-FAM38B-5 chr18:-:11619399-11625838 | linc-FAM38B-5 chr18:-:11619399-11623103 | linc-FAM38B-5 chr18:-:11619404-11639668 | linc-FAM38B-5 chr18:-:11619425-11621555 | linc-FAM38B-5 chr18:-…	Broad TUCP	linc-FAM38B-5 chr18:-:11619233-11639498	NonCoding	0.593617	6.89473	5.24504e-05	2.44174
TC04000566.hg.1	NM_006583	RRH	RefSeq	Homo sapiens retinal pigment epithelium-derived rhodopsin homolog (RRH), mRNA.	Coding	0.592273	4.73045	0.000171879	1.19122
TC17002241.hg.1	---	accn=AY526356 class=mRNAlike lncRNA name=NULL ref=H-invitational v7.5 transcriptId=HIT000255152 cpcScore=3.6558900 cnci=-0.1209938	NONCODE	accn=AY526356 class=mRNAlike lncRNA name=NULL ref=H-invitational v7.5 transcriptId=HIT000255152 cpcScore=3.6558900 cnci=-0.1209938	NonCoding	0.59099	6.87463	0.000162964	1.24765
TC10001415.hg.1	---	cdna:putative chromosome:GRCh37:10:75432880:75435692:-1 gene:ENSG00000251582 gene_biotype:processed_transcript transcript_biotype:processed_transcript | cdna:all chromosome:VEGA50:10:75432880:75435692:-1 Gene:OTTHUMG00000018482	ENSEMBL	cdna:putative chromosome:GRCh37:10:75432880:75435692:-1 gene:ENSG00000251582 gene_biotype:processed_transcript transcript_biotype:processed_transcript	Coding	0.590133	7.73226	9.88276e-05	1.77628
TC02001833.hg.1	---	ncrna:snRNA chromosome:GRCh37:2:49460933:49461038:-1 gene:ENSG00000206915 gene_biotype:snRNA transcript_biotype:snRNA	ENSEMBL	ncrna:snRNA chromosome:GRCh37:2:49460933:49461038:-1 gene:ENSG00000206915 gene_biotype:snRNA transcript_biotype:snRNA	Coding	0.59009	6.12895	0.000141296	1.39869
TC09002368.hg.1	---	accn=U13223 class=mRNAlike lncRNA name=NULL ref=H-invitational v7.5 transcriptId=HIT000218137 cpcScore=2.6704200 cnci=-0.0164889	NONCODE	accn=U13223 class=mRNAlike lncRNA name=NULL ref=H-invitational v7.5 transcriptId=HIT000218137 cpcScore=2.6704200 cnci=-0.0164889	NonCoding	0.58971	7.00065	2.50972e-05	3.20859
TC01000745.hg.1	NM_001199741	GADD45A	RefSeq	Homo sapiens growth arrest and DNA-damage-inducible, alpha (GADD45A), transcript variant 2, mRNA.	Coding	0.58878	9.62999	8.97647e-06	4.26085
TC06001027.hg.1	NM_006290	TNFAIP3	RefSeq	Homo sapiens tumor necrosis factor, alpha-induced protein 3 (TNFAIP3), mRNA.	Coding	0.588657	6.9295	6.64357e-06	4.56422
TC17001739.hg.1	---	ncrna:snRNA chromosome:GRCh37:17:56736510:56736666:-1 gene:ENSG00000202077 gene_biotype:snRNA transcript_biotype:snRNA	ENSEMBL	ncrna:snRNA chromosome:GRCh37:17:56736510:56736666:-1 gene:ENSG00000202077 gene_biotype:snRNA transcript_biotype:snRNA	Coding	0.58799	8.795	0.000177693	1.15596
TC05000647.hg.1	NM_052971	LEAP2	RefSeq	Homo sapiens liver expressed antimicrobial peptide 2 (LEAP2), mRNA.	Coding	0.587267	4.79826	1.59889e-06	5.96403
TC19001938.hg.1	---	accn=AY615271 class=mRNAlike lncRNA name=NULL ref=H-invitational v7.5 transcriptId=HIT000255747 cpcScore=0.2577560 cnci=-0.1670394	NONCODE	accn=AY615271 class=mRNAlike lncRNA name=NULL ref=H-invitational v7.5 transcriptId=HIT000255747 cpcScore=0.2577560 cnci=-0.1670394	NonCoding	0.586333	8.92649	1.66139e-05	3.6335
TC09002860.hg.1	---	accn=NR_024542 class=lncRNA name= ref=RefGeneNoncode transcriptId=NR_024542 cpcScore=-0.6594560 cnci=-0.1531190 | accn=NR_024543 class=lncRNA name= ref=RefGeneNoncode transcriptId=NR_024543 cpcScore=-0.9542160 cnci=-0.1391268 | accn=NULL class=lncRNA name= ref=UCSCGeneNoncode transcriptId=uc011meb.1 cpcScore=0.1174260 cnci=-0.2226465	NONCODE	accn=NR_024542 class=lncRNA name= ref=RefGeneNoncode transcriptId=NR_024542 cpcScore=-0.6594560 cnci=-0.1531190	NonCoding	0.584543	8.79702	4.98573e-06	4.85133
TC6_dbb_hap3000090.hg.1	NM_001113182	BRD2	RefSeq	Homo sapiens bromodomain containing 2 (BRD2), transcript variant 2, mRNA.	Coding	0.5844	8.44872	8.31905e-05	1.95771
TC11001140.hg.1	NM_032811	TBRG1	RefSeq	Homo sapiens transforming growth factor beta regulator 1 (TBRG1), transcript variant 1, mRNA.	Coding	0.583127	6.93191	8.0639e-06	4.36919
TC01005805.hg.1	---	accn=NULL class=lncRNA name= ref=UCSCGeneNoncode transcriptId=uc010pbi.1 cpcScore=1.5572800 cnci=-0.2308957	NONCODE	accn=NULL class=lncRNA name= ref=UCSCGeneNoncode transcriptId=uc010pbi.1 cpcScore=1.5572800 cnci=-0.2308957	NonCoding	0.583097	5.84225	1.67079e-05	3.62771
TC16000769.hg.1	ENST00000384084	SNORA10	ENSEMBL	ncrna:snoRNA chromosome:GRCh37:16:2012335:2012467:-1 gene:ENSG00000206811 gene_biotype:snoRNA transcript_biotype:snoRNA	Coding	0.582027	9.10673	5.11795e-05	2.46739
TC08000299.hg.1	NM_145004	ADAM32	RefSeq	Homo sapiens ADAM metallopeptidase domain 32 (ADAM32), mRNA.	Coding	0.58049	5.25566	1.93123e-05	3.47887
TC08001255.hg.1	---	ncrna:snRNA chromosome:GRCh37:8:61397741:61397799:-1 gene:ENSG00000252753 gene_biotype:snRNA transcript_biotype:snRNA	ENSEMBL	ncrna:snRNA chromosome:GRCh37:8:61397741:61397799:-1 gene:ENSG00000252753 gene_biotype:snRNA transcript_biotype:snRNA	Coding	0.576627	4.4496	9.62024e-05	1.80466
TC12002166.hg.1	---	accn=NR_028269 class=lncRNA name= ref=RefGeneNoncode transcriptId=NR_028269 cpcScore=6.1741100 cnci=-0.1774323	NONCODE	accn=NR_028269 class=lncRNA name= ref=RefGeneNoncode transcriptId=NR_028269 cpcScore=6.1741100 cnci=-0.1774323	NonCoding	0.57509	8.77708	4.15748e-06	5.03182
TC07000681.hg.1	---	ncrna:snRNA chromosome:GRCh37:7:104973237:104973343:1 gene:ENSG00000201179 gene_biotype:snRNA transcript_biotype:snRNA	ENSEMBL	ncrna:snRNA chromosome:GRCh37:7:104973237:104973343:1 gene:ENSG00000201179 gene_biotype:snRNA transcript_biotype:snRNA	Coding	0.57343	4.32995	7.42954e-05	2.07663
TC12000107.hg.1	---	ncrna:snRNA chromosome:GRCh37:12:7271381:7271487:1 gene:ENSG00000200345 gene_biotype:snRNA transcript_biotype:snRNA	ENSEMBL	ncrna:snRNA chromosome:GRCh37:12:7271381:7271487:1 gene:ENSG00000200345 gene_biotype:snRNA transcript_biotype:snRNA	Coding	0.56864	3.74149	6.63811e-06	4.56504
TC6_apd_hap1000027.hg.1	---	cdna:all chromosome:VEGA50:6-APD:1805040:1807994:1 Gene:OTTHUMG00000148794	Havana transcript	cdna:all chromosome:VEGA50:6-APD:1805040:1807994:1 Gene:OTTHUMG00000148794	Coding	0.567663	4.76062	4.03117e-05	2.7166
TC6_cox_hap2000037.hg.1	---	cdna:all chromosome:VEGA50:6-COX:1932602:1935556:1 Gene:OTTHUMG00000132955	Havana transcript	cdna:all chromosome:VEGA50:6-COX:1932602:1935556:1 Gene:OTTHUMG00000132955	Coding	0.567663	4.76062	4.03117e-05	2.7166
TC6_dbb_hap3000030.hg.1	---	cdna:all chromosome:VEGA50:6-DBB:1764387:1767341:1 Gene:OTTHUMG00000149022	Havana transcript	cdna:all chromosome:VEGA50:6-DBB:1764387:1767341:1 Gene:OTTHUMG00000149022	Coding	0.567663	4.76062	4.03117e-05	2.7166
TC6_qbl_hap6000030.hg.1	---	cdna:all chromosome:VEGA50:6-QBL:1730896:1733850:1 Gene:OTTHUMG00000004916	Havana transcript	cdna:all chromosome:VEGA50:6-QBL:1730896:1733850:1 Gene:OTTHUMG00000004916	Coding	0.567663	4.76062	4.03117e-05	2.7166
TC6_ssto_hap7000030.hg.1	---	cdna:all chromosome:VEGA50:6-SSTO:1803739:1806693:1 Gene:OTTHUMG00000133032	Havana transcript	cdna:all chromosome:VEGA50:6-SSTO:1803739:1806693:1 Gene:OTTHUMG00000133032	Coding	0.567663	4.76062	4.03117e-05	2.7166
TC20001560.hg.1	---	accn=NR_040722 class=lncRNA name= ref=RefGeneNoncode transcriptId=NR_040722 cpcScore=4.5909600 cnci=-0.2927985 | accn=DQ656052 class=mRNAlike lncRNA name=NULL ref=H-invitational v7.5 transcriptId=HIT000393165 cpcScore=-0.0247507 cnci=-0.3159039	NONCODE	accn=NR_040722 class=lncRNA name= ref=RefGeneNoncode transcriptId=NR_040722 cpcScore=4.5909600 cnci=-0.2927985	NonCoding	0.56736	9.99485	3.02339e-05	3.01574
TC01001877.hg.1	---	DQ590432,uc021pka.1	UCSC Genes	---	Coding	0.566497	9.99715	1.88202e-05	3.50542
TC01003862.hg.1	---	DQ584609,uc021pjk.1	UCSC Genes	---	Coding	0.566497	9.99715	1.88202e-05	3.50542
TC06001206.hg.1	---	DQ584609,uc021ykk.1	UCSC Genes	---	Coding	0.566497	9.99715	1.88202e-05	3.50542
TC07000287.hg.1	---	DQ590432,uc022acl.1	UCSC Genes	---	Coding	0.566497	9.99715	1.88202e-05	3.50542
TC07001403.hg.1	---	DQ584609,uc003tqw.2	UCSC Genes	---	Coding	0.566497	9.99715	1.88202e-05	3.50542
TC07001413.hg.1	---	DQ584609,uc022adv.1	UCSC Genes	---	Coding	0.566497	9.99715	1.88202e-05	3.50542
TCUn_gl000227000001.hg.1	---	DQ584609,uc011mgg.1	UCSC Genes	---	Coding	0.566497	9.99715	1.88202e-05	3.50542
TC04002807.hg.1	---	linc-FSTL5-2 chr4:-:164028213-164041637	Rinn lincRNAs	linc-FSTL5-2 chr4:-:164028213-164041637	NonCoding	0.566357	5.08019	8.72635e-05	1.90739
TC11000061.hg.1	---	ncrna:snRNA chromosome:GRCh37:11:2342948:2343057:1 gene:ENSG00000207308 gene_biotype:snRNA transcript_biotype:snRNA	ENSEMBL	ncrna:snRNA chromosome:GRCh37:11:2342948:2343057:1 gene:ENSG00000207308 gene_biotype:snRNA transcript_biotype:snRNA	Coding	0.566247	5.49201	0.000165352	1.23224
TC16001173.hg.1	NM_001136505	CCDC79	RefSeq	Homo sapiens coiled-coil domain containing 79 (CCDC79), mRNA.	Coding	0.565473	4.08088	6.49926e-06	4.58626
TC09002554.hg.1	---	linc-FAM75A7-24 chr9:-:67785049-67786625	Broad TUCP	linc-FAM75A7-24 chr9:-:67785049-67786625	NonCoding	0.56509	5.83153	0.000139793	1.41
TC01005365.hg.1	---	accn=NULL class=lncRNA name= ref=EnsemblNoncode transcriptId=ENST00000470977 cpcScore=1.3144000 cnci=-0.2592737 | accn=NULL class=lncRNA name= ref=EnsemblNoncode transcriptId=ENST00000461448 cpcScore=0.2090710 cnci=-0.2199878 | accn=NULL class=lncRNA name= ref=EnsemblNoncode transcriptId=ENST00000531126 cpcScore=1.5819000 cnci=-0.3015764 | accn=NULL class=lncRNA name= ref=EnsemblNoncode transcrip…	NONCODE	accn=NULL class=lncRNA name= ref=EnsemblNoncode transcriptId=ENST00000470977 cpcScore=1.3144000 cnci=-0.2592737	NonCoding	0.562817	9.11729	2.61316e-05	3.16681
TC13000865.hg.1	ENST00000408723	MIR1267	ENSEMBL	ncrna:miRNA chromosome:GRCh37:13:108183519:108183596:-1 gene:ENSG00000221650 gene_biotype:miRNA transcript_biotype:miRNA	Coding	0.56229	5.26308	6.32608e-05	2.24543
TC07003016.hg.1	---	accn=BC018166 class=mRNAlike lncRNA name=Human lncRNA ref=JounralRNA transcriptId=5316 cpcScore=0.4629440 cnci=-0.1693397	NONCODE	accn=BC018166 class=mRNAlike lncRNA name=Human lncRNA ref=JounralRNA transcriptId=5316 cpcScore=0.4629440 cnci=-0.1693397	NonCoding	0.561837	8.42999	6.63939e-06	4.56485
TC10000979.hg.1	NM_001160124	KLF6	RefSeq	Homo sapiens Kruppel-like factor 6 (KLF6), transcript variant B, mRNA.	Coding	0.561813	8.89939	0.000142986	1.38611
TC01001142.hg.1	---	ncrna:snRNA chromosome:GRCh37:1:148241465:148241628:1 gene:ENSG00000207501 gene_biotype:snRNA transcript_biotype:snRNA	ENSEMBL	ncrna:snRNA chromosome:GRCh37:1:148241465:148241628:1 gene:ENSG00000207501 gene_biotype:snRNA transcript_biotype:snRNA	Coding	0.560707	9.93621	6.47317e-05	2.22132
TC01001139.hg.1	---	ncrna:snRNA chromosome:GRCh37:1:147994146:147994313:1 gene:ENSG00000212456 gene_biotype:snRNA transcript_biotype:snRNA	ENSEMBL	ncrna:snRNA chromosome:GRCh37:1:147994146:147994313:1 gene:ENSG00000212456 gene_biotype:snRNA transcript_biotype:snRNA	Coding	0.559087	10.4845	9.68412e-05	1.79768
TC11000630.hg.1	---	cdna:known chromosome:GRCh37:11:65222728:65234028:1 gene:ENSG00000173727 gene_biotype:protein_coding transcript_biotype:protein_coding	ENSEMBL	cdna:known chromosome:GRCh37:11:65222728:65234028:1 gene:ENSG00000173727 gene_biotype:protein_coding transcript_biotype:protein_coding	Coding	0.558513	6.8167	7.75693e-05	2.0313
TC0M000011.hg.1	---	AF079515,uc004coz.1	UCSC Genes	---	Coding	0.557177	11.0391	0.000162808	1.24866
TC20000386.hg.1	NR_003604	ZNFX1-AS1	RefSeq	Homo sapiens ZNFX1 antisense RNA 1 (non-protein coding) (ZNFX1-AS1), transcript variant 1, non-coding RNA.	Coding	0.556773	9.34545	2.10439e-06	5.69919
TC06002732.hg.1	---	accn=NR_037625 class=lncRNA name= ref=RefGeneNoncode transcriptId=NR_037625 cpcScore=11.0607000 cnci=-0.1548134	NONCODE	accn=NR_037625 class=lncRNA name= ref=RefGeneNoncode transcriptId=NR_037625 cpcScore=11.0607000 cnci=-0.1548134	NonCoding	0.55585	10.4817	9.52731e-06	4.20055
TC07002133.hg.1	---	linc-MIOS chr7:+:7294784-7317410 | linc-MIOS chr7:+:7311038-7317404	Rinn lincRNAs	linc-MIOS chr7:+:7294784-7317410	NonCoding	0.555367	4.62917	2.06049e-05	3.41216
TC01006140.hg.1	---	linc-DUSP10-6 chr1:-:222645270-222652914	Broad TUCP	linc-DUSP10-6 chr1:-:222645270-222652914	NonCoding	0.554827	7.87496	1.49006e-05	3.74503
TC04001882.hg.1	---	accn=NULL class=lincRNA name=Human lincRNA ref=Scripture Reconstruction LincRNAs By Luo transcriptId=linc_luo_78 cpcScore=-1.2930500 cnci=-0.2211331 | accn=NULL class=lncRNA name= ref=EnsemblNoncode transcriptId=ENST00000307533 cpcScore=1.3229000 cnci=-0.2154964 | accn=NULL class=lncRNA name= ref=UCSCGeneNoncode transcriptId=uc003gji.2 cpcScore=-0.2371220 cnci=-0.1622988 | linc-S100P-2 chr4:+:666…	NONCODE	accn=NULL class=lincRNA name=Human lincRNA ref=Scripture Reconstruction LincRNAs By Luo transcriptId=linc_luo_78 cpcScore=-1.2930500 cnci=-0.2211331	NonCoding	0.554813	6.81793	9.60198e-06	4.19264
TC07001494.hg.1	---	BC018166,uc003txt.3	UCSC Genes	---	Coding	0.55477	8.50772	9.18703e-06	4.23739
TC14000878.hg.1	NM_021178	CCNB1IP1	RefSeq	Homo sapiens cyclin B1 interacting protein 1, E3 ubiquitin protein ligase (CCNB1IP1), transcript variant 1, mRNA.	Coding	0.554353	8.14915	0.00010107	1.75261
TC16000319.hg.1	---	AF072097,uc021tfx.1	UCSC Genes	---	Coding	0.553993	7.92619	0.000117081	1.59742
TC09001180.hg.1	NM_001099279	FOXD4L2	RefSeq	Homo sapiens forkhead box D4-like 2 (FOXD4L2), mRNA.	Coding	0.551627	6.93527	9.25516e-05	1.84543
TC0M000026.hg.1	---	accn=NULL class=lncRNA name= ref=UCSCGeneNoncode transcriptId=uc004coz.1 cpcScore=-1.4258400 cnci=-0.3036949	NONCODE	accn=NULL class=lncRNA name= ref=UCSCGeneNoncode transcriptId=uc004coz.1 cpcScore=-1.4258400 cnci=-0.3036949	NonCoding	0.55151	11.3271	0.000176132	1.16531
TC16000258.hg.1	NM_005030	PLK1	RefSeq	Homo sapiens polo-like kinase 1 (PLK1), mRNA.	Coding	0.551127	9.56498	1.0261e-05	4.12531
TC16000893.hg.1	ENST00000358815	NPIPP1	ENSEMBL	cdna:known chromosome:GRCh37:16:15198580:15225458:-1 gene:ENSG00000188599 gene_biotype:protein_coding transcript_biotype:protein_coding	Coding	0.550503	8.65162	1.13889e-06	6.28725
TC07002209.hg.1	---	accn=NR_038367 class=lncRNA name= ref=RefGeneNoncode transcriptId=NR_038367 cpcScore=-0.7564130 cnci=-0.2794578 | accn=GQ479958 class=mRNAlike lncRNA name=HOTAIRM1 ref=lncRNAdb transcriptId=343065 cpcScore=-1.5637100 cnci=-0.2173116 | accn=NR_038366 class=lncRNA name= ref=RefGeneNoncode transcriptId=NR_038366 cpcScore=-0.7874480 cnci=-0.2403377 | accn=BC031342 class=mRNAlike lncRNA name=Human lnc…	NONCODE	accn=NR_038367 class=lncRNA name= ref=RefGeneNoncode transcriptId=NR_038367 cpcScore=-0.7564130 cnci=-0.2794578	NonCoding	0.549717	6.64141	4.88894e-05	2.51525
TC07002959.hg.1	---	linc-LOC389493-2 chr7:-:56446009-56446398 | linc-LOC389493-2 chr7:-:56446339-56448602	Rinn lincRNAs	linc-LOC389493-2 chr7:-:56446009-56446398	NonCoding	0.549387	9.78005	0.000199789	1.03166
TC01002425.hg.1	NR_002987	SNORA61	RefSeq	Homo sapiens small nucleolar RNA, H/ACA box 61 (SNORA61), small nucleolar RNA.	Coding	0.545613	9.23959	4.6902e-05	2.55862
TC01001805.hg.1	NM_001135599	TGFB2	RefSeq	Homo sapiens transforming growth factor, beta 2 (TGFB2), transcript variant 1, mRNA.	Coding	0.542943	5.16889	4.96367e-05	2.4994
TC01000366.hg.1	---	ncrna:snRNA chromosome:GRCh37:1:28020242:28020346:1 gene:ENSG00000207095 gene_biotype:snRNA transcript_biotype:snRNA	ENSEMBL	ncrna:snRNA chromosome:GRCh37:1:28020242:28020346:1 gene:ENSG00000207095 gene_biotype:snRNA transcript_biotype:snRNA	Coding	0.540737	5.17826	6.82633e-06	4.53696
TC01001071.hg.1	---	ncrna:snRNA chromosome:GRCh37:1:143687359:143687519:1 gene:ENSG00000206694 gene_biotype:snRNA transcript_biotype:snRNA	ENSEMBL	ncrna:snRNA chromosome:GRCh37:1:143687359:143687519:1 gene:ENSG00000206694 gene_biotype:snRNA transcript_biotype:snRNA	Coding	0.540633	7.69852	4.19155e-05	2.67593
TC01001136.hg.1	---	ncrna:snRNA chromosome:GRCh37:1:147874868:147875028:1 gene:ENSG00000201183 gene_biotype:snRNA transcript_biotype:snRNA	ENSEMBL	ncrna:snRNA chromosome:GRCh37:1:147874868:147875028:1 gene:ENSG00000201183 gene_biotype:snRNA transcript_biotype:snRNA	Coding	0.540633	7.69852	4.19155e-05	2.67593
TC12000318.hg.1	---	ncrna:snRNA chromosome:GRCh37:12:42792352:42792453:1 gene:ENSG00000199886 gene_biotype:snRNA transcript_biotype:snRNA	ENSEMBL	ncrna:snRNA chromosome:GRCh37:12:42792352:42792453:1 gene:ENSG00000199886 gene_biotype:snRNA transcript_biotype:snRNA	Coding	0.538673	5.15497	6.86231e-05	2.16005
TC01004029.hg.1	---	ncrna:snRNA chromosome:GRCh37:1:242187251:242187356:-1 gene:ENSG00000223119 gene_biotype:snRNA transcript_biotype:snRNA	ENSEMBL	ncrna:snRNA chromosome:GRCh37:1:242187251:242187356:-1 gene:ENSG00000223119 gene_biotype:snRNA transcript_biotype:snRNA	Coding	0.53532	5.06314	4.71499e-05	2.55311
TC02003527.hg.1	---	accn=NULL class=lincRNA name=Human lincRNA ref=Scripture Reconstruction LincRNAs By Luo transcriptId=linc_luo_1527 cpcScore=-1.4634900 cnci=-0.1839952 | accn=NULL class=lincRNA name=Human lincRNA ref=Scripture Reconstruction LincRNAs By Luo transcriptId=linc_luo_1557 cpcScore=-1.2690200 cnci=-0.3211121 | linc-INSIG2-2 chr2:+:118593925-118595780 | linc-INSIG2-2 chr2:+:118594188-118596698 | linc-IN…	NONCODE	accn=NULL class=lincRNA name=Human lincRNA ref=Scripture Reconstruction LincRNAs By Luo transcriptId=linc_luo_1527 cpcScore=-1.4634900 cnci=-0.1839952	NonCoding	0.535227	6.3601	1.06225e-05	4.09015
TC01001893.hg.1	NM_175055	HIST3H2BB	RefSeq	Homo sapiens histone cluster 3, H2bb (HIST3H2BB), mRNA.	Coding	0.534457	6.86405	7.41002e-05	2.07939
TC19000978.hg.1	---	DQ574670,uc002log.1	UCSC Genes	---	Coding	0.533003	10.5584	8.67371e-06	4.29555
TC14001175.hg.1	---	uc021rts.1	UCSC Genes	---	Coding	0.532863	6.19836	1.38587e-05	3.81917
TC15000736.hg.1	---	uc021srj.1	UCSC Genes	---	Coding	0.532863	6.19836	1.38587e-05	3.81917
TC02001147.hg.1	---	ncrna:snRNA chromosome:GRCh37:2:198312469:198312575:1 gene:ENSG00000206836 gene_biotype:snRNA transcript_biotype:snRNA	ENSEMBL	ncrna:snRNA chromosome:GRCh37:2:198312469:198312575:1 gene:ENSG00000206836 gene_biotype:snRNA transcript_biotype:snRNA	Coding	0.53286	6.13866	0.000192944	1.06864
TC02001751.hg.1	---	havana:lincRNA chromosome:GRCh37:2:38359779:38366088:-1 gene:ENSG00000229160 gene_biotype:lincRNA transcript_biotype:lincRNA | cdna:all chromosome:VEGA50:2:38359779:38366088:-1 Gene:OTTHUMG00000152559	ENSEMBL	havana:lincRNA chromosome:GRCh37:2:38359779:38366088:-1 gene:ENSG00000229160 gene_biotype:lincRNA transcript_biotype:lincRNA	Coding	0.531827	7.5773	8.33569e-05	1.9556
TC17001799.hg.1	NM_007215	POLG2	RefSeq	Homo sapiens polymerase (DNA directed), gamma 2, accessory subunit (POLG2), nuclear gene encoding mitochondrial protein, mRNA.	Coding	0.527807	7.5786	0.000148682	1.34477
TC04001248.hg.1	---	ncrna:snRNA chromosome:GRCh37:4:68295309:68295472:-1 gene:ENSG00000206629 gene_biotype:snRNA transcript_biotype:snRNA	ENSEMBL	ncrna:snRNA chromosome:GRCh37:4:68295309:68295472:-1 gene:ENSG00000206629 gene_biotype:snRNA transcript_biotype:snRNA	Coding	0.524427	5.74173	3.26897e-05	2.93467
TC08002590.hg.1	NM_024940	DOCK5	RefSeq	Homo sapiens dedicator of cytokinesis 5 (DOCK5), mRNA.	Coding	0.5239	7.47657	0.000175248	1.17064
TC10002953.hg.1	NM_022034	CUZD1	RefSeq	Homo sapiens CUB and zona pellucida-like domains 1 (CUZD1), transcript variant 1, mRNA.	Coding	0.52172	5.33445	7.41564e-06	4.45367
TC07002943.hg.1	---	linc-COBL-7 chr7:-:51469226-51470384	Rinn lincRNAs	linc-COBL-7 chr7:-:51469226-51470384	NonCoding	0.520897	6.07875	0.000157999	1.28042
TC17001763.hg.1	---	L32131,uc002iyr.1	UCSC Genes	---	Coding	0.52078	6.11418	5.68042e-05	2.35827
TC15000793.hg.1	NM_001080435	WHAMM	RefSeq	Homo sapiens WAS protein homolog associated with actin, golgi membranes and microtubules (WHAMM), mRNA.	Coding	0.519807	6.91571	2.55362e-06	5.51108
TC01001402.hg.1	---	uc021pde.1	UCSC Genes	---	Coding	0.51948	11.1229	8.03708e-05	1.99399
TC01003106.hg.1	---	uc021ouv.1	UCSC Genes	---	Coding	0.51948	11.1229	8.03708e-05	1.99399
TC01003432.hg.1	---	uc021pcg.1	UCSC Genes	---	Coding	0.51948	11.1229	8.03708e-05	1.99399
TC01003435.hg.1	---	uc021pcl.1	UCSC Genes	---	Coding	0.51948	11.1229	8.03708e-05	1.99399
TC01003438.hg.1	---	uc021pcq.1	UCSC Genes	---	Coding	0.51948	11.1229	8.03708e-05	1.99399
TC01003441.hg.1	---	uc021pcv.1	UCSC Genes	---	Coding	0.51948	11.1229	8.03708e-05	1.99399
TC20001267.hg.1	---	accn=NULL class=lncRNA name= ref=EnsemblNoncode transcriptId=ENST00000441722 cpcScore=2.2134000 cnci=-0.1756911 | accn=NULL class=lncRNA name= ref=EnsemblNoncode transcriptId=ENST00000417721 cpcScore=2.0706300 cnci=-0.1504241 | accn=NR_003605 class=lncRNA name= ref=RefGeneNoncode transcriptId=NR_003605 cpcScore=1.7209600 cnci=-0.2211655 | accn=NR_003604 class=mRNAlike lncRNA name=Zfas1 ref=lncRNA…	NONCODE	accn=NULL class=lncRNA name= ref=EnsemblNoncode transcriptId=ENST00000441722 cpcScore=2.2134000 cnci=-0.1756911	NonCoding	0.518773	9.58306	3.51485e-06	5.19777
TC04001355.hg.1	NM_014991	WDFY3	RefSeq	Homo sapiens WD repeat and FYVE domain containing 3 (WDFY3), mRNA.	Coding	0.518693	6.81092	0.000205293	1.00282
TC01004671.hg.1	---	accn=NULL class=mRNAlike lncRNA name=vega lncRNA ref=GENCODE transcriptId=OTTHUMT00000036739 cpcScore=2.7430600 cnci=-0.3297327 | linc-NBPF9-14 chr1:+:120904726-120906123 | linc-NBPF9-14 chr1:+:120905763-120907438 | linc-NBPF9-14 chr1:+:120906033-120914842	NONCODE	accn=NULL class=mRNAlike lncRNA name=vega lncRNA ref=GENCODE transcriptId=OTTHUMT00000036739 cpcScore=2.7430600 cnci=-0.3297327	NonCoding	0.517213	5.24931	5.11543e-06	4.82574
TC07003015.hg.1	---	accn=NR_002164 class=lncRNA name= ref=RefGeneNoncode transcriptId=NR_002164 cpcScore=6.1382100 cnci=-0.2139464	NONCODE	accn=NR_002164 class=lncRNA name= ref=RefGeneNoncode transcriptId=NR_002164 cpcScore=6.1382100 cnci=-0.2139464	NonCoding	0.51628	5.16046	0.000162364	1.25155
TC12002906.hg.1	---	accn=NR_026722 class=lncRNA name= ref=RefGeneNoncode transcriptId=NR_026722 cpcScore=3.4770600 cnci=-0.2162665	NONCODE	accn=NR_026722 class=lncRNA name= ref=RefGeneNoncode transcriptId=NR_026722 cpcScore=3.4770600 cnci=-0.2162665	NonCoding	0.514257	8.39284	0.000102887	1.73383
TC08001501.hg.1	NM_015878	AZIN1	RefSeq	Homo sapiens antizyme inhibitor 1 (AZIN1), transcript variant 1, mRNA.	Coding	0.51262	9.2476	0.000118598	1.58382
TC17001806.hg.1	NM_199340	LRRC37A3	RefSeq	Homo sapiens leucine rich repeat containing 37, member A3 (LRRC37A3), mRNA.	Coding	0.51201	7.15752	0.000177588	1.15658
TC02000744.hg.1	---	havana:lincRNA chromosome:GRCh37:2:118593926:118595780:1 gene:ENSG00000236255 gene_biotype:lincRNA transcript_biotype:lincRNA | cdna:all chromosome:VEGA50:2:118593926:118595780:1 Gene:OTTHUMG00000058513	ENSEMBL	havana:lincRNA chromosome:GRCh37:2:118593926:118595780:1 gene:ENSG00000236255 gene_biotype:lincRNA transcript_biotype:lincRNA	Coding	0.51171	6.93276	7.32725e-05	2.0912
TC19001148.hg.1	NM_024106	ZNF426	RefSeq	Homo sapiens zinc finger protein 426 (ZNF426), mRNA.	Coding	0.510737	5.64469	2.17654e-05	3.35568
TC06000223.hg.1	NM_021064	HIST1H2AG	RefSeq	Homo sapiens histone cluster 1, H2ag (HIST1H2AG), mRNA.	Coding	0.51061	8.16335	1.60075e-05	3.67163
TC20000429.hg.1	NM_020356	CASS4	RefSeq	Homo sapiens Cas scaffolding protein family member 4 (CASS4), transcript variant 2, mRNA.	Coding	0.510093	5.31591	7.2321e-05	2.10493
TC0X000884.hg.1	---	cdna:known chromosome:GRCh37:X:16171064:16175952:-1 gene:ENSG00000238178 gene_biotype:antisense transcript_biotype:antisense | cdna:known chromosome:GRCh37:X:16171343:16188992:-1 gene:ENSG00000238178 gene_biotype:antisense transcript_biotype:antisense | cdna:known chromosome:GRCh37:X:16171343:16183244:-1 gene:ENSG00000238178 gene_biotype:antisense transcript_biotype:antisense | cdna:all chromosom…	ENSEMBL	cdna:known chromosome:GRCh37:X:16171064:16175952:-1 gene:ENSG00000238178 gene_biotype:antisense transcript_biotype:antisense	Coding	0.507927	6.31414	0.000189453	1.08801
TC09001991.hg.1	---	accn=AF343006 class=mRNAlike lncRNA name=NULL ref=H-invitational v7.5 transcriptId=HIT000078001_04 cpcScore=1.6147900 cnci=-1.0000000	NONCODE	accn=AF343006 class=mRNAlike lncRNA name=NULL ref=H-invitational v7.5 transcriptId=HIT000078001_04 cpcScore=1.6147900 cnci=-1.0000000	NonCoding	0.506483	7.1725	1.81209e-05	3.54435
TC07001452.hg.1	NM_001007253	ERV3-1	RefSeq	Homo sapiens endogenous retrovirus group 3, member 1 (ERV3-1), mRNA.	Coding	0.5062	5.75412	2.37724e-05	3.26464
TC13001082.hg.1	---	accn=NR_036439 class=lncRNA name= ref=RefGeneNoncode transcriptId=NR_036439 cpcScore=9.7945300 cnci=-0.2674630 | accn=BC092434 class=mRNAlike lncRNA name=NULL ref=H-invitational v7.5 transcriptId=HIT000334411 cpcScore=4.8040700 cnci=-0.3315284	NONCODE	accn=NR_036439 class=lncRNA name= ref=RefGeneNoncode transcriptId=NR_036439 cpcScore=9.7945300 cnci=-0.2674630	NonCoding	0.506163	6.80185	1.82733e-06	5.83563
TC01001144.hg.1	NM_001102663	NBPF16	RefSeq	Homo sapiens neuroblastoma breakpoint family, member 16 (NBPF16), mRNA.	Coding	0.505577	8.74127	2.35036e-05	3.27639
TC21000211.hg.1	---	DQ577420,uc002zdj.1	UCSC Genes	---	Coding	0.50413	10.8597	8.27064e-05	1.96385
TC0X000061.hg.1	NM_003611	OFD1	RefSeq	Homo sapiens oral-facial-digital syndrome 1 (OFD1), mRNA.	Coding	0.504057	6.12485	0.000172548	1.1871
TC16001219.hg.1	---	ncrna:snRNA chromosome:GRCh37:16:69209574:69209680:-1 gene:ENSG00000207083 gene_biotype:snRNA transcript_biotype:snRNA	ENSEMBL	ncrna:snRNA chromosome:GRCh37:16:69209574:69209680:-1 gene:ENSG00000207083 gene_biotype:snRNA transcript_biotype:snRNA	Coding	0.50329	7.01188	6.398e-05	2.23358
TC07000307.hg.1	NM_003364	UPP1	RefSeq	Homo sapiens uridine phosphorylase 1 (UPP1), transcript variant 1, mRNA.	Coding	0.503163	7.15085	0.000154246	1.30587
TC19000398.hg.1	---	ncrna:snRNA chromosome:GRCh37:19:22738063:22738169:1 gene:ENSG00000207397 gene_biotype:snRNA transcript_biotype:snRNA	ENSEMBL	ncrna:snRNA chromosome:GRCh37:19:22738063:22738169:1 gene:ENSG00000207397 gene_biotype:snRNA transcript_biotype:snRNA	Coding	0.500113	3.93368	0.000144181	1.37731
TC16001725.hg.1	---	accn=NULL class=lincRNA name=Human lincRNA ref=Scripture Reconstruction LincRNAs By Luo transcriptId=linc_luo_1904 cpcScore=-1.5335200 cnci=-0.0828001	NONCODE	accn=NULL class=lincRNA name=Human lincRNA ref=Scripture Reconstruction LincRNAs By Luo transcriptId=linc_luo_1904 cpcScore=-1.5335200 cnci=-0.0828001	NonCoding	0.497903	9.47159	7.54596e-05	2.06029
TC18000481.hg.1	---	uc021ujj.1	UCSC Genes	---	Coding	0.49742	6.07983	3.8759e-05	2.75753
TC6_ssto_hap7000083.hg.1	NM_001113182	BRD2	RefSeq	Homo sapiens bromodomain containing 2 (BRD2), transcript variant 2, mRNA.	Coding	0.495773	9.27627	3.42313e-05	2.88678
TC04000587.hg.1	---	ncrna:snRNA chromosome:GRCh37:4:114341479:114341642:1 gene:ENSG00000206820 gene_biotype:snRNA transcript_biotype:snRNA	ENSEMBL	ncrna:snRNA chromosome:GRCh37:4:114341479:114341642:1 gene:ENSG00000206820 gene_biotype:snRNA transcript_biotype:snRNA	Coding	0.4951	8.11928	3.4255e-05	2.88607
TC02004998.hg.1	NM_006593	TBR1	RefSeq	Homo sapiens T-box, brain, 1 (TBR1), mRNA.	Coding	0.49413	5.56884	1.88192e-06	5.80723
TC02001943.hg.1	NM_001024680	FBXO48	RefSeq	Homo sapiens F-box protein 48 (FBXO48), mRNA.	Coding	0.493643	5.81849	0.000115228	1.61427
TC15000414.hg.1	---	ncrna:snRNA chromosome:GRCh37:15:52199397:52199502:1 gene:ENSG00000202323 gene_biotype:snRNA transcript_biotype:snRNA	ENSEMBL	ncrna:snRNA chromosome:GRCh37:15:52199397:52199502:1 gene:ENSG00000202323 gene_biotype:snRNA transcript_biotype:snRNA	Coding	0.49124	5.13264	0.00018805	1.09589
TC01000932.hg.1	NM_018061	PRPF38B	RefSeq	Homo sapiens PRP38 pre-mRNA processing factor 38 (yeast) domain containing B (PRPF38B), transcript variant 1, mRNA.	Coding	0.488513	8.39027	0.000103712	1.7254
TC09002183.hg.1	---	accn=NR_037148 class=lncRNA name= ref=RefGeneNoncode transcriptId=NR_037148 cpcScore=5.0463500 cnci=-0.2587748	NONCODE	accn=NR_037148 class=lncRNA name= ref=RefGeneNoncode transcriptId=NR_037148 cpcScore=5.0463500 cnci=-0.2587748	NonCoding	0.487277	7.33229	4.60734e-05	2.57723
TC06002142.hg.1	NM_001099286	FAM54A	RefSeq	Homo sapiens family with sequence similarity 54, member A (FAM54A), transcript variant 1, mRNA.	Coding	0.486593	7.37823	8.08928e-05	1.98718
TC01004740.hg.1	---	accn=DQ656041 class=mRNAlike lncRNA name=NULL ref=H-invitational v7.5 transcriptId=HIT000393154 cpcScore=0.3579270 cnci=-0.2504547	NONCODE	accn=DQ656041 class=mRNAlike lncRNA name=NULL ref=H-invitational v7.5 transcriptId=HIT000393154 cpcScore=0.3579270 cnci=-0.2504547	NonCoding	0.48374	9.85969	0.000182486	1.12774
TC05003443.hg.1	NR_028322	LOC100132287	RefSeq	Homo sapiens uncharacterized LOC100132287 (LOC100132287), non-coding RNA.	Coding	0.48294	8.79141	3.05429e-05	3.00518
TC13001579.hg.1	---	accn=NR_027466 class=lncRNA name= ref=RefGeneNoncode transcriptId=NR_027466 cpcScore=15.3164000 cnci=-0.2791752	NONCODE	accn=NR_027466 class=lncRNA name= ref=RefGeneNoncode transcriptId=NR_027466 cpcScore=15.3164000 cnci=-0.2791752	NonCoding	0.4824	4.60978	0.000103666	1.72586
TC06000406.hg.1	NM_001113182	BRD2	RefSeq	Homo sapiens bromodomain containing 2 (BRD2), transcript variant 2, mRNA.	Coding	0.48137	9.44907	2.04343e-05	3.42073
TC6_cox_hap2000097.hg.1	NM_001113182	BRD2	RefSeq	Homo sapiens bromodomain containing 2 (BRD2), transcript variant 2, mRNA.	Coding	0.480057	9.44078	3.34745e-05	2.91002
TC01004102.hg.1	---	accn=NR_028322_2 class=lncRNA name= ref=RefGeneNoncode transcriptId=NR_028322_2 cpcScore=4.3633100 cnci=-0.0932403	NONCODE	accn=NR_028322_2 class=lncRNA name= ref=RefGeneNoncode transcriptId=NR_028322_2 cpcScore=4.3633100 cnci=-0.0932403	NonCoding	0.479803	8.50586	0.000201756	1.02126
TC6_qbl_hap6000088.hg.1	NM_001113182	BRD2	RefSeq	Homo sapiens bromodomain containing 2 (BRD2), transcript variant 2, mRNA.	Coding	0.478567	9.481	3.88489e-05	2.75511
TC6_mann_hap4000081.hg.1	NM_001113182	BRD2	RefSeq	Homo sapiens bromodomain containing 2 (BRD2), transcript variant 2, mRNA.	Coding	0.476837	9.49591	3.59859e-05	2.8348
TC01000360.hg.1	NR_033926	LOC644961	RefSeq	Homo sapiens actin, gamma 1 pseudogene (LOC644961), non-coding RNA.	Coding	0.476027	6.41564	3.91936e-06	5.09021
TC15000933.hg.1	ENST00000410144	RNU2-3P	ENSEMBL	ncrna:snRNA chromosome:GRCh37:15:96289033:96289223:1 gene:ENSG00000222076 gene_biotype:snRNA transcript_biotype:snRNA	Coding	0.475627	6.21781	6.62238e-05	2.19741
TC07002575.hg.1	---	accn=NR_024368 class=lncRNA name= ref=RefGeneNoncode transcriptId=NR_024368 cpcScore=3.6335100 cnci=-0.1460730 | accn=NULL class=lincRNA name=Human lincRNA ref=Scripture Reconstruction LincRNAs By Luo transcriptId=linc_luo_1660 cpcScore=-1.6070800 cnci=-0.2763477	NONCODE	accn=NR_024368 class=lncRNA name= ref=RefGeneNoncode transcriptId=NR_024368 cpcScore=3.6335100 cnci=-0.1460730	NonCoding	0.475537	9.6145	1.57309e-05	3.68949
TC11002977.hg.1	---	accn=NR_028326 class=lncRNA name= ref=RefGeneNoncode transcriptId=NR_028326 cpcScore=4.2070600 cnci=-0.0893089 | accn=NULL class=lncRNA name= ref=EnsemblNoncode transcriptId=ENST00000540375 cpcScore=3.5958000 cnci=-0.0666559 | accn=NULL class=lncRNA name= ref=EnsemblNoncode transcriptId=ENST00000457006 cpcScore=3.3729600 cnci=-0.0362040 | accn=NULL class=lncRNA name= ref=EnsemblNoncode transcript…	NONCODE	accn=NR_028326 class=lncRNA name= ref=RefGeneNoncode transcriptId=NR_028326 cpcScore=4.2070600 cnci=-0.0893089	NonCoding	0.474443	8.85347	3.58137e-05	2.83979
TC01006419.hg.1	---	linc-ZNF692-5 chr1:-:227894-238558 | linc-ZNF692-5 chr1:-:230207-259183 | linc-ZNF692-5 chr1:-:235855-267253 | linc-ZNF692-5 chr1:-:257267-259121 | linc-ZNF692-5 chr1:-:227614-234484	Broad TUCP	linc-ZNF692-5 chr1:-:227894-238558	NonCoding	0.47276	5.04308	8.05272e-05	1.99194
TC15001216.hg.1	---	havana:lincRNA chromosome:GRCh37:15:38434461:38519088:-1 gene:ENSG00000259380 gene_biotype:lincRNA transcript_biotype:lincRNA | havana:lincRNA chromosome:GRCh37:15:38431796:38519066:-1 gene:ENSG00000259380 gene_biotype:lincRNA transcript_biotype:lincRNA	ENSEMBL	havana:lincRNA chromosome:GRCh37:15:38434461:38519088:-1 gene:ENSG00000259380 gene_biotype:lincRNA transcript_biotype:lincRNA	Coding	0.472463	6.73027	2.97213e-05	3.03347
TC20000971.hg.1	---	ncrna:snRNA chromosome:GRCh37:20:55361037:55361143:-1 gene:ENSG00000207158 gene_biotype:snRNA transcript_biotype:snRNA	ENSEMBL	ncrna:snRNA chromosome:GRCh37:20:55361037:55361143:-1 gene:ENSG00000207158 gene_biotype:snRNA transcript_biotype:snRNA	Coding	0.472197	6.24089	7.74274e-05	2.03323
TC05001193.hg.1	---	havana:lincRNA chromosome:GRCh37:5:18965970:19142455:-1 gene:ENSG00000249174 gene_biotype:lincRNA transcript_biotype:lincRNA | cdna:all chromosome:VEGA50:5:18965970:19142455:-1 Gene:OTTHUMG00000161808	ENSEMBL	havana:lincRNA chromosome:GRCh37:5:18965970:19142455:-1 gene:ENSG00000249174 gene_biotype:lincRNA transcript_biotype:lincRNA	Coding	0.472097	6.07327	0.000135506	1.44295
TC02000116.hg.1	NM_004040	RHOB	RefSeq	Homo sapiens ras homolog family member B (RHOB), mRNA.	Coding	0.46981	9.16433	0.000120007	1.57134
TC01004598.hg.1	---	accn=NR_037185 class=lncRNA name= ref=RefGeneNoncode transcriptId=NR_037185 cpcScore=3.8588800 cnci=-0.3103895	NONCODE	accn=NR_037185 class=lncRNA name= ref=RefGeneNoncode transcriptId=NR_037185 cpcScore=3.8588800 cnci=-0.3103895	NonCoding	0.469793	9.02059	1.77915e-05	3.56319
TC07000453.hg.1	NM_014146	LAT2	RefSeq	Homo sapiens linker for activation of T cells family, member 2 (LAT2), transcript variant 3, mRNA.	Coding	0.46853	6.87633	1.6876e-05	3.61744
TC17001655.hg.1	---	ncrna:snRNA chromosome:GRCh37:17:47026723:47026882:-1 gene:ENSG00000200903 gene_biotype:snRNA transcript_biotype:snRNA	ENSEMBL	ncrna:snRNA chromosome:GRCh37:17:47026723:47026882:-1 gene:ENSG00000200903 gene_biotype:snRNA transcript_biotype:snRNA	Coding	0.468287	9.9158	1.72753e-05	3.59343
TC07002044.hg.1	---	cdna:known chromosome:GRCh37:7:151817086:151818802:-1 gene:ENSG00000229591 gene_biotype:antisense transcript_biotype:antisense | cdna:all chromosome:VEGA50:7:151817086:151818802:-1 Gene:OTTHUMG00000157258	ENSEMBL	cdna:known chromosome:GRCh37:7:151817086:151818802:-1 gene:ENSG00000229591 gene_biotype:antisense transcript_biotype:antisense	Coding	0.468263	5.68984	0.000157246	1.28548
TC06000924.hg.1	NM_001161664	RSPH4A	RefSeq	Homo sapiens radial spoke head 4 homolog A (Chlamydomonas) (RSPH4A), transcript variant 2, mRNA.	Coding	0.46606	4.07124	0.000154313	1.30542
TC01003082.hg.1	ENST00000384499	RNU1-13P	ENSEMBL	ncrna:snRNA chromosome:GRCh37:1:143673129:143673290:-1 gene:ENSG00000238825 gene_biotype:snRNA transcript_biotype:snRNA	Coding	0.463403	10.6768	2.74124e-05	3.11728
TC01003146.hg.1	ENST00000365194	RNU1-12P	ENSEMBL	ncrna:snRNA chromosome:GRCh37:1:147860642:147860803:-1 gene:ENSG00000202064 gene_biotype:snRNA transcript_biotype:snRNA	Coding	0.463403	10.6768	2.74124e-05	3.11728
TC15002124.hg.1	---	accn=NR_038253 class=lncRNA name= ref=RefGeneNoncode transcriptId=NR_038253 cpcScore=0.6565620 cnci=-0.2675598 | accn=NULL class=lncRNA name= ref=UCSCGeneNoncode transcriptId=uc001zev.2 cpcScore=0.6899750 cnci=-0.3310269 | linc-FAN1-3 chr15:+:31008522-31060406	NONCODE	accn=NR_038253 class=lncRNA name= ref=RefGeneNoncode transcriptId=NR_038253 cpcScore=0.6565620 cnci=-0.2675598	NonCoding	0.462267	6.04519	6.48977e-05	2.21864
TC02000535.hg.1	NR_024204	LINC00152	RefSeq	Homo sapiens long intergenic non-protein coding RNA 152 (LINC00152), transcript variant 1, non-coding RNA.	Coding	0.46214	7.30066	0.000159253	1.27205
TC08000753.hg.1	---	ncrna:snRNA chromosome:GRCh37:8:129011377:129011540:1 gene:ENSG00000207110 gene_biotype:snRNA transcript_biotype:snRNA	ENSEMBL	ncrna:snRNA chromosome:GRCh37:8:129011377:129011540:1 gene:ENSG00000207110 gene_biotype:snRNA transcript_biotype:snRNA	Coding	0.46146	9.31838	0.000175379	1.16985
TC18000202.hg.1	NM_001144968	NEDD4L	RefSeq	Homo sapiens neural precursor cell expressed, developmentally down-regulated 4-like, E3 ubiquitin protein ligase (NEDD4L), transcript variant g, mRNA.	Coding	0.461277	8.17	0.000200556	1.02759
TC11001491.hg.1	ENST00000364189	RN5S336	ENSEMBL	ncrna:rRNA chromosome:GRCh37:11:21022427:21022543:-1 gene:ENSG00000201059 gene_biotype:rRNA transcript_biotype:rRNA	Coding	0.460107	6.23635	8.31459e-05	1.95827
TC20001763.hg.1	NM_001198989	NFS1	RefSeq	Homo sapiens NFS1 nitrogen fixation 1 homolog (S. cerevisiae) (NFS1), transcript variant 3, mRNA.	Coding	0.456947	7.68983	1.96479e-05	3.46113
TC08000085.hg.1	NM_054028	SLC35G5	RefSeq	Homo sapiens solute carrier family 35, member G5 (SLC35G5), mRNA.	Coding	0.45655	6.14008	3.40212e-05	2.89318
TC16000176.hg.1	NM_016561	BFAR	RefSeq	Homo sapiens bifunctional apoptosis regulator (BFAR), mRNA.	Coding	0.455973	8.42157	0.000116474	1.60291
TC05003141.hg.1	---	accn=NULL class=lincRNA name=Human lincRNA ref=Scripture Reconstruction LincRNAs By Luo transcriptId=linc_luo_1846 cpcScore=-1.2991100 cnci=-0.3277946 | linc-LYSMD3-2 chr5:-:90597873-90601973 | linc-LYSMD3-2 chr5:-:90598549-90599788 | linc-LYSMD3-2 chr5:-:90598757-90609474 | linc-LYSMD3-2 chr5:-:90598845-90610200 | linc-LYSMD3-2 chr5:-:90598845-90608312 | linc-LYSMD3-2 chr5:-:90602276-90610232 | …	NONCODE	accn=NULL class=lincRNA name=Human lincRNA ref=Scripture Reconstruction LincRNAs By Luo transcriptId=linc_luo_1846 cpcScore=-1.2991100 cnci=-0.3277946	NonCoding	0.454443	4.1751	2.75028e-07	7.58846
TC01002506.hg.1	NM_032017	STK40	RefSeq	Homo sapiens serine/threonine kinase 40 (STK40), mRNA.	Coding	0.453463	6.9666	1.97993e-05	3.45323
TC05001307.hg.1	NM_000436	OXCT1	RefSeq	Homo sapiens 3-oxoacid CoA transferase 1 (OXCT1), nuclear gene encoding mitochondrial protein, mRNA.	Coding	0.45233	7.54171	0.000159419	1.27095
TC07001979.hg.1	BC136704	OR2A7	GenBank	Homo sapiens olfactory receptor, family 2, subfamily A, member 7, mRNA (cDNA clone MGC:168317 IMAGE:9020694), complete cds.	Coding	0.452033	5.69745	0.00017481	1.17329
TC02003382.hg.1	---	accn=NULL class=lncRNA name= ref=EnsemblNoncode transcriptId=ENST00000409054 cpcScore=-1.0411900 cnci=-0.2037713 | accn=NULL class=lncRNA name= ref=EnsemblNoncode transcriptId=ENST00000409139 cpcScore=-0.9824840 cnci=-0.2142634 | accn=NULL class=lncRNA name= ref=EnsemblNoncode transcriptId=ENST00000331944 cpcScore=-0.8784160 cnci=-0.1438024 | accn=NULL class=lncRNA name= ref=UCSCGeneNoncode trans…	NONCODE	accn=NULL class=lncRNA name= ref=EnsemblNoncode transcriptId=ENST00000409054 cpcScore=-1.0411900 cnci=-0.2037713	NonCoding	0.45156	7.49722	6.32629e-05	2.2454
TC05003447.hg.1	NR_024054	LOC100170939	RefSeq	Homo sapiens glucuronidase, beta pseudogene (LOC100170939), non-coding RNA.	Coding	0.447753	7.19507	4.08256e-05	2.7034
TC07000285.hg.1	---	DQ597235,uc003tni.2	UCSC Genes	---	Coding	0.447733	11.2704	0.000117997	1.58919
TC07001384.hg.1	---	DQ599872,uc022adi.1	UCSC Genes	---	Coding	0.447733	11.2704	0.000117997	1.58919
TC07001404.hg.1	---	DQ599872,uc003tqx.3	UCSC Genes	---	Coding	0.447733	11.2704	0.000117997	1.58919
TC6_mcf_hap5000082.hg.1	NM_001113182	BRD2	RefSeq	Homo sapiens bromodomain containing 2 (BRD2), transcript variant 2, mRNA.	Coding	0.447143	9.89904	7.85703e-06	4.3954
TC01000469.hg.1	NM_005119	THRAP3	RefSeq	Homo sapiens thyroid hormone receptor associated protein 3 (THRAP3), mRNA.	Coding	0.446953	9.09172	7.88191e-05	2.01449
TC06000153.hg.1	NM_017640	LRRC16A	RefSeq	Homo sapiens leucine rich repeat containing 16A (LRRC16A), transcript variant 1, mRNA.	Coding	0.446343	6.88112	5.44163e-05	2.40323
TC14000471.hg.1	NM_005252	FOS	RefSeq	Homo sapiens FBJ murine osteosarcoma viral oncogene homolog (FOS), mRNA.	Coding	0.445893	6.03433	4.1023e-05	2.69837
TC05003453.hg.1	---	accn=NR_024054 class=lncRNA name= ref=RefGeneNoncode transcriptId=NR_024054 cpcScore=2.0548600 cnci=-0.2657162	NONCODE	accn=NR_024054 class=lncRNA name= ref=RefGeneNoncode transcriptId=NR_024054 cpcScore=2.0548600 cnci=-0.2657162	NonCoding	0.444413	8.38639	4.38912e-05	2.62789
TC01002167.hg.1	ENST00000423628	ERRFI1-IT1	ENSEMBL	havana:sense_intronic chromosome:GRCh37:1:8066074:8066784:-1 gene:ENSG00000225820 gene_biotype:sense_intronic transcript_biotype:sense_intronic	Coding	0.442273	7.32602	2.79837e-05	3.09591
TC06000412.hg.1	NM_001077516	SLC39A7	RefSeq	Homo sapiens solute carrier family 39 (zinc transporter), member 7 (SLC39A7), transcript variant 2, mRNA.	Coding	0.44129	8.58922	1.0027e-05	4.14872
TC09000395.hg.1	ENST00000541670	CDC20P1	ENSEMBL	cdna:known chromosome:GRCh37:9:89626696:89628066:1 gene:ENSG00000231007 gene_biotype:pseudogene transcript_biotype:retrotransposed	Coding	0.440947	8.78162	5.20332e-05	2.45009
TC01001204.hg.1	NM_001135636	PIP5K1A	RefSeq	Homo sapiens phosphatidylinositol-4-phosphate 5-kinase, type I, alpha (PIP5K1A), transcript variant 3, mRNA.	Coding	0.4409	9.6467	5.44623e-05	2.40235
TC01000883.hg.1	NM_021190	PTBP2	RefSeq	Homo sapiens polypyrimidine tract binding protein 2 (PTBP2), mRNA.	Coding	0.44016	7.01263	6.59947e-05	2.20105
TC05001989.hg.1	NM_001195555	CLINT1	RefSeq	Homo sapiens clathrin interactor 1 (CLINT1), transcript variant 1, mRNA.	Coding	0.43901	9.28942	9.41239e-05	1.82768
TC01000005.hg.1	NR_028322	LOC100132287	RefSeq	Homo sapiens uncharacterized LOC100132287 (LOC100132287), non-coding RNA.	Coding	0.43737	8.3525	0.000175381	1.16984
TC19001146.hg.1	NM_006631	ZNF266	RefSeq	Homo sapiens zinc finger protein 266 (ZNF266), mRNA.	Coding	0.436613	6.38038	2.1042e-05	3.39053
TC02003946.hg.1	---	accn=NULL class=lincRNA name=Human lincRNA ref=Scripture Reconstruction LincRNAs By Luo transcriptId=linc_luo_2044 cpcScore=-1.3462000 cnci=-0.2774499 | accn=NULL class=lncRNA name= ref=UCSCGeneNoncode transcriptId=uc010zph.1 cpcScore=0.5238740 cnci=-0.2022942 | linc-ORC6-14 chr2:+:243030783-243082789 | linc-ORC6-14 chr2:+:243030831-243101574 | linc-ORC6-14 chr2:+:243030843-243102469 | linc-ORC6-…	NONCODE	accn=NULL class=lincRNA name=Human lincRNA ref=Scripture Reconstruction LincRNAs By Luo transcriptId=linc_luo_2044 cpcScore=-1.3462000 cnci=-0.2774499	NonCoding	0.436167	6.04272	0.000162183	1.25274
TC01002102.hg.1	NM_014188	SSU72	RefSeq	Homo sapiens SSU72 RNA polymerase II CTD phosphatase homolog (S. cerevisiae) (SSU72), mRNA.	Coding	0.436097	7.93548	2.08435e-06	5.70846
TC03002195.hg.1	---	accn=NULL class=lncRNA name= ref=UCSCGeneNoncode transcriptId=uc003bpo.1 cpcScore=-1.2030200 cnci=-0.4156206	NONCODE	accn=NULL class=lncRNA name= ref=UCSCGeneNoncode transcriptId=uc003bpo.1 cpcScore=-1.2030200 cnci=-0.4156206	NonCoding	0.433307	5.51456	8.07394e-05	1.98917
TC17002799.hg.1	---	accn=NR_040071 class=lncRNA name= ref=RefGeneNoncode transcriptId=NR_040071 cpcScore=0.4394060 cnci=-0.1600037	NONCODE	accn=NR_040071 class=lncRNA name= ref=RefGeneNoncode transcriptId=NR_040071 cpcScore=0.4394060 cnci=-0.1600037	NonCoding	0.43312	5.50815	0.00019718	1.04561
TC06001349.hg.1	NM_003530	HIST1H3D	RefSeq	Homo sapiens histone cluster 1, H3d (HIST1H3D), mRNA.	Coding	0.432777	4.23039	1.13035e-05	4.02698
TC05002432.hg.1	---	linc-MCCC2 chr5:+:70868035-70874285 | linc-MCCC2 chr5:+:70868069-70872037 | linc-MCCC2 chr5:+:70868230-70874007 | linc-MCCC2 chr5:+:70868294-70874093 | linc-MCCC2 chr5:+:70872859-70874098	Rinn lincRNAs	linc-MCCC2 chr5:+:70868035-70874285	NonCoding	0.432307	5.12502	0.000157499	1.28378
TC12002993.hg.1	---	linc-CEP290 chr12:-:88775674-88813029 | linc-CEP290 chr12:-:88778891-88812991	Rinn lincRNAs	linc-CEP290 chr12:-:88775674-88813029	NonCoding	0.429637	5.48867	0.000148184	1.34832
TC01001087.hg.1	---	ncrna:snRNA chromosome:GRCh37:1:145382757:145382920:1 gene:ENSG00000201558 gene_biotype:snRNA transcript_biotype:snRNA	ENSEMBL	ncrna:snRNA chromosome:GRCh37:1:145382757:145382920:1 gene:ENSG00000201558 gene_biotype:snRNA transcript_biotype:snRNA	Coding	0.429577	9.18216	0.000177905	1.15469
TC16000286.hg.1	ENST00000363059	RN5S405	ENSEMBL	ncrna:rRNA chromosome:GRCh37:16:26040233:26040346:1 gene:ENSG00000199929 gene_biotype:rRNA transcript_biotype:rRNA	Coding	0.42762	4.58764	0.000189222	1.0893
TC05000208.hg.1	---	havana:lincRNA chromosome:GRCh37:5:45890318:45896072:1 gene:ENSG00000250122 gene_biotype:lincRNA transcript_biotype:lincRNA | cdna:all chromosome:VEGA50:5:45890318:45896072:1 Gene:OTTHUMG00000162210	ENSEMBL	havana:lincRNA chromosome:GRCh37:5:45890318:45896072:1 gene:ENSG00000250122 gene_biotype:lincRNA transcript_biotype:lincRNA	Coding	0.427443	6.37595	3.61514e-05	2.83003
TC05000311.hg.1	---	cdna:known chromosome:GRCh37:5:69758071:69775011:1 gene:ENSG00000250687 gene_biotype:pseudogene transcript_biotype:processed_transcript | cdna:putative chromosome:GRCh37:5:69282778:69293569:1 gene:ENSG00000250763 gene_biotype:processed_transcript transcript_biotype:processed_transcript | cdna:all chromosome:VEGA50:5:69282778:69293569:1 Gene:OTTHUMG00000162476 | cdna:all chromosome:VEGA50:5:692743…	ENSEMBL	cdna:known chromosome:GRCh37:5:69758071:69775011:1 gene:ENSG00000250687 gene_biotype:pseudogene transcript_biotype:processed_transcript	Coding	0.425733	6.37802	0.000189507	1.0877
TC20000395.hg.1	NM_005985	SNAI1	RefSeq	Homo sapiens snail homolog 1 (Drosophila) (SNAI1), mRNA.	Coding	0.425123	7.27172	9.89401e-05	1.77508
TC0X000603.hg.1	---	ensembl_havana_lincrna:lincRNA chromosome:GRCh37:X:122867024:122868144:1 gene:ENSG00000229033 gene_biotype:lincRNA transcript_biotype:processed_transcript | cdna:all chromosome:VEGA50:X:122867024:122868144:1 Gene:OTTHUMG00000022331	ENSEMBL	ensembl_havana_lincrna:lincRNA chromosome:GRCh37:X:122867024:122868144:1 gene:ENSG00000229033 gene_biotype:lincRNA transcript_biotype:processed_transcript	Coding	0.42439	7.36819	6.22851e-05	2.26173
TC04002690.hg.1	---	accn=NR_037596 class=lncRNA name= ref=RefGeneNoncode transcriptId=NR_037596 cpcScore=5.0770000 cnci=-0.0978022 | linc-FABP2-2 chr4:-:120327379-120331318 | linc-FABP2-2 chr4:-:120328644-120334655 | linc-FABP2-2 chr4:-:120331561-120340231	NONCODE	accn=NR_037596 class=lncRNA name= ref=RefGeneNoncode transcriptId=NR_037596 cpcScore=5.0770000 cnci=-0.0978022	NonCoding	0.423983	7.46936	2.59181e-05	3.17531
TC06001929.hg.1	NM_018064	AKIRIN2	RefSeq	Homo sapiens akirin 2 (AKIRIN2), mRNA.	Coding	0.423707	7.42697	9.96376e-05	1.76767
TC04001562.hg.1	---	ncrna:snRNA chromosome:GRCh37:4:136917084:136917247:-1 gene:ENSG00000207322 gene_biotype:snRNA transcript_biotype:snRNA	ENSEMBL	ncrna:snRNA chromosome:GRCh37:4:136917084:136917247:-1 gene:ENSG00000207322 gene_biotype:snRNA transcript_biotype:snRNA	Coding	0.422723	12.0837	0.000187919	1.09663
TC11002439.hg.1	NM_001162422	ETS1	RefSeq	Homo sapiens v-ets erythroblastosis virus E26 oncogene homolog 1 (avian) (ETS1), transcript variant 3, mRNA.	Coding	0.422043	6.27947	0.00020024	1.02926
TC01001585.hg.1	NM_005562	LAMC2	RefSeq	Homo sapiens laminin, gamma 2 (LAMC2), transcript variant 1, mRNA.	Coding	0.420713	7.37228	1.1768e-05	3.98599
TC11003501.hg.1	NR_028326	LOC100133161	RefSeq	Homo sapiens uncharacterized LOC100133161 (LOC100133161), non-coding RNA.	Coding	0.41896	8.51325	8.83218e-06	4.27725
TC01005193.hg.1	---	accn=NULL class=lincRNA name=Human lincRNA ref=Scripture Reconstruction LincRNAs By Luo transcriptId=linc_luo_1620 cpcScore=-1.5948000 cnci=-0.1649394 | accn=NULL class=lncRNA name= ref=UCSCGeneNoncode transcriptId=uc001abm.2 cpcScore=1.6664700 cnci=-0.1640980 | accn=NULL class=mRNAlike lncRNA name=vega lncRNA ref=GENCODE transcriptId=OTTHUMT00000006890 cpcScore=-0.1963390 cnci=-0.2815025	NONCODE	accn=NULL class=lincRNA name=Human lincRNA ref=Scripture Reconstruction LincRNAs By Luo transcriptId=linc_luo_1620 cpcScore=-1.5948000 cnci=-0.1649394	NonCoding	0.418397	9.08122	9.54741e-05	1.81267
TC02000003.hg.1	---	cdna:known chromosome:GRCh37:2:286567:301515:1 gene:ENSG00000228643 gene_biotype:processed_transcript transcript_biotype:antisense | cdna:all chromosome:VEGA50:2:286567:301515:1 Gene:OTTHUMG00000151364 | cdna:all chromosome:VEGA50:2:286419:287496:1 Gene:OTTHUMG00000151364	ENSEMBL	cdna:known chromosome:GRCh37:2:286567:301515:1 gene:ENSG00000228643 gene_biotype:processed_transcript transcript_biotype:antisense	Coding	0.418267	5.63587	8.21618e-05	1.9708
TC06002056.hg.1	---	ncrna:snRNA chromosome:GRCh37:6:117778897:117779001:-1 gene:ENSG00000207461 gene_biotype:snRNA transcript_biotype:snRNA	ENSEMBL	ncrna:snRNA chromosome:GRCh37:6:117778897:117779001:-1 gene:ENSG00000207461 gene_biotype:snRNA transcript_biotype:snRNA	Coding	0.417373	3.94266	8.00926e-05	1.99763
TC0X002073.hg.1	---	accn=CR621898 class=mRNAlike lncRNA name=Human lncRNA ref=JounralRNA transcriptId=4707 cpcScore=-1.0817700 cnci=-0.4291540	NONCODE	accn=CR621898 class=mRNAlike lncRNA name=Human lncRNA ref=JounralRNA transcriptId=4707 cpcScore=-1.0817700 cnci=-0.4291540	NonCoding	0.417183	4.59109	3.07939e-05	2.9967
TC02001478.hg.1	NM_014808	FARP2	RefSeq	Homo sapiens FERM, RhoGEF and pleckstrin domain protein 2 (FARP2), mRNA.	Coding	0.4165	6.3421	1.01051e-06	6.40014
TC05000830.hg.1	NM_000356	TCOF1	RefSeq	Homo sapiens Treacher Collins-Franceschetti syndrome 1 (TCOF1), transcript variant 2, mRNA.	Coding	0.41572	7.92011	1.60588e-06	5.95985
TC20000412.hg.1	---	ncrna:snRNA chromosome:GRCh37:20:50518830:50518934:1 gene:ENSG00000252467 gene_biotype:snRNA transcript_biotype:snRNA	ENSEMBL	ncrna:snRNA chromosome:GRCh37:20:50518830:50518934:1 gene:ENSG00000252467 gene_biotype:snRNA transcript_biotype:snRNA	Coding	0.415363	4.81285	0.000182056	1.13024
TC08001558.hg.1	---	ncrna:misc_RNA chromosome:GRCh37:8:120724070:120724385:-1 gene:ENSG00000201896 gene_biotype:misc_RNA transcript_biotype:misc_RNA	ENSEMBL	ncrna:misc_RNA chromosome:GRCh37:8:120724070:120724385:-1 gene:ENSG00000201896 gene_biotype:misc_RNA transcript_biotype:misc_RNA	Coding	0.41344	7.22387	0.000115344	1.6132
TC09002052.hg.1	---	linc-NAA35-2 chr9:+:88358354-88401763	Broad TUCP	linc-NAA35-2 chr9:+:88358354-88401763	NonCoding	0.412787	5.20171	0.000106313	1.69927
TC17000783.hg.1	NM_002737	PRKCA	RefSeq	Homo sapiens protein kinase C, alpha (PRKCA), mRNA.	Coding	0.41264	6.87353	0.000125414	1.52478
TC10002619.hg.1	---	linc-PTPN20B-6 chr10:-:48919830-48922964	Broad TUCP	linc-PTPN20B-6 chr10:-:48919830-48922964	NonCoding	0.41247	7.79164	0.000201521	1.0225
TC11002711.hg.1	---	accn=NR_003089 class=lncRNA name= ref=RefGeneNoncode transcriptId=NR_003089 cpcScore=6.3493500 cnci=-0.0918765	NONCODE	accn=NR_003089 class=lncRNA name= ref=RefGeneNoncode transcriptId=NR_003089 cpcScore=6.3493500 cnci=-0.0918765	NonCoding	0.412463	8.99876	1.60226e-06	5.96202
TC07002369.hg.1	---	accn=NR_027660 class=lncRNA name= ref=RefGeneNoncode transcriptId=NR_027660 cpcScore=7.8382100 cnci=-0.1985608 | accn=NR_027661 class=lncRNA name= ref=RefGeneNoncode transcriptId=NR_027661 cpcScore=7.6032400 cnci=-0.4649936 | accn=U09847 class=mRNAlike lncRNA name=NULL ref=H-invitational v7.5 transcriptId=HIT000217939 cpcScore=3.1315800 cnci=-0.5691775	NONCODE	accn=NR_027660 class=lncRNA name= ref=RefGeneNoncode transcriptId=NR_027660 cpcScore=7.8382100 cnci=-0.1985608	NonCoding	0.412133	7.57673	0.000140559	1.40423
TC01000006.hg.1	---	DQ597235,uc001aaq.2	UCSC Genes	---	Coding	0.411603	11.3	0.00014811	1.34885
TC01001875.hg.1	---	DQ597235,uc001hrj.3	UCSC Genes	---	Coding	0.411603	11.3	0.00014811	1.34885
TC01002068.hg.1	---	DQ599872,uc001abj.3	UCSC Genes	---	Coding	0.411603	11.3	0.00014811	1.34885
TC01002070.hg.1	---	DQ599872,uc001abl.3	UCSC Genes	---	Coding	0.411603	11.3	0.00014811	1.34885
TC01003864.hg.1	---	DQ599872,uc001hng.2	UCSC Genes	---	Coding	0.411603	11.3	0.00014811	1.34885
TC07000363.hg.1	---	DQ597235,uc003tss.3	UCSC Genes	---	Coding	0.411603	11.3	0.00014811	1.34885
TC07001426.hg.1	---	DQ599872,uc003tsm.3	UCSC Genes	---	Coding	0.411603	11.3	0.00014811	1.34885
TC20000619.hg.1	NM_018848	MKKS	RefSeq	Homo sapiens McKusick-Kaufman syndrome (MKKS), transcript variant 1, mRNA.	Coding	0.411593	8.19799	3.35774e-05	2.90683
TC11001126.hg.1	ENST00000363327	RNU1-21P	ENSEMBL	ncrna:snRNA chromosome:GRCh37:11:123634635:123634797:1 gene:ENSG00000200197 gene_biotype:snRNA transcript_biotype:snRNA	Coding	0.410337	6.31027	1.00342e-05	4.14799
TC12000992.hg.1	NM_001143850	TCTN2	RefSeq	Homo sapiens tectonic family member 2 (TCTN2), transcript variant 2, mRNA.	Coding	0.409363	6.95182	4.27647e-05	2.65501
TC12003260.hg.1	NM_001178003	WDR66	RefSeq	Homo sapiens WD repeat domain 66 (WDR66), transcript variant 2, mRNA.	Coding	0.40923	5.42593	5.30804e-05	2.42925
TC04000027.hg.1	NM_175918	CRIPAK	RefSeq	Homo sapiens cysteine-rich PAK1 inhibitor (CRIPAK), mRNA.	Coding	0.409057	6.98082	0.000205665	1.0009
TC07002164.hg.1	---	accn=NULL class=lincRNA name=Human lincRNA ref=Scripture Reconstruction LincRNAs By Luo transcriptId=linc_luo_494 cpcScore=-1.3288900 cnci=-0.1827521	NONCODE	accn=NULL class=lincRNA name=Human lincRNA ref=Scripture Reconstruction LincRNAs By Luo transcriptId=linc_luo_494 cpcScore=-1.3288900 cnci=-0.1827521	NonCoding	0.40892	5.4485	8.09251e-06	4.36561
TC14001769.hg.1	---	accn=NR_040251 class=lncRNA name= ref=RefGeneNoncode transcriptId=NR_040251 cpcScore=2.0708400 cnci=-0.2705196	NONCODE	accn=NR_040251 class=lncRNA name= ref=RefGeneNoncode transcriptId=NR_040251 cpcScore=2.0708400 cnci=-0.2705196	NonCoding	0.407873	8.01626	0.000109718	1.66599
TC05001869.hg.1	NM_005642	TAF7	RefSeq	Homo sapiens TAF7 RNA polymerase II, TATA box binding protein (TBP)-associated factor, 55kDa (TAF7), mRNA.	Coding	0.40619	9.46105	0.000194429	1.06051
TC16002043.hg.1	NM_006985	NPIP	RefSeq	Homo sapiens nuclear pore complex interacting protein (NPIP), mRNA.	Coding	0.406103	8.4737	1.46246e-06	6.04943
TC05002564.hg.1	---	accn=NULL class=lncRNA name= ref=EnsemblNoncode transcriptId=ENST00000413221 cpcScore=3.5998800 cnci=-0.3818474 | accn=NR_015370 class=lncRNA name= ref=RefGeneNoncode transcriptId=NR_015370 cpcScore=3.8130200 cnci=-0.2600869 | accn=NULL class=lncRNA name= ref=EnsemblNoncode transcriptId=ENST00000427306 cpcScore=3.7729400 cnci=-0.2986084 | accn=NULL class=lncRNA name= ref=EnsemblNoncode transcript…	NONCODE	accn=NULL class=lncRNA name= ref=EnsemblNoncode transcriptId=ENST00000413221 cpcScore=3.5998800 cnci=-0.3818474	NonCoding	0.405523	8.50703	7.51535e-05	2.06456
TC01006326.hg.1	NM_003517	HIST2H2AC	RefSeq	Homo sapiens histone cluster 2, H2ac (HIST2H2AC), mRNA.	Coding	0.404303	10.84	0.000133857	1.4559
TC06001677.hg.1	---	ncrna:snRNA chromosome:GRCh37:6:36607322:36607449:-1 gene:ENSG00000238554 gene_biotype:snRNA transcript_biotype:snRNA	ENSEMBL	ncrna:snRNA chromosome:GRCh37:6:36607322:36607449:-1 gene:ENSG00000238554 gene_biotype:snRNA transcript_biotype:snRNA	Coding	0.403677	10.0815	0.000196054	1.05168
TC01003175.hg.1	---	ncrna:snRNA chromosome:GRCh37:1:149514090:149514256:-1 gene:ENSG00000212544 gene_biotype:snRNA transcript_biotype:snRNA	ENSEMBL	ncrna:snRNA chromosome:GRCh37:1:149514090:149514256:-1 gene:ENSG00000212544 gene_biotype:snRNA transcript_biotype:snRNA	Coding	0.403627	12.2031	0.000189618	1.08708
TC0X000387.hg.1	NM_138923	TAF1	RefSeq	Homo sapiens TAF1 RNA polymerase II, TATA box binding protein (TBP)-associated factor, 250kDa (TAF1), transcript variant 2, mRNA.	Coding	0.403393	6.9053	9.07678e-05	1.86593
TC06000341.hg.1	NM_001025091	ABCF1	RefSeq	Homo sapiens ATP-binding cassette, sub-family F (GCN20), member 1 (ABCF1), transcript variant 1, mRNA.	Coding	0.402213	8.90454	2.23259e-05	3.32945
TC12002627.hg.1	---	accn=NULL class=lncRNA name= ref=EnsemblNoncode transcriptId=ENST00000543611 cpcScore=-0.9619710 cnci=-0.2769020 | accn=NULL class=lncRNA name= ref=EnsemblNoncode transcriptId=ENST00000545293 cpcScore=-0.2953280 cnci=-0.2362238	NONCODE	accn=NULL class=lncRNA name= ref=EnsemblNoncode transcriptId=ENST00000543611 cpcScore=-0.9619710 cnci=-0.2769020	NonCoding	0.40124	4.39778	8.34183e-06	4.33498
TC03002773.hg.1	---	linc-MCMBP-2 chr3:+:197937115-197955676	Broad TUCP	linc-MCMBP-2 chr3:+:197937115-197955676	NonCoding	0.400653	8.85067	8.20051e-05	1.97281
TC05001459.hg.1	NR_033968	GUSBP9	RefSeq	Homo sapiens glucuronidase, beta pseudogene 9 (GUSBP9), non-coding RNA.	Coding	0.39887	6.83252	8.9072e-05	1.88579
TC05003446.hg.1	NR_034021	SMA5	RefSeq	Homo sapiens glucuronidase, beta pseudogene (SMA5), non-coding RNA.	Coding	0.398517	7.8025	8.06768e-05	1.98999
TC20000529.hg.1	---	ncrna:snRNA chromosome:GRCh37:20:62540308:62540472:1 gene:ENSG00000199805 gene_biotype:snRNA transcript_biotype:snRNA	ENSEMBL	ncrna:snRNA chromosome:GRCh37:20:62540308:62540472:1 gene:ENSG00000199805 gene_biotype:snRNA transcript_biotype:snRNA	Coding	0.39775	9.92249	0.000129995	1.48686
TC6_cox_hap2000102.hg.1	NM_001077516	SLC39A7	RefSeq	Homo sapiens solute carrier family 39 (zinc transporter), member 7 (SLC39A7), transcript variant 2, mRNA.	Coding	0.39757	8.577	4.14568e-05	2.6874
TC6_dbb_hap3000094.hg.1	NM_001077516	SLC39A7	RefSeq	Homo sapiens solute carrier family 39 (zinc transporter), member 7 (SLC39A7), transcript variant 2, mRNA.	Coding	0.39757	8.577	4.14568e-05	2.6874
TC6_mann_hap4000086.hg.1	NM_001077516	SLC39A7	RefSeq	Homo sapiens solute carrier family 39 (zinc transporter), member 7 (SLC39A7), transcript variant 2, mRNA.	Coding	0.39757	8.577	4.14568e-05	2.6874
TC6_mcf_hap5000087.hg.1	NM_001077516	SLC39A7	RefSeq	Homo sapiens solute carrier family 39 (zinc transporter), member 7 (SLC39A7), transcript variant 2, mRNA.	Coding	0.39757	8.577	4.14568e-05	2.6874
TC6_qbl_hap6000093.hg.1	NM_001077516	SLC39A7	RefSeq	Homo sapiens solute carrier family 39 (zinc transporter), member 7 (SLC39A7), transcript variant 2, mRNA.	Coding	0.39757	8.577	4.14568e-05	2.6874
TC02005039.hg.1	NM_174898	LYG1	RefSeq	Homo sapiens lysozyme G-like 1 (LYG1), mRNA.	Coding	0.397443	6.43476	7.782e-05	2.02791
TC07000689.hg.1	NM_012257	HBP1	RefSeq	Homo sapiens HMG-box transcription factor 1 (HBP1), transcript variant 2, mRNA.	Coding	0.397307	6.38808	0.000200718	1.02673
TC10000403.hg.1	NM_012207	HNRNPH3	RefSeq	Homo sapiens heterogeneous nuclear ribonucleoprotein H3 (2H9) (HNRNPH3), transcript variant 2H9, mRNA.	Coding	0.39461	7.62544	1.20566e-05	3.96131
TC07000777.hg.1	NR_024368	FLJ45340	RefSeq	Homo sapiens uncharacterized LOC402483 (FLJ45340), non-coding RNA.	Coding	0.394323	8.68168	2.39025e-05	3.259
TC6_cox_hap2000039.hg.1	NM_001025091	ABCF1	RefSeq	Homo sapiens ATP-binding cassette, sub-family F (GCN20), member 1 (ABCF1), transcript variant 1, mRNA.	Coding	0.3941	8.75215	2.2978e-05	3.29974
TC6_dbb_hap3000032.hg.1	NM_001025091	ABCF1	RefSeq	Homo sapiens ATP-binding cassette, sub-family F (GCN20), member 1 (ABCF1), transcript variant 1, mRNA.	Coding	0.3941	8.75215	2.2978e-05	3.29974
TC6_mann_hap4000034.hg.1	NM_001025091	ABCF1	RefSeq	Homo sapiens ATP-binding cassette, sub-family F (GCN20), member 1 (ABCF1), transcript variant 1, mRNA.	Coding	0.3941	8.75215	2.2978e-05	3.29974
TC6_mcf_hap5000026.hg.1	NM_001025091	ABCF1	RefSeq	Homo sapiens ATP-binding cassette, sub-family F (GCN20), member 1 (ABCF1), transcript variant 1, mRNA.	Coding	0.3941	8.75215	2.2978e-05	3.29974
TC6_qbl_hap6000032.hg.1	NM_001025091	ABCF1	RefSeq	Homo sapiens ATP-binding cassette, sub-family F (GCN20), member 1 (ABCF1), transcript variant 1, mRNA.	Coding	0.3941	8.75215	2.2978e-05	3.29974
TC6_ssto_hap7000032.hg.1	NM_001025091	ABCF1	RefSeq	Homo sapiens ATP-binding cassette, sub-family F (GCN20), member 1 (ABCF1), transcript variant 1, mRNA.	Coding	0.3941	8.75215	2.2978e-05	3.29974
TC06003248.hg.1	---	accn=NULL class=lncRNA name=Human lincRNA ref=BodyMapLinc transcriptId=TCONS_00029941 cpcScore=-0.3805280 cnci=-0.4552886 | linc-PDCD2-1 chr6:-:131909-144885 | linc-PDCD2-1 chr6:-:144661-148170	NONCODE	accn=NULL class=lncRNA name=Human lincRNA ref=BodyMapLinc transcriptId=TCONS_00029941 cpcScore=-0.3805280 cnci=-0.4552886	NonCoding	0.391167	6.38917	3.80994e-05	2.7754
TC04000723.hg.1	---	ncrna:snRNA chromosome:GRCh37:4:147501200:147501362:1 gene:ENSG00000207182 gene_biotype:snRNA transcript_biotype:snRNA	ENSEMBL	ncrna:snRNA chromosome:GRCh37:4:147501200:147501362:1 gene:ENSG00000207182 gene_biotype:snRNA transcript_biotype:snRNA	Coding	0.390917	6.77695	5.88142e-05	2.32184
TC06001161.hg.1	NM_005922	MAP3K4	RefSeq	Homo sapiens mitogen-activated protein kinase kinase kinase 4 (MAP3K4), transcript variant 1, mRNA.	Coding	0.389847	6.94317	0.000198927	1.03624
TC11003187.hg.1	---	accn=NULL class=lncRNA name= ref=EnsemblNoncode transcriptId=ENST00000539921 cpcScore=-1.1122100 cnci=-0.2412675 | accn=NULL class=lncRNA name= ref=EnsemblNoncode transcriptId=ENST00000537925 cpcScore=-1.1293700 cnci=-0.2746423 | accn=NULL class=lncRNA name= ref=EnsemblNoncode transcriptId=ENST00000540725 cpcScore=-1.1257000 cnci=-0.2599274 | accn=NR003098 class=mRNAlike lncRNA name=SNHG1 ref=lnc…	NONCODE	accn=NULL class=lncRNA name= ref=EnsemblNoncode transcriptId=ENST00000539921 cpcScore=-1.1122100 cnci=-0.2412675	NonCoding	0.38966	9.8028	6.10591e-05	2.28258
TC07003162.hg.1	---	accn=NR_034053 class=lncRNA name= ref=RefGeneNoncode transcriptId=NR_034053 cpcScore=10.1149000 cnci=-0.1591749	NONCODE	accn=NR_034053 class=lncRNA name= ref=RefGeneNoncode transcriptId=NR_034053 cpcScore=10.1149000 cnci=-0.1591749	NonCoding	0.388187	9.84905	0.000183989	1.11904
TC05003056.hg.1	---	accn=NULL class=lncRNA name= ref=UCSCGeneNoncode transcriptId=uc010iya.1 cpcScore=-0.1165600 cnci=-0.4742201 | accn=NR_034021 class=lncRNA name= ref=RefGeneNoncode transcriptId=NR_034021 cpcScore=2.6967100 cnci=-0.1943404 | accn=NULL class=lncRNA name= ref=UCSCGeneNoncode transcriptId=uc003jzj.2 cpcScore=1.8034800 cnci=-0.1758828 | accn=NULL class=lncRNA name= ref=UCSCGeneNoncode transcriptId=uc0…	NONCODE	accn=NULL class=lncRNA name= ref=UCSCGeneNoncode transcriptId=uc010iya.1 cpcScore=-0.1165600 cnci=-0.4742201	NonCoding	0.388163	8.07487	7.17508e-06	4.48686
TC15001786.hg.1	NM_032856	WDR73	RefSeq	Homo sapiens WD repeat domain 73 (WDR73), mRNA.	Coding	0.387213	7.49105	0.000164617	1.23696
TC17000361.hg.1	BC062632	LOC400590	GenBank	Homo sapiens hypothetical LOC400590, mRNA (cDNA clone MGC:70830 IMAGE:5248762), complete cds.	Coding	0.38659	4.51835	0.000110141	1.66194
TC20000742.hg.1	NR_030386	MIR663A	RefSeq	Homo sapiens microRNA 663a (MIR663A), microRNA.	Coding	0.38609	10.0483	9.81316e-05	1.78373
TC0X001098.hg.1	NM_001170649	LAS1L	RefSeq	Homo sapiens LAS1-like (S. cerevisiae) (LAS1L), transcript variant 2, mRNA.	Coding	0.385657	7.53943	3.73974e-05	2.79476
[truncated: 870 more rows]
