# Supplementary material for: Genome-wide analysis of the human p53 transcriptional network unveils a lncRNA tumour suppressor signature
Source: Nat Commun. 2014 Dec 19;5:5812. doi: 10.1038/ncomms6812 (PMC4284803; doi:10.1038/ncomms6812)
Supplement: Supplementary Data 8 — Genes differentially expressed upon DNA damage (RNA-seq analysis) and affected by PR-lncRNA-1 or PR-lncRNA-10 inhibition. [file ncomms6812-s9.xlsx]

## Sheet: Hoja1
RNA-Seq andPR-lncRNA-1	RNA-Seq and PR-lncRNA-10
BIRC6	BIRC6
CCDC62	NEB
DCAF4L1	CCDC62
NEB	IL8
USP34	JUN
DOCK5	HIST1H3A
NBAS	NBPF24
SLC7A11	FAM72D
MIR22HG	MIR22HG
ACSL5	NBPF24
GADD45A	HIST3H2A
MAGI1	USP34
AQPEP	SLC7A11
RABGAP1L	GADD45B
TRIO	GADD45A
NBPF24	TGFB2
NBPF24	DOCK5
H1F0	TBR1
TNFRSF10D	LINC00152
FARP2	LRRC16A
ACP6	CDC20P1
PABPC1	SSU72
RBM47	FARP2
TBR1	TAF1
TMEM236	MIR663A
CCDC144A	LAMB3
CCDC113	H1F0
LPP	NEXN
CORIN	DUSP1
GOLGA3	TNPO3
HES2	UIMC1
SERPINB5	AEN
AKR1B10	JMJD6
TRIML2	PABPC1
PDK1	GOLGA3
EPN3	MAP7D2
BCKDHB	CDC20
TP53I3	RABGAP1L
PTMS	EBNA1BP2
MYH16	RCAN3
EML4	ANKRD33B
ZFAND3	CDKN1A
EBNA1BP2	TRIOBP
REV3L	CD82
MYOF	ZFP90
TGFB2	IDH2
MCCC2	BSPRY
TRAPPC9	GRHL3
KAT6B	ITGB4
LRBA	DCBLD1
DPP4	FAS
POLA1	SERPINB6
JMJD6	SECTM1
MED10	EPN3
SPDYA	UNC13A
TRPM7	SH3PXD2B
SLC17A9	NSMCE1
NCAPD3	AKR1B10
FOCAD	TP53I3
TRIOBP	GDF15
SMG1P1	CDH3
SERPINB6	EPS8L2
DDX46	MKL2
FSTL3	CDC73
RSPH3	MAN1A1
CD82	SPATA5
	SERPINB5
	OSBPL3
	DZIP3
	GALNT5
	NBAS
	MAML2
	PLCB3
	FDXR
	NINJ1
	JUNB
	SLC44A2
	ZNF462
	AQPEP
	REV3L
	PSTPIP2
	HIP1
	WASH7P
	YRDC
	NEK2
	GAS2L3
	MED10
	DPYSL2
	ATF3
	UBE2L6
	DCAF4L1
	ACSL5
	PCDH1
	ZNF721
	FAM72B
	C19orf33
	HES2
	TRIAP1
	C21orf33
	SRGAP2B
	TRAP1
	RAB21
	FSTL3
	PACS1
	INO80
	SCD
	ZNF445
	HERC1
