# Supplementary material for: Genome-wide analysis of the human p53 transcriptional network unveils a lncRNA tumour suppressor signature
Source: Nat Commun. 2014 Dec 19;5:5812. doi: 10.1038/ncomms6812 (PMC4284803; doi:10.1038/ncomms6812)
Supplement: Supplementary Data 9 — Sequences of oligonucleotides used in this study . [file ncomms6812-s10.xlsx]

## Sheet: Hoja1
Oligonucleotides
Antisense Oligos (ASOs)	Sequence
ASO Ctr	CCTTCCCTGAAGGTTCCTCC
ASO Ctr-2	TAGTGCGGACCTACCCACGA
ASO #1 (PR-lncRNA-1)	CGGATTCACTTGTGGAGGGC
ASO #2 (PR-lncRNA-1)	GGCCAAAAAGAAGGGTCCTT
ASO #1 (PR-lncRNA-10)	GGGTGCAGCTGATTCAGCGG
ASO #2 (PR-lncRNA-10)	GATGGTGCTGTATGTCTGGG
qRT-PCR and qPCR primers
GENE	FORWARD	REVERSE
HUMAN
PR-lncRNA-1	AAGTCACTTGCCTGAGTTTGG	CTGCTGGGGCTCAACTGT
CTD2319I12.1	CCTCCTCCTGTGATCCTCAT	GTGCTAGGACTGATTAGCAGTATCC
PR-lncRNA-2	ACCTCTGGGCTTCCTGGTAT	TGGTTCTGTGGGTCTAATTGTTC
LINC00342	GCATGGAGGTCTCAGGATCT	CATGCCAGGGAGAATTCAA
PR-lncRNA-3	CCATTGGCCAGAACTCTGTT	CAATTCCTTTTCTTGTGGTCAA
PR-lncRNA-4	TGCTGCTCCTACGTCTTGAA	TCAGGTCTCCAAACCCAAGT
PR-lncRNA-5	ATCAAGAACTCGAATGCGTATG	TCCACATGGTTGTGTTCCTTT
PR-lncRNA-6	CCTGCTACCTAGAACTTGGTTTCT	TGCTCATGCTTACCTTCTGC
PR-lncRNA-7	CATACAGATTCTCTCTCCTCACCA	TTTTCCAGAAACAGTCGGTTC
PR-lncRNA-8	GTTTGGGTGCCAGGTGTTAC	GTCAGGGTTCCTGCACATTC
GAS6-AS	TGCAATTGTAAGTCCCGTTAAA	CACACTGCTAATAAGGACATACCC
LIPE-AS1	TGGCAGGGAGCAGGTATC	CAGATGCTGCTTTCTTGCTGTAT
RP11-110G21.1	TCCTGGACTCAAATCATCCTC	TCCGAGAATCTGTGTTGACCT
RP1-63G5.5	CCGGAGAAATCTGAGTGGAT	CTGAAGCCGAAGTCTAGGAGAG
RP11-359D14.3	TTTATGCCAGTTGCAAAGAAGA	GGGTCAAGACTGGAAAATTGC
RP-lncRNA-9	GGGACCTATCTGCTTCATGC	TTCATCACCCTTCACTGTGC
PVT1	TCTGTTGCTCGTAGCTGCTG	CTATGAGTCACCGGGATTTTG
PR-lncRNA-10	AAGGAAGAAGAGAAACGCACTG	GCAGTGCTGTGAGTGCTGAT
PR-lncRNA-11	ATTCTCTTTGGCAACGCTCT	TGAAATCCTTCCCGTCACAT
PR-lncRNA-12	CAACACAGGCATGCTTATAA	GCAGGCGGTGCCTCTAATAC
PR-lncRNA-13	GCCCTTTGTCCTGGGAAAC	ATGGTTTAGCGCCAGGTTC
PR-lncRNA-14	CCCAGAAAAGGTGTTGGTTG	GATTCGGCAGGTGAGTTGTT
PR-lncRNA-15	CACAGGTGCAGATCTTGGTG	GGACCCATGTTCAACTGCTG
PR-lncRNA-16	GGACCCATGTTCAACTGCTG	GGACCCATGTTCAACTGCTG
PR-lncRNA-17	AAGGGTGGTGACCTCTGGAT	CCCTTCCCAACAATCCACTA
PR-lncRNA-18	TGAATGAATGCACTTGTGGAG	AGGGGAAAGAGGGAGTTTCC
TP53	AGGCCTTGGAACTGAAGGAT	CCCTTTTTGGACTTGAGGTG
CDKN1A	CCGAAGTCAGTTCCTTGTGG	CATGGGTTCTGACGGACT
SerpinB5	CATGTTCATCCTACTACCCAAGG	CTGAGTTGAGTTGTTTTTCAATCTTC
SerpinB6	GAAAAGTCTTGTGATTTCCTCTCAT	CTACGGCGCTGATAAAGTCA
FAS	GTGGACCCGCTCAGTACG	GGACGATAATCTAGCAACAGACG
Tp53I3	CAACGCTGAAATTCACCAAA	GGATCCGCCTATGCAGTCTA
Bcl2l1	CCCAGGGACAGCATATCAG	AGCGGTTGAAGCGTTCCT
BBC3	GACCTCAACGCACAGTACGA	GAGATTGTACAGGACCCTCCA
BAX	CATGTTTTCTGACGGCAACTT	CCAGATCACGCCATTTCAC
MDM2	GACTCCAAGCGCGAAAAC	CAGACATGTTGGTATTGCACATT
GADD45A-1	TTTGCAATATGACTTTGGAGGA	CATCCCCCACCTTATCCAT
GADD45A-2	GGAGAGCAGAAGACCGAAAG	AGTGATCGTGCGCTGACTC
RIT1	TAGGGAAGAGTGCCATGACC	CAGGCTCATCATCAATACGG
CHD2	AGCTGCTCAGAAAGGGTCTG	CTTCTTTACCCGAGGCTTCC
SMYD3	CATGAGAGAAGAAATACAGGATGC	TGGTGAAAGAGTTGCAGATCAC
MSI2	GGCAGCAAGAGGATCAGG	CCGTAGAGATCGGCGACA
HDAC8	CCAACAAATCCTCAACTACATCA	AACACGCTGTCTTCATTATAGGC
AGBL2	TGGAGTGACATCTCTTTGTCTGA	GGTGAACAGGAAGACCATCTG
BIRC6	CCTCTAGTTGCTCAGATATACCAAAA	TCTTCACTGTCTGAATCCTCCA
ACRC	CAGATTGGCTTGAAAGTCTGC	AATCATGGATACCATCAATCAGC
FAM71A	TCATGGTCTTGAACAGAAATCC	ACACCACCATGGGGAAACT
JUN	AGTCAGGCAGACAGACAGACAC	AAAATAAGATTTGCAGTTCGGACTAT
SNAIL	GCTGCAGGACTCTAATCCAGA	ATCTCCGGAGGTGGGATG
JMJD6	CCCAGGACGACTGTGTCAG	GCCTCCACAAGTGTCCCTAA
AGBL2	TGGAGTGACATCTCTTTGTCTGA	GGTGAACAGGAAGACCATCTG
TMED6	GATCGATATGACTTTGCCATCA	CATGTGACATCCCCACTGTC
ACRC	CAGATTGGCTTGAAAGTCTGC	AATCATGGATACCATCAATCAGC
EGR1	AGCCCTACGAGCACCTGAC	GGTTTGGCTGGGGTAACTG
GAPDH	AGCCACATCGCTCAGACAC	GCCCAATACGACCAA
U6	GCTTGCTTCAGCAGCACATA	AAAAACATGGAACTCTTCACG
MOUSE
PR-lncRNA-1	CTGTGAGTGCATGCCACATT	GCCCCAAGGGATCAAAAG
PR-lncRNA-2	ACTGAGCCAACGAAAACCTC	GTGGCAGTGTGACCAGAATC
RP-lncRNA 9	GGTATATGGGGCGAGATGG	AGGATAGGCCTGCATTCCA
Pvt1	GAGAATGTTTGTTGTCATCTCTCG	CCTCAATCAGGCAGTGTCC
PR-lncRNA10	GTGTCTGTCAGCCGGTCTC	TTGGGGTTGCATTCAAAAAC
ChIP p53 qPCR oligonucleotides
ChIP p53 qPCR
GENE NAME	FORWARD	REVERSE
SERPINB5	TGTAACTCACAGCCCCTTCC	GTTGTCTGCACAGCTTCCAA
FAS	CGGAAGTCTGGGAAGCTTTA	AGGAGTTCCGCTCCTCTCTC
CDKN1A	AGCCTTCCTCACATCCTCCT	GGAATGGTGAAAGGTGGAAA
BCL2L1	AACACCCTTCTCTCCCCACT	CCTTCAGCCCTGAGTTTTTG
BBC3	CCTGCTCTGGTTTGGTGAGT	TTGGGTGAGACCCAGTAAGG
BAX	AACCAGGGGATCTCGGAAG	AGTGCCAGAGGCAGGAAGT
MDM2	GTTCAGTGGGCAGGTTGACT	CGGAACGTGTCTGAACTTGA
